# Supplementary material for: deepmriprep: voxel-based morphometry preprocessing via deep neural networks
Source: Nat Comput Sci. 2026 Jan 30;6(3):250–9. doi: 10.1038/s43588-026-00953-7 (PMC13021509; doi:10.1038/s43588-026-00953-7)
Supplement: Supplementary file 3 — Zipped NifTI files containing VBM results (t-scores) with respect to GM (s6mwp1…) and WM (s6mwp2…) and .csv tables with filenames and Dice scores of tissue segmentations of deepmriprep (dmp) and CAT12 (cat) in the datasets OpenNeuro-Kids, Synthetic Atrophy and Synthetic Artifacts. [file 43588_2026_953_MOESM3_ESM.zip]

Archive with 27 entries (27 files):
- openneuro_kids.csv
- s6mwp1_cat_all_age_t_score.nii.gz
- s6mwp1_cat_all_bmi_t_score.nii.gz
- s6mwp1_cat_all_education_years_t_score.nii.gz
- s6mwp1_cat_all_group_t_score.nii.gz
- s6mwp1_cat_all_iq_t_score.nii.gz
- s6mwp1_cat_all_sex_t_score.nii.gz
- s6mwp1_dmp_all_age_t_score.nii.gz
- s6mwp1_dmp_all_bmi_t_score.nii.gz
- s6mwp1_dmp_all_education_years_t_score.nii.gz
- s6mwp1_dmp_all_group_t_score.nii.gz
- s6mwp1_dmp_all_iq_t_score.nii.gz
- s6mwp1_dmp_all_sex_t_score.nii.gz
- s6mwp2_cat_all_age_t_score.nii.gz
- s6mwp2_cat_all_bmi_t_score.nii.gz
- s6mwp2_cat_all_education_years_t_score.nii.gz
- s6mwp2_cat_all_group_t_score.nii.gz
- s6mwp2_cat_all_iq_t_score.nii.gz
- s6mwp2_cat_all_sex_t_score.nii.gz
- s6mwp2_dmp_all_age_t_score.nii.gz
- s6mwp2_dmp_all_bmi_t_score.nii.gz
- s6mwp2_dmp_all_education_years_t_score.nii.gz
- s6mwp2_dmp_all_group_t_score.nii.gz
- s6mwp2_dmp_all_iq_t_score.nii.gz
- s6mwp2_dmp_all_sex_t_score.nii.gz
- synthetic_artifacts.csv
- synthetic_atrophy.csv
