# Supplementary material for: deepmriprep: voxel-based morphometry preprocessing via deep neural networks
Source: Nat Comput Sci. 2026 Jan 30;6(3):250–9. doi: 10.1038/s43588-026-00953-7 (PMC13021509; doi:10.1038/s43588-026-00953-7)
Supplement: Supplementary file 3 — Zipped NifTI files containing VBM results (t-scores) with respect to GM (s6mwp1…) and WM (s6mwp2…) and .csv tables with filenames and Dice scores of tissue segmentations of deepmriprep (dmp) and CAT12 (cat) in the datasets OpenNeuro-Kids, Synthetic Atrophy and Synthetic Artifacts. [file 43588_2026_953_MOESM3_ESM.zip › openneuro_kids.csv]

filename	t1	ds	age	sex	volume	field	vendor	scanner	Resolution	Noise	Bias	dice_csf	dice_gm	dice_wm
0119_sub-03_T1w	ds000119/sub-03/anat/sub-03_T1w.nii.gz	ds000119	8.4517	f	0.610355316901325	3.0	siemens	allegra	87.79	75.32	91.79	59.55326557159424	93.61584782600404	95.1220154762268
0119_sub-04_T1w	ds000119/sub-04/anat/sub-04_T1w.nii.gz	ds000119	11.3895	m	0.610351655632261	3.0	siemens	allegra	87.79	72.5	91.43	74.22199845314026	94.31161880493164	95.62752842903136
0119_sub-08_T1w	ds000119/sub-08/anat/sub-08_T1w.nii.gz	ds000119	11.9425	m	0.6103515625	3.0	siemens	allegra	87.79	74.44	92.15	60.838764905929565	93.6551570892334	94.7682797908783
0119_sub-10_T1w	ds000119/sub-10/anat/sub-10_T1w.nii.gz	ds000119	11.0637	m	0.6103515625	3.0	siemens	allegra	87.79	69.2	91.44	59.00495052337647	93.43997240066528	94.73556876182556
0119_sub-13_T1w	ds000119/sub-13/anat/sub-13_T1w.nii.gz	ds000119	10.6995	m	0.610351432987963	3.0	siemens	allegra	87.79	72.3	91.64	73.33101630210876	93.67375373840332	94.935804605484
0119_sub-16_T1w	ds000119/sub-16/anat/sub-16_T1w.nii.gz	ds000119	10.9405	f	0.610351655632261	3.0	siemens	allegra	87.79	74.61	91.76	64.09733891487122	93.95509958267212	94.5548415184021
0119_sub-26_T1w	ds000119/sub-26/anat/sub-26_T1w.nii.gz	ds000119	11.6359	f	0.47607423766749	3.0	siemens	allegra	89.38	69.66	91.99	71.53845429420471	94.03859972953796	95.53494453430176
0119_sub-38_T1w	ds000119/sub-38/anat/sub-38_T1w.nii.gz	ds000119	8.9938	f	0.476074128644546	3.0	siemens	allegra	89.38	68.11	92.38	59.88231301307678	93.1005597114563	94.86163258552553
0119_sub-45_T1w	ds000119/sub-45/anat/sub-45_T1w.nii.gz	ds000119	9.4565	m	0.476074128644546	3.0	siemens	allegra	89.38	70.9	91.58	70.55529952049255	94.2582905292511	95.82322239875792
0119_sub-48_T1w	ds000119/sub-48/anat/sub-48_T1w.nii.gz	ds000119	11.0637	f	0.476074165024328	3.0	siemens	allegra	89.38	68.78	92.56	63.42508792877197	93.76278519630432	94.79019045829772
0119_sub-61_T1w	ds000119/sub-61/anat/sub-61_T1w.nii.gz	ds000119	10.0178	f	0.476074128644546	3.0	siemens	allegra	89.38	59.55	92.34	61.97270154953003	93.25546026229858	94.07985806465148
0119_sub-65_T1w	ds000119/sub-65/anat/sub-65_T1w.nii.gz	ds000119	10.0452	f	0.476074201287702	3.0	siemens	allegra	89.38	68.72	91.77	54.13858294487	93.452250957489	94.64479088783264
0119_sub-66_T1w	ds000119/sub-66/anat/sub-66_T1w.nii.gz	ds000119	11.655	f	0.476074201287702	3.0	siemens	allegra	89.38	66.65	92.47	66.30216836929321	93.79319548606873	94.30695176124571
0119_sub-70_T1w	ds000119/sub-70/anat/sub-70_T1w.nii.gz	ds000119	9.5496	f	0.47607423766749	3.0	siemens	allegra	89.38	70.26	93.13	54.32596802711487	93.08271408081056	94.47469115257265
0119_sub-71_T1w	ds000119/sub-71/anat/sub-71_T1w.nii.gz	ds000119	10.2505	f	0.47607423766749	3.0	siemens	allegra	89.38	66.39	92.62	65.05082249641418	93.42948794364928	94.74661946296692
0119_sub-73_T1w	ds000119/sub-73/anat/sub-73_T1w.nii.gz	ds000119	8.1396	f	0.47607423766749	3.0	siemens	allegra	89.38	68.26	91.68	51.8106997013092	92.67017245292664	95.1341986656189
0119_sub-74_T1w	ds000119/sub-74/anat/sub-74_T1w.nii.gz	ds000119	11.2279	m	0.476074201287702	3.0	siemens	allegra	89.38	64.64	90.41	61.70179843902588	93.17686557769775	95.00064253807068
0120_sub-01_T1w	ds000120/sub-01/anat/sub-01_T1w.nii.gz	ds000120	8.8	f	0.476074209263036	3.0	siemens	allegra	89.38	65.64	92.66	63.9970600605011	93.49940419197084	94.20101046562196
0120_sub-02_T1w	ds000120/sub-02/anat/sub-02_T1w.nii.gz	ds000120	10.5	f	0.47607423034781	3.0	siemens	allegra	89.38	63.63	92.38	61.89080476760864	92.99710392951964	94.13936138153076
0120_sub-03_T1w	ds000120/sub-03/anat/sub-03_T1w.nii.gz	ds000120	11.2	f	0.476074209263036	3.0	siemens	allegra	89.38	59.51	92.56	69.54197883605957	92.40092039108276	93.2176113128662
0120_sub-04_T1w	ds000120/sub-04/anat/sub-04_T1w.nii.gz	ds000120	11.7	m	0.476074190999016	3.0	siemens	allegra	89.38	66.89	92.07	55.49175143241882	92.984801530838	94.74632740020752
0120_sub-05_T1w	ds000120/sub-05/anat/sub-05_T1w.nii.gz	ds000120	11.8	m	0.476074273166036	3.0	siemens	allegra	89.38	67.25	91.98	72.31309413909912	94.20090913772584	95.69755792617798
0144_sub-01_T1w	ds000144/sub-01/anat/sub-01_T1w.nii.gz	ds000144	7.5	f	1.0	3.0	general electric	discovery	85.0	68.37	94.13	45.66178619861603	92.46151447296144	95.85970044136047
0144_sub-02_T1w	ds000144/sub-02/anat/sub-02_T1w.nii.gz	ds000144	7.5	f	1.0	3.0	general electric	discovery	85.0	70.49	93.62	50.72452425956726	92.75741577148438	94.66807246208192
0144_sub-03_T1w	ds000144/sub-03/anat/sub-03_T1w.nii.gz	ds000144	6.5	f	1.0	3.0	general electric	discovery	85.0	69.53	95.15	44.638532400131226	93.98779273033142	95.91441750526428
0144_sub-04_T1w	ds000144/sub-04/anat/sub-04_T1w.nii.gz	ds000144	6.5	f	1.0	3.0	general electric	discovery	85.0	63.51	92.84	59.7644031047821	93.28904747962952	95.74866890907288
0144_sub-05_T1w	ds000144/sub-05/anat/sub-05_T1w.nii.gz	ds000144	7.5	f	1.0	3.0	general electric	discovery	85.0	77.05	94.83	59.90714430809021	95.1528787612915	96.91075086593628
0144_sub-06_T1w	ds000144/sub-06/anat/sub-06_T1w.nii.gz	ds000144	6.5	m	1.0	3.0	general electric	discovery	85.0	71.72	95.15	58.73482823371887	94.7787344455719	96.1611032485962
0144_sub-07_T1w	ds000144/sub-07/anat/sub-07_T1w.nii.gz	ds000144	7.5	f	1.0	3.0	general electric	discovery	85.0	61.53	94.63	54.81565594673157	90.9313142299652	95.16050219535828
0144_sub-08_T1w	ds000144/sub-08/anat/sub-08_T1w.nii.gz	ds000144	8.5	f	1.0	3.0	general electric	discovery	85.0	69.22	95.6	52.74795889854431	92.46054887771606	95.05711197853088
0144_sub-09_T1w	ds000144/sub-09/anat/sub-09_T1w.nii.gz	ds000144	7.5	f	1.00000178813934	3.0	general electric	discovery	85.0	68.84	95.13	60.53017973899841	95.07023096084596	95.51163911819458
0144_sub-10_T1w	ds000144/sub-10/anat/sub-10_T1w.nii.gz	ds000144	8.5	f	1.0	3.0	general electric	discovery	85.0	72.93	96.25	52.43462324142456	93.8933491706848	96.35201692581175
0144_sub-11_T1w	ds000144/sub-11/anat/sub-11_T1w.nii.gz	ds000144	7.5	f	1.0	3.0	general electric	discovery	85.0	71.02	96.4	75.90853571891785	96.12094163894652	96.30635976791382
0144_sub-12_T1w	ds000144/sub-12/anat/sub-12_T1w.nii.gz	ds000144	8.5	m	0.999999403953552	3.0	general electric	discovery	85.0	71.43	95.18	65.94840884208679	95.09270191192628	96.70049548149107
0144_sub-13_T1w	ds000144/sub-13/anat/sub-13_T1w.nii.gz	ds000144	6.5	f	1.0	3.0	general electric	discovery	85.0	73.15	95.43	46.8041718006134	93.79032254219057	95.49162983894348
0144_sub-14_T1w	ds000144/sub-14/anat/sub-14_T1w.nii.gz	ds000144	8.5	m	1.0	3.0	general electric	discovery	85.0	73.85	94.51	63.73218297958374	95.35567164421082	96.9699501991272
0144_sub-15_T1w	ds000144/sub-15/anat/sub-15_T1w.nii.gz	ds000144	6.5	f	1.0	3.0	general electric	discovery	85.0	82.78	94.18	78.31119894981384	96.1385428905487	96.53841853141785
0144_sub-16_T1w	ds000144/sub-16/anat/sub-16_T1w.nii.gz	ds000144	6.5	m	0.5	3.0	general electric	discovery	87.68	73.4	93.37	72.73101210594177	95.23248672485352	95.63007354736328
0144_sub-17_T1w	ds000144/sub-17/anat/sub-17_T1w.nii.gz	ds000144	7.5	f	0.5	3.0	general electric	discovery	87.68	76.02	92.75	63.07665705680847	95.20922899246216	96.14026546478271
0144_sub-18_T1w	ds000144/sub-18/anat/sub-18_T1w.nii.gz	ds000144	6.5	f	0.5	3.0	general electric	discovery	87.68	75.49	95.27	51.47407054901123	94.18098330497742	95.92833518981934
0144_sub-19_T1w	ds000144/sub-19/anat/sub-19_T1w.nii.gz	ds000144	8.5	m	1.0	3.0	general electric	discovery	85.0	76.48	93.75	60.35658121109009	95.01966834068298	96.5625524520874
0144_sub-20_T1w	ds000144/sub-20/anat/sub-20_T1w.nii.gz	ds000144	6.5	m	0.999996960163116	3.0	general electric	discovery	85.0	79.78	91.4	52.10970640182495	94.77158188819884	96.60513401031494
0144_sub-21_T1w	ds000144/sub-21/anat/sub-21_T1w.nii.gz	ds000144	7.5	f	1.0	3.0	general electric	discovery	85.0	74.36	92.66	57.3670506477356	93.99130940437315	94.87295150756836
0144_sub-22_T1w	ds000144/sub-22/anat/sub-22_T1w.nii.gz	ds000144	7.5	m	1.0	3.0	general electric	discovery	85.0	68.51	92.98	59.64711904525757	94.85798478126526	95.95776200294496
0144_sub-23_T1w	ds000144/sub-23/anat/sub-23_T1w.nii.gz	ds000144	7.5	m	1.0	3.0	general electric	discovery	85.0	74.76	94.35	64.12249803543091	95.3191339969635	96.2273895740509
0144_sub-24_T1w	ds000144/sub-24/anat/sub-24_T1w.nii.gz	ds000144	6.5	m	1.0	3.0	general electric	discovery	85.0	75.16	94.02	78.80272269248962	95.30537128448486	95.49583196640016
0144_sub-25_T1w	ds000144/sub-25/anat/sub-25_T1w.nii.gz	ds000144	7.5	f	0.999996960163116	3.0	general electric	discovery	85.0	77.52	94.93	47.13123440742493	94.73822116851808	95.98368406295776
0144_sub-26_T1w	ds000144/sub-26/anat/sub-26_T1w.nii.gz	ds000144	7.5	f	1.00000298023224	3.0	general electric	discovery	85.0	73.2	93.99	62.25261688232422	95.3500747680664	96.54244780540466
0144_sub-27_T1w	ds000144/sub-27/anat/sub-27_T1w.nii.gz	ds000144	6.5	f	1.0	3.0	general electric	discovery	85.0	68.8	92.12	76.47032141685486	95.22650241851808	95.69743275642396
0144_sub-28_T1w	ds000144/sub-28/anat/sub-28_T1w.nii.gz	ds000144	6.5	m	1.0	3.0	general electric	discovery	85.0	76.98	93.81	83.46285820007324	96.1510181427002	96.77216410636902
0144_sub-29_T1w	ds000144/sub-29/anat/sub-29_T1w.nii.gz	ds000144	7.5	m	1.0	3.0	general electric	discovery	85.0	77.97	94.28	72.3923921585083	95.673406124115	96.30398750305176
0144_sub-30_T1w	ds000144/sub-30/anat/sub-30_T1w.nii.gz	ds000144	10.5	f	1.0	3.0	general electric	discovery	85.0	77.25	93.65	86.07679605484009	96.79083824157716	97.1786081790924
0144_sub-31_T1w	ds000144/sub-31/anat/sub-31_T1w.nii.gz	ds000144	8.5	m	1.0	3.0	general electric	discovery	85.0	79.0	93.08	58.36589932441712	94.9223518371582	96.43623232841492
0144_sub-32_T1w	ds000144/sub-32/anat/sub-32_T1w.nii.gz	ds000144	7.5	f	1.00000178813934	3.0	general electric	discovery	85.0	71.12	93.69	78.91265153884888	95.03780603408812	95.31738758087158
0144_sub-33_T1w	ds000144/sub-33/anat/sub-33_T1w.nii.gz	ds000144	6.5	f	1.0	3.0	general electric	discovery	85.0	72.31	94.14	54.68916893005371	94.92979645729064	96.17445468902588
0144_sub-34_T1w	ds000144/sub-34/anat/sub-34_T1w.nii.gz	ds000144	6.5	m	1.0	3.0	general electric	discovery	85.0	73.54	94.54	81.21731877326965	95.8866834640503	96.12670540809631
0144_sub-35_T1w	ds000144/sub-35/anat/sub-35_T1w.nii.gz	ds000144	8.5	f	1.00000178813934	3.0	general electric	discovery	85.0	74.95	93.64	79.15396690368652	96.27089500427246	97.05690145492554
0144_sub-36_T1w	ds000144/sub-36/anat/sub-36_T1w.nii.gz	ds000144	7.5	m	1.0	3.0	general electric	discovery	85.0	67.48	93.05	68.44534277915955	94.3047285079956	95.7795262336731
0144_sub-37_T1w	ds000144/sub-37/anat/sub-37_T1w.nii.gz	ds000144	9.5	f	1.0	3.0	general electric	discovery	85.0	70.61	93.85	75.15869736671448	94.64924931526184	95.3618049621582
0144_sub-38_T1w	ds000144/sub-38/anat/sub-38_T1w.nii.gz	ds000144	7.5	f	1.0	3.0	general electric	discovery	85.0	74.76	94.94	84.22242999076843	96.34723663330078	96.84439897537231
0144_sub-39_T1w	ds000144/sub-39/anat/sub-39_T1w.nii.gz	ds000144	8.5	f	1.0	3.0	general electric	discovery	85.0	72.7	93.7	55.49193620681763	94.33900713920592	95.21331787109376
0144_sub-40_T1w	ds000144/sub-40/anat/sub-40_T1w.nii.gz	ds000144	8.5	f	1.00000178813934	3.0	general electric	discovery	85.0	75.21	92.43	53.47311496734619	94.23778057098389	96.18548154830933
0144_sub-41_T1w	ds000144/sub-41/anat/sub-41_T1w.nii.gz	ds000144	9.5	f	1.0	3.0	general electric	discovery	85.0	81.1	93.74	72.4489688873291	95.74397802352904	96.39909863471983
0144_sub-42_T1w	ds000144/sub-42/anat/sub-42_T1w.nii.gz	ds000144	8.5	f	1.0	3.0	general electric	discovery	85.0	72.05	94.04	63.743430376052856	94.71970200538637	96.05079293251038
0144_sub-43_T1w	ds000144/sub-43/anat/sub-43_T1w.nii.gz	ds000144	10.5	f	1.0	3.0	general electric	discovery	85.0	75.5	93.3	79.12222743034363	95.82854509353638	96.50808572769164
0144_sub-44_T1w	ds000144/sub-44/anat/sub-44_T1w.nii.gz	ds000144	7.5	m	1.0	3.0	general electric	discovery	85.0	71.58	94.14	83.71266722679138	96.49622440338136	96.76738381385805
0144_sub-45_T1w	ds000144/sub-45/anat/sub-45_T1w.nii.gz	ds000144	8.5	m	1.00000178813934	3.0	general electric	discovery	85.0	68.84	94.26	77.14969515800476	95.32691836357117	96.63261771202087
0228_sub-pixar002_T1w	ds000228/sub-pixar002/anat/sub-pixar002_T1w.nii.gz	ds000228	4.856947296	f	1.00000183446028	3.0	siemens	trio	85.0	80.58	86.99	80.97176551818848	96.35496139526369	96.6239869594574
0228_sub-pixar003_T1w	ds000228/sub-pixar003/anat/sub-pixar003_T1w.nii.gz	ds000228	4.153319644	f	0.999995064792801	3.0	siemens	trio	85.0	77.63	90.34	76.49270296096802	95.9330439567566	95.41578888893127
0228_sub-pixar004_T1w	ds000228/sub-pixar004/anat/sub-pixar004_T1w.nii.gz	ds000228	4.473648186	f	0.999994970221984	3.0	siemens	trio	85.0	76.21	92.8	84.86657738685608	95.62365412712096	93.5189962387085
0228_sub-pixar005_T1w	ds000228/sub-pixar005/anat/sub-pixar005_T1w.nii.gz	ds000228	4.837782341	f	1.00000051631053	3.0	siemens	trio	85.0	80.11	90.02	79.38576936721802	96.00424766540527	95.59974670410156
0228_sub-pixar006_T1w	ds000228/sub-pixar006/anat/sub-pixar006_T1w.nii.gz	ds000228	3.605749487	f	1.00000609108949	3.0	siemens	trio	85.0	78.48	88.95	81.68933987617493	96.46750688552856	96.10342383384705
0228_sub-pixar007_T1w	ds000228/sub-pixar007/anat/sub-pixar007_T1w.nii.gz	ds000228	4.249144422	m	0.999999958050186	3.0	siemens	trio	85.0	78.62	90.66	81.28567934036255	96.51910662651062	96.31764888763428
0228_sub-pixar008_T1w	ds000228/sub-pixar008/anat/sub-pixar008_T1w.nii.gz	ds000228	3.529089665	f	0.999999822964396	3.0	siemens	trio	85.0	81.91	90.55	79.34116125106812	95.96181511878969	95.43585181236269
0228_sub-pixar010_T1w	ds000228/sub-pixar010/anat/sub-pixar010_T1w.nii.gz	ds000228	4.358658453	m	1.00000290508068	3.0	siemens	trio	85.0	81.33	91.5	77.42125988006592	96.349436044693	95.83313465118408
0228_sub-pixar011_T1w	ds000228/sub-pixar011/anat/sub-pixar011_T1w.nii.gz	ds000228	3.983572895	f	0.999994716124168	3.0	siemens	trio	85.0	80.65	88.98	17.2037273645401	87.61150240898132	91.62893891334534
0228_sub-pixar012_T1w	ds000228/sub-pixar012/anat/sub-pixar012_T1w.nii.gz	ds000228	3.786447639	f	1.00000431949603	3.0	siemens	trio	85.0	75.48	92.43	80.05856275558472	96.08322978019714	95.9131360054016
0228_sub-pixar013_T1w	ds000228/sub-pixar013/anat/sub-pixar013_T1w.nii.gz	ds000228	3.849418207	m	0.999999438733741	3.0	siemens	trio	85.0	79.53	91.43	81.6917896270752	96.55393958091736	96.40771150588988
0228_sub-pixar015_T1w	ds000228/sub-pixar015/anat/sub-pixar015_T1w.nii.gz	ds000228	4.76659822	f	0.999998205913834	3.0	siemens	trio	85.0	77.13	91.23	82.20608830451965	95.9355652332306	95.5079734325409
0228_sub-pixar016_T1w	ds000228/sub-pixar016/anat/sub-pixar016_T1w.nii.gz	ds000228	3.622176591	m	1.00000379302619	3.0	siemens	trio	85.0	74.13	90.72	83.06457996368408	96.14807367324828	95.15565633773804
0228_sub-pixar017_T1w	ds000228/sub-pixar017/anat/sub-pixar017_T1w.nii.gz	ds000228	3.613963039	f	0.999998254636055	3.0	siemens	trio	85.0	78.27	92.35	81.37774467468262	95.79744935035706	94.94287371635436
0228_sub-pixar018_T1w	ds000228/sub-pixar018/anat/sub-pixar018_T1w.nii.gz	ds000228	4.577686516	m	1.00000461222259	3.0	siemens	trio	85.0	76.07	90.0	79.53647375106812	95.78816890716551	94.19962167739868
0228_sub-pixar019_T1w	ds000228/sub-pixar019/anat/sub-pixar019_T1w.nii.gz	ds000228	3.969883641	m	0.999997681944365	3.0	siemens	trio	85.0	82.59	91.4	81.5863311290741	96.14416360855104	95.80870866775513
0228_sub-pixar020_T1w	ds000228/sub-pixar020/anat/sub-pixar020_T1w.nii.gz	ds000228	3.594798084	m	1.00000313179588	3.0	siemens	trio	85.0	75.05	88.81	81.69810175895691	95.70533037185668	94.02464032173155
0228_sub-pixar021_T1w	ds000228/sub-pixar021/anat/sub-pixar021_T1w.nii.gz	ds000228	4.364134155	f	1.00000440844644	3.0	siemens	trio	85.0	69.17	89.88	81.37365579605103	96.34788632392883	96.1088478565216
0228_sub-pixar022_T1w	ds000228/sub-pixar022/anat/sub-pixar022_T1w.nii.gz	ds000228	3.822039699	f	1.00000035528216	3.0	siemens	trio	85.0	80.51	93.44	83.86917114257812	96.2069571018219	95.81934809684752
0228_sub-pixar023_T1w	ds000228/sub-pixar023/anat/sub-pixar023_T1w.nii.gz	ds000228	3.865845311	f	1.00000328361477	3.0	siemens	trio	85.0	79.6	90.82	83.52434635162354	96.09930515289308	95.5434024333954
0228_sub-pixar024_T1w	ds000228/sub-pixar024/anat/sub-pixar024_T1w.nii.gz	ds000228	4.057494867	m	0.999995993083356	3.0	siemens	trio	85.0	81.63	91.47	80.91302514076233	95.26842832565308	94.81720328330994
0228_sub-pixar025_T1w	ds000228/sub-pixar025/anat/sub-pixar025_T1w.nii.gz	ds000228	3.93155373	f	1.00000097692365	3.0	siemens	trio	85.0	78.4	91.03	81.89393281936646	96.03551626205444	95.42429447174072
0228_sub-pixar026_T1w	ds000228/sub-pixar026/anat/sub-pixar026_T1w.nii.gz	ds000228	3.93155373	f	1.00000726998753	3.0	siemens	trio	85.0	80.73	91.65	81.41734600067139	96.5355932712555	96.51127457618712
0228_sub-pixar027_T1w	ds000228/sub-pixar027/anat/sub-pixar027_T1w.nii.gz	ds000228	3.989048597	f	1.00000552682625	3.0	siemens	trio	85.0	73.22	90.55	83.29220414161682	95.96593976020812	95.16640901565552
0228_sub-pixar028_T1w	ds000228/sub-pixar028/anat/sub-pixar028_T1w.nii.gz	ds000228	3.534565366	m	1.00000078075855	3.0	siemens	trio	85.0	71.19	90.06	82.48070478439331	96.07297778129578	95.26086449623108
0228_sub-pixar029_T1w	ds000228/sub-pixar029/anat/sub-pixar029_T1w.nii.gz	ds000228	4.309377139	m	0.999998531229355	3.0	siemens	trio	85.0	77.26	90.35	84.01969075202942	96.1815893650055	95.46768069267272
0228_sub-pixar030_T1w	ds000228/sub-pixar030/anat/sub-pixar030_T1w.nii.gz	ds000228	4.156057495	f	0.999997183261346	3.0	siemens	trio	85.0	78.26	91.18	75.44141411781311	95.72833180427553	95.50947546958923
0228_sub-pixar031_T1w	ds000228/sub-pixar031/anat/sub-pixar031_T1w.nii.gz	ds000228	4.084873374	f	1.00000075610568	3.0	siemens	trio	85.0	79.57	91.12	78.13891172409058	95.74759602546692	95.49172520637512
0228_sub-pixar032_T1w	ds000228/sub-pixar032/anat/sub-pixar032_T1w.nii.gz	ds000228	5.43	f	0.999996308089805	3.0	siemens	trio	85.0	80.48	93.13	85.57343482971191	96.07600569725037	95.24916410446168
0228_sub-pixar033_T1w	ds000228/sub-pixar033/anat/sub-pixar033_T1w.nii.gz	ds000228	5.81	m	1.00000022510756	3.0	siemens	trio	85.0	84.13	93.73	82.18458890914917	96.22911214828493	95.38763165473938
0228_sub-pixar034_T1w	ds000228/sub-pixar034/anat/sub-pixar034_T1w.nii.gz	ds000228	5.99	m	1.00000480449389	3.0	siemens	trio	85.0	79.3	92.34	81.36816024780273	96.22110724449158	95.527321100235
0228_sub-pixar035_T1w	ds000228/sub-pixar035/anat/sub-pixar035_T1w.nii.gz	ds000228	5.99	m	1.00000212667718	3.0	siemens	trio	85.0	81.53	93.57	78.72897386550903	95.92189192771912	95.204496383667
0228_sub-pixar036_T1w	ds000228/sub-pixar036/anat/sub-pixar036_T1w.nii.gz	ds000228	5.39	f	1.00000523429499	3.0	siemens	trio	85.0	80.87	92.62	85.27988791465759	96.84609174728394	96.5978503227234
0228_sub-pixar037_T1w	ds000228/sub-pixar037/anat/sub-pixar037_T1w.nii.gz	ds000228	5.52	m	0.999999377620875	3.0	siemens	trio	85.0	80.19	92.55	79.0769100189209	96.27455472946168	96.0419535636902
0228_sub-pixar038_T1w	ds000228/sub-pixar038/anat/sub-pixar038_T1w.nii.gz	ds000228	5.55	f	1.00000537353213	3.0	siemens	trio	85.0	82.34	92.96	79.50924634933472	96.32638692855836	96.07664942741394
0228_sub-pixar039_T1w	ds000228/sub-pixar039/anat/sub-pixar039_T1w.nii.gz	ds000228	5.54	m	1.00000496932394	3.0	siemens	trio	85.0	82.1	93.23	83.16878080368042	96.39461636543274	96.0327684879303
0228_sub-pixar040_T1w	ds000228/sub-pixar040/anat/sub-pixar040_T1w.nii.gz	ds000228	5.29	m	1.00000632180866	3.0	siemens	trio	85.0	81.69	93.58	81.06875419616699	96.51180505752563	96.27010822296144
0228_sub-pixar041_T1w	ds000228/sub-pixar041/anat/sub-pixar041_T1w.nii.gz	ds000228	5.49	m	1.00000085119252	3.0	siemens	trio	85.0	78.72	92.68	83.11591744422913	96.60977125167848	96.47031426429749
0228_sub-pixar042_T1w	ds000228/sub-pixar042/anat/sub-pixar042_T1w.nii.gz	ds000228	5.01	f	0.999994985154546	3.0	siemens	trio	85.0	77.19	92.92	82.70601034164429	96.65736556053162	96.93983793258668
0228_sub-pixar043_T1w	ds000228/sub-pixar043/anat/sub-pixar043_T1w.nii.gz	ds000228	5.79	m	1.00000482036594	3.0	siemens	trio	85.0	85.8	92.97	84.01486873626709	96.89831137657166	96.51414752006532
0228_sub-pixar044_T1w	ds000228/sub-pixar044/anat/sub-pixar044_T1w.nii.gz	ds000228	5.76	m	1.00000007583745	3.0	siemens	trio	85.0	81.18	93.18	85.03291010856628	96.64579629898073	96.53341174125671
0228_sub-pixar045_T1w	ds000228/sub-pixar045/anat/sub-pixar045_T1w.nii.gz	ds000228	5.18	m	1.00000224736808	3.0	siemens	trio	85.0	79.89	91.33	71.20453119277954	95.778489112854	96.0560381412506
0228_sub-pixar046_T1w	ds000228/sub-pixar046/anat/sub-pixar046_T1w.nii.gz	ds000228	5.97	f	1.00000243398348	3.0	siemens	trio	85.0	76.42	93.85	83.85586738586426	96.27624750137328	95.38710117340088
0228_sub-pixar047_T1w	ds000228/sub-pixar047/anat/sub-pixar047_T1w.nii.gz	ds000228	5.47	f	0.999996913231409	3.0	siemens	trio	85.0	86.04	92.44	82.97120928764343	96.73342704772948	96.77377939224245
0228_sub-pixar048_T1w	ds000228/sub-pixar048/anat/sub-pixar048_T1w.nii.gz	ds000228	5.99	m	0.99999526568655	3.0	siemens	trio	85.0	79.83	93.34	82.16528296470642	96.388179063797	96.20152115821838
0228_sub-pixar049_T1w	ds000228/sub-pixar049/anat/sub-pixar049_T1w.nii.gz	ds000228	5.23	m	1.00000059342611	3.0	siemens	trio	85.0	84.23	93.52	77.96888947486877	96.5484082698822	96.77153825759888
0228_sub-pixar050_T1w	ds000228/sub-pixar050/anat/sub-pixar050_T1w.nii.gz	ds000228	5.31	f	1.00000307847641	3.0	siemens	trio	85.0	82.01	94.42	86.0433578491211	96.34945392608644	95.98389267921448
0228_sub-pixar051_T1w	ds000228/sub-pixar051/anat/sub-pixar051_T1w.nii.gz	ds000228	5.38	m	1.00000404662126	3.0	siemens	trio	85.0	81.99	93.53	82.92161226272583	96.54653072357178	96.95409536361694
0228_sub-pixar052_T1w	ds000228/sub-pixar052/anat/sub-pixar052_T1w.nii.gz	ds000228	5.46	f	1.00000057843259	3.0	siemens	trio	85.0	81.23	93.22	82.5676441192627	96.50508165359496	96.2168276309967
0228_sub-pixar053_T1w	ds000228/sub-pixar053/anat/sub-pixar053_T1w.nii.gz	ds000228	5.46	m	1.00000080175062	3.0	siemens	trio	85.0	80.63	93.43	80.53969740867615	95.90246081352234	95.76681852340698
0228_sub-pixar054_T1w	ds000228/sub-pixar054/anat/sub-pixar054_T1w.nii.gz	ds000228	5.99	m	1.00000206423285	3.0	siemens	trio	85.0	81.66	93.3	82.88996815681458	96.5770184993744	96.43993973731996
0228_sub-pixar055_T1w	ds000228/sub-pixar055/anat/sub-pixar055_T1w.nii.gz	ds000228	5.82	m	0.999998794901272	3.0	siemens	trio	85.0	83.17	92.49	83.53243470191956	96.83340787887572	96.86688780784608
0228_sub-pixar056_T1w	ds000228/sub-pixar056/anat/sub-pixar056_T1w.nii.gz	ds000228	5.26	f	0.999997715970693	3.0	siemens	trio	85.0	81.24	93.06	84.8236620426178	96.78009152412416	96.67436480522156
0228_sub-pixar057_T1w	ds000228/sub-pixar057/anat/sub-pixar057_T1w.nii.gz	ds000228	5.66	f	0.999997776907133	3.0	siemens	trio	85.0	85.87	93.6	78.90763282775879	96.40489220619202	96.945720911026
0228_sub-pixar058_T1w	ds000228/sub-pixar058/anat/sub-pixar058_T1w.nii.gz	ds000228	5.13	f	1.00000204772123	3.0	siemens	trio	85.0	80.57	91.91	69.98657584190369	95.69774866104126	96.58887982368468
0228_sub-pixar059_T1w	ds000228/sub-pixar059/anat/sub-pixar059_T1w.nii.gz	ds000228	5.51	f	1.00000345093112	3.0	siemens	trio	85.0	83.07	92.77	83.34940075874329	96.4685320854187	96.50707840919496
0228_sub-pixar060_T1w	ds000228/sub-pixar060/anat/sub-pixar060_T1w.nii.gz	ds000228	5.12	f	0.999997057518642	3.0	siemens	trio	85.0	81.38	93.57	86.00433468818665	96.6817557811737	96.43188118934631
0228_sub-pixar061_T1w	ds000228/sub-pixar061/anat/sub-pixar061_T1w.nii.gz	ds000228	5.56	f	0.999998763679024	3.0	siemens	trio	85.0	82.77	93.51	81.61618113517761	96.49934768676758	96.3924765586853
0228_sub-pixar062_T1w	ds000228/sub-pixar062/anat/sub-pixar062_T1w.nii.gz	ds000228	5.46	f	1.00000285136219	3.0	siemens	trio	85.0	75.95	93.49	81.42526149749756	96.61765098571776	96.5502679347992
0228_sub-pixar063_T1w	ds000228/sub-pixar063/anat/sub-pixar063_T1w.nii.gz	ds000228	5.33	m	1.00000031883972	3.0	siemens	trio	85.0	84.2	93.31	79.3637752532959	96.3713526725769	95.64284086227416
0228_sub-pixar064_T1w	ds000228/sub-pixar064/anat/sub-pixar064_T1w.nii.gz	ds000228	5.44	m	0.999995663028541	3.0	siemens	trio	85.0	73.8	91.31	88.0585253238678	96.9121515750885	96.6340959072113
0228_sub-pixar065_T1w	ds000228/sub-pixar065/anat/sub-pixar065_T1w.nii.gz	ds000228	5.02	f	0.999996418216942	3.0	siemens	trio	85.0	85.68	93.71	80.33032417297363	96.49826288223268	96.47724628448486
0228_sub-pixar066_T1w	ds000228/sub-pixar066/anat/sub-pixar066_T1w.nii.gz	ds000228	7.0	f	1.0000042634994	3.0	siemens	trio	85.0	84.94	93.2	79.62199449539185	96.4977204799652	96.78542613983154
0228_sub-pixar067_T1w	ds000228/sub-pixar067/anat/sub-pixar067_T1w.nii.gz	ds000228	7.92	f	0.999996565363532	3.0	siemens	trio	85.0	84.52	93.24	74.92393255233765	95.69989442825316	95.67962884902954
0228_sub-pixar068_T1w	ds000228/sub-pixar068/anat/sub-pixar068_T1w.nii.gz	ds000228	7.92	f	1.00000049022416	3.0	siemens	trio	85.0	82.88	93.71	84.28453207015991	96.42998576164246	96.14292979240416
0228_sub-pixar069_T1w	ds000228/sub-pixar069/anat/sub-pixar069_T1w.nii.gz	ds000228	7.96	m	1.00000460674917	3.0	siemens	trio	85.0	77.11	93.99	81.57013058662415	96.64106965065002	97.06260561943054
0228_sub-pixar070_T1w	ds000228/sub-pixar070/anat/sub-pixar070_T1w.nii.gz	ds000228	7.15	f	0.999998129130361	3.0	siemens	trio	85.0	83.54	93.25	81.65587186813354	96.42941951751708	96.48477435112
0228_sub-pixar071_T1w	ds000228/sub-pixar071/anat/sub-pixar071_T1w.nii.gz	ds000228	7.13	m	0.999997586937593	3.0	siemens	trio	85.0	82.92	92.55	82.13730454444885	96.49391174316406	97.00027108192444
0228_sub-pixar072_T1w	ds000228/sub-pixar072/anat/sub-pixar072_T1w.nii.gz	ds000228	7.91	f	1.00000181618803	3.0	siemens	trio	85.0	82.03	92.06	82.4070930480957	96.61306142807008	96.91547751426695
0228_sub-pixar073_T1w	ds000228/sub-pixar073/anat/sub-pixar073_T1w.nii.gz	ds000228	7.95	f	0.99999671406915	3.0	siemens	trio	85.0	81.37	93.54	86.68737411499023	96.92549109458923	97.0839023590088
0228_sub-pixar074_T1w	ds000228/sub-pixar074/anat/sub-pixar074_T1w.nii.gz	ds000228	7.95	m	0.99999717723395	3.0	siemens	trio	85.0	80.72	92.83	84.84469056129456	97.01796770095824	97.23309874534608
0228_sub-pixar075_T1w	ds000228/sub-pixar075/anat/sub-pixar075_T1w.nii.gz	ds000228	7.83	m	1.00000644353196	3.0	siemens	trio	85.0	72.69	94.02	79.79485392570496	96.50835394859314	96.50218486785889
0228_sub-pixar076_T1w	ds000228/sub-pixar076/anat/sub-pixar076_T1w.nii.gz	ds000228	7.06	m	0.999995477165187	3.0	siemens	trio	85.0	84.64	93.86	81.84934258460999	96.77507877349854	97.09123373031616
0228_sub-pixar077_T1w	ds000228/sub-pixar077/anat/sub-pixar077_T1w.nii.gz	ds000228	9.45	m	1.00000017840613	3.0	siemens	trio	85.0	82.42	92.45	84.28696990013123	96.77289128303528	96.9029664993286
0228_sub-pixar078_T1w	ds000228/sub-pixar078/anat/sub-pixar078_T1w.nii.gz	ds000228	8.6	f	1.00000084939178	3.0	siemens	trio	85.0	76.97	92.84	74.38185214996338	95.69580554962158	96.56054973602296
0228_sub-pixar079_T1w	ds000228/sub-pixar079/anat/sub-pixar079_T1w.nii.gz	ds000228	7.07	m	0.999999258141929	3.0	siemens	trio	85.0	81.26	92.85	79.48281168937683	96.7170000076294	96.90715670585632
0228_sub-pixar080_T1w	ds000228/sub-pixar080/anat/sub-pixar080_T1w.nii.gz	ds000228	7.91	m	0.999998042939811	3.0	siemens	trio	85.0	82.26	93.0	81.92717432975769	96.49640917778017	96.37916684150696
0228_sub-pixar081_T1w	ds000228/sub-pixar081/anat/sub-pixar081_T1w.nii.gz	ds000228	7.91	f	1.00000470780878	3.0	siemens	trio	85.0	81.59	94.17	84.9964439868927	96.77075147628784	96.65392637252808
0228_sub-pixar082_T1w	ds000228/sub-pixar082/anat/sub-pixar082_T1w.nii.gz	ds000228	9.76	f	0.999996004002947	3.0	siemens	trio	85.0	84.56	92.98	80.9260904788971	96.67616486549376	97.09333777427672
0228_sub-pixar083_T1w	ds000228/sub-pixar083/anat/sub-pixar083_T1w.nii.gz	ds000228	7.28	f	1.00000168422082	3.0	siemens	trio	85.0	78.57	92.86	82.24621415138245	96.5728223323822	96.6774880886078
0228_sub-pixar084_T1w	ds000228/sub-pixar084/anat/sub-pixar084_T1w.nii.gz	ds000228	7.1	m	1.00000236460783	3.0	siemens	trio	85.0	84.35	92.3	82.70581364631653	96.49377465248108	96.7912495136261
0228_sub-pixar085_T1w	ds000228/sub-pixar085/anat/sub-pixar085_T1w.nii.gz	ds000228	9.48	f	0.99999869249192	3.0	siemens	trio	85.0	83.95	92.75	88.1251871585846	96.58861756324768	96.86774611473083
0228_sub-pixar086_T1w	ds000228/sub-pixar086/anat/sub-pixar086_T1w.nii.gz	ds000228	7.46	f	1.00000343508802	3.0	siemens	trio	85.0	81.31	93.38	84.88474488258362	96.73588275909424	96.64977788925172
0228_sub-pixar087_T1w	ds000228/sub-pixar087/anat/sub-pixar087_T1w.nii.gz	ds000228	9.96	m	0.999999265949626	3.0	siemens	trio	85.0	85.98	92.68	75.2724826335907	96.31725549697876	96.79977893829346
0228_sub-pixar088_T1w	ds000228/sub-pixar088/anat/sub-pixar088_T1w.nii.gz	ds000228	7.71	m	0.999993215631733	3.0	siemens	trio	85.0	81.6	92.08	82.63601064682007	96.7113733291626	96.71484231948853
0228_sub-pixar089_T1w	ds000228/sub-pixar089/anat/sub-pixar089_T1w.nii.gz	ds000228	8.02	m	0.999997163202487	3.0	siemens	trio	85.0	83.86	93.34	82.29605555534363	96.60571813583374	96.87466621398926
0228_sub-pixar090_T1w	ds000228/sub-pixar090/anat/sub-pixar090_T1w.nii.gz	ds000228	8.15	m	0.999998644567089	3.0	siemens	trio	85.0	83.15	93.29	84.25367474555969	96.71210050582886	96.70999646186829
0228_sub-pixar091_T1w	ds000228/sub-pixar091/anat/sub-pixar091_T1w.nii.gz	ds000228	9.7	m	0.999998888274457	3.0	siemens	trio	85.0	84.18	91.8	84.79223251342773	96.63822650909424	96.90866470336914
0228_sub-pixar092_T1w	ds000228/sub-pixar092/anat/sub-pixar092_T1w.nii.gz	ds000228	8.48	m	0.999999562992791	3.0	siemens	trio	85.0	82.3	92.7	82.61629939079285	96.89093828201294	97.21900820732117
0228_sub-pixar093_T1w	ds000228/sub-pixar093/anat/sub-pixar093_T1w.nii.gz	ds000228	8.59	f	0.999997275157238	3.0	siemens	trio	85.0	83.4	92.1	80.995774269104	96.61503434181212	96.89562320709229
0228_sub-pixar094_T1w	ds000228/sub-pixar094/anat/sub-pixar094_T1w.nii.gz	ds000228	9.52	f	0.999999548049436	3.0	siemens	trio	85.0	83.82	92.81	82.37090706825256	96.63518071174622	97.03373908996582
0228_sub-pixar095_T1w	ds000228/sub-pixar095/anat/sub-pixar095_T1w.nii.gz	ds000228	9.94	f	0.999998522380935	3.0	siemens	trio	85.0	82.71	92.28	80.87111115455627	96.67893052101137	96.88534140586852
0228_sub-pixar096_T1w	ds000228/sub-pixar096/anat/sub-pixar096_T1w.nii.gz	ds000228	7.13	f	0.999999111419832	3.0	siemens	trio	85.0	80.57	92.1	82.10381865501404	96.77171111106873	97.0281422138214
0228_sub-pixar097_T1w	ds000228/sub-pixar097/anat/sub-pixar097_T1w.nii.gz	ds000228	8.87	f	1.00000098108479	3.0	siemens	trio	85.0	85.4	92.88	86.61900758743286	96.76823019981384	97.04025983810423
0228_sub-pixar098_T1w	ds000228/sub-pixar098/anat/sub-pixar098_T1w.nii.gz	ds000228	10.19	m	0.999996365985549	3.0	siemens	trio	85.0	80.17	90.54	85.2929949760437	96.4856743812561	96.34767770767212
0228_sub-pixar099_T1w	ds000228/sub-pixar099/anat/sub-pixar099_T1w.nii.gz	ds000228	7.66	m	0.999996810341612	3.0	siemens	trio	85.0	78.91	92.71	82.39601254463196	96.34826183319092	96.7146098613739
0228_sub-pixar100_T1w	ds000228/sub-pixar100/anat/sub-pixar100_T1w.nii.gz	ds000228	9.59	m	0.999996601183721	3.0	siemens	trio	85.0	79.83	91.9	87.19875812530518	96.75995111465454	96.86912298202516
0228_sub-pixar101_T1w	ds000228/sub-pixar101/anat/sub-pixar101_T1w.nii.gz	ds000228	11.17	m	0.999997681666354	3.0	siemens	trio	85.0	82.72	91.28	83.20610523223877	96.29918336868286	96.67351841926576
0228_sub-pixar102_T1w	ds000228/sub-pixar102/anat/sub-pixar102_T1w.nii.gz	ds000228	11.17	f	0.999999123301378	3.0	siemens	trio	85.0	81.22	92.98	76.74710154533386	96.58936858177184	96.90316319465636
0228_sub-pixar103_T1w	ds000228/sub-pixar103/anat/sub-pixar103_T1w.nii.gz	ds000228	10.55	m	0.999998593716933	3.0	siemens	trio	85.0	80.24	91.45	82.74750709533691	96.68344259262084	96.86633944511414
0228_sub-pixar104_T1w	ds000228/sub-pixar104/anat/sub-pixar104_T1w.nii.gz	ds000228	8.57	f	0.999999220520182	3.0	siemens	trio	85.0	80.82	92.51	85.18757224082947	96.25797867774963	96.26906514167786
0228_sub-pixar105_T1w	ds000228/sub-pixar105/anat/sub-pixar105_T1w.nii.gz	ds000228	8.66	m	0.999999195097558	3.0	siemens	trio	85.0	81.4	92.14	85.84924936294556	96.59133553504944	96.49652242660522
0228_sub-pixar106_T1w	ds000228/sub-pixar106/anat/sub-pixar106_T1w.nii.gz	ds000228	8.02	m	1.00000297138098	3.0	siemens	trio	85.0	80.9	92.01	88.10861706733704	96.5032994747162	96.77457213401794
0228_sub-pixar107_T1w	ds000228/sub-pixar107/anat/sub-pixar107_T1w.nii.gz	ds000228	11.51	m	0.999998642353663	3.0	siemens	trio	85.0	81.44	92.08	83.09303522109985	96.87557816505432	97.02662229537964
0228_sub-pixar108_T1w	ds000228/sub-pixar108/anat/sub-pixar108_T1w.nii.gz	ds000228	10.7	f	0.999999596062904	3.0	siemens	trio	85.0	83.33	92.87	82.82276391983032	96.78788781166077	97.27379083633424
0228_sub-pixar109_T1w	ds000228/sub-pixar109/anat/sub-pixar109_T1w.nii.gz	ds000228	10.38	f	0.999995405740078	3.0	siemens	trio	85.0	82.41	92.45	80.4266631603241	96.5838611125946	97.01359868049622
0228_sub-pixar110_T1w	ds000228/sub-pixar110/anat/sub-pixar110_T1w.nii.gz	ds000228	10.78	f	0.99999799384269	3.0	siemens	trio	85.0	81.5	91.47	84.6224844455719	96.6088593006134	97.11945652961732
0228_sub-pixar111_T1w	ds000228/sub-pixar111/anat/sub-pixar111_T1w.nii.gz	ds000228	8.62	f	0.999999035007101	3.0	siemens	trio	85.0	74.24	91.2	79.83185052871704	96.32730484008788	96.662437915802
0228_sub-pixar113_T1w	ds000228/sub-pixar113/anat/sub-pixar113_T1w.nii.gz	ds000228	10.29	f	0.999998488079465	3.0	siemens	trio	85.0	82.21	92.53	83.97398591041565	96.59600853919984	96.97207808494568
0228_sub-pixar114_T1w	ds000228/sub-pixar114/anat/sub-pixar114_T1w.nii.gz	ds000228	7.43	m	1.00000283855254	3.0	siemens	trio	85.0	82.9	92.44	82.13333487510681	96.56373858451845	97.0723807811737
0228_sub-pixar115_T1w	ds000228/sub-pixar115/anat/sub-pixar115_T1w.nii.gz	ds000228	9.68	f	1.0000036511084	3.0	siemens	trio	85.0	83.09	90.87	76.40346884727478	95.88937163352966	96.43369317054749
0228_sub-pixar116_T1w	ds000228/sub-pixar116/anat/sub-pixar116_T1w.nii.gz	ds000228	7.68	f	1.00000221699244	3.0	siemens	trio	85.0	78.67	92.01	84.14207100868225	96.53105735778809	96.85235619544984
0228_sub-pixar118_T1w	ds000228/sub-pixar118/anat/sub-pixar118_T1w.nii.gz	ds000228	10.5	f	1.00000020812514	3.0	siemens	trio	85.0	83.03	92.03	79.88545894622803	96.42186760902403	96.63729071617126
0228_sub-pixar119_T1w	ds000228/sub-pixar119/anat/sub-pixar119_T1w.nii.gz	ds000228	8.62	f	1.00000593775935	3.0	siemens	trio	85.0	83.33	91.77	85.26050448417664	96.88923954963684	97.1375823020935
0228_sub-pixar120_T1w	ds000228/sub-pixar120/anat/sub-pixar120_T1w.nii.gz	ds000228	11.48	f	0.999996290795336	3.0	siemens	trio	85.0	83.06	91.78	82.6185405254364	96.40244841575624	96.49651646614076
0228_sub-pixar121_T1w	ds000228/sub-pixar121/anat/sub-pixar121_T1w.nii.gz	ds000228	8.76	f	0.999998516042269	3.0	siemens	trio	85.0	83.34	93.07	83.53921175003052	96.82884216308594	97.01883792877196
0228_sub-pixar122_T1w	ds000228/sub-pixar122/anat/sub-pixar122_T1w.nii.gz	ds000228	7.21	m	0.999999660854689	3.0	siemens	trio	85.0	79.03	91.34	85.7749342918396	96.84266448020936	97.18348979949953
0256_sub-CTS201_T1w	ds000256/sub-CTS201/anat/sub-CTS201_T1w.nii.gz	ds000256	8.68	m	1.00000069721896	3.0	siemens	trio	85.0	81.98	93.84	82.84329175949097	96.5381920337677	96.94746732711792
0256_sub-CTS202_T1w	ds000256/sub-CTS202/anat/sub-CTS202_T1w.nii.gz	ds000256	11.18	m	0.51299755286891	3.0	siemens	trio	88.99	71.78	91.31	80.81178665161133	96.7484176158905	96.66522741317748
0256_sub-CTS207_T1w	ds000256/sub-CTS207/anat/sub-CTS207_T1w.nii.gz	ds000256	11.48	m	0.512997247396899	3.0	siemens	trio	88.99	77.21	91.42	75.68230628967285	96.2646782398224	96.66791558265686
0256_sub-CTS208_T1w	ds000256/sub-CTS208/anat/sub-CTS208_T1w.nii.gz	ds000256	6.79	m	1.00001252190599	3.0	siemens	trio	85.0	73.99	93.05	73.3904778957367	96.12574577331544	97.20394611358644
0256_sub-CTS209_T1w	ds000256/sub-CTS209/anat/sub-CTS209_T1w.nii.gz	ds000256	5.89	m	0.99999718815741	3.0	siemens	trio	85.0	67.77	92.82	82.50475525856018	96.2470531463623	96.77771925926208
0256_sub-CTS211_T1w	ds000256/sub-CTS211/anat/sub-CTS211_T1w.nii.gz	ds000256	9.93	m	1.00000241263114	3.0	siemens	trio	85.0	82.86	93.91	70.93189358711243	89.39308524131775	90.92422723770142
0256_sub-CTS218_T1w	ds000256/sub-CTS218/anat/sub-CTS218_T1w.nii.gz	ds000256	11.47	m	0.999998765947119	3.0	siemens	trio	85.0	73.4	92.02	74.20740127563477	95.64456343650818	96.90218567848206
0256_sub-CTS226_T1w	ds000256/sub-CTS226/anat/sub-CTS226_T1w.nii.gz	ds000256	8.52	m	1.00000129055428	3.0	siemens	trio	85.0	80.17	92.94	73.4196424484253	95.88452577590942	96.77249789237976
0256_sub-CTS230_T1w	ds000256/sub-CTS230/anat/sub-CTS230_T1w.nii.gz	ds000256	10.23	f	1.00000362041285	3.0	siemens	trio	85.0	81.18	93.94	64.96225595474243	93.83736252784728	95.6393539905548
0256_sub-CTS231_T1w	ds000256/sub-CTS231/anat/sub-CTS231_T1w.nii.gz	ds000256	7.99	f	0.99999818635184	3.0	siemens	trio	85.0	83.15	94.3	68.67227554321289	91.1858081817627	92.25181341171265
0256_sub-CTS235_T1w	ds000256/sub-CTS235/anat/sub-CTS235_T1w.nii.gz	ds000256	7.43	f	1.00000046823872	3.0	siemens	trio	85.0	73.95	93.02	67.57007837295532	96.08620405197144	96.72755002975464
0256_sub-CTS238_T1w	ds000256/sub-CTS238/anat/sub-CTS238_T1w.nii.gz	ds000256	10.64	m	0.999996403183583	3.0	siemens	trio	85.0	85.22	92.56	67.5325095653534	93.93310546875	95.26592493057252
1486_sub-001_ses-T1_T1w	ds001486/sub-001/ses-T1/anat/sub-001_ses-T1_T1w.nii.gz	ds001486	8.36	m	0.999977143298455	3.0	siemens	trio	85.0	64.46	89.71	80.78537583351135	96.23461365699768	96.99329137802124
1486_sub-002_ses-T1_T1w	ds001486/sub-002/ses-T1/anat/sub-002_ses-T1_T1w.nii.gz	ds001486	9.23	f	1.00002287966345	3.0	siemens	trio	85.0	74.73	90.44	79.91335988044739	96.56606912612916	97.23063707351685
1486_sub-003_ses-T1_T1w	ds001486/sub-003/ses-T1/anat/sub-003_ses-T1_T1w.nii.gz	ds001486	10.68	f	0.999996285683027	3.0	siemens	trio	85.0	82.57	92.29	84.18439626693726	97.08186388015748	97.4841833114624
1486_sub-004_ses-T1_T1w	ds001486/sub-004/ses-T1/anat/sub-004_ses-T1_T1w.nii.gz	ds001486	9.93	f	0.9999389453728	3.0	siemens	trio	85.0	80.54	91.8	75.69897770881653	95.46578526496889	96.24144434928894
1486_sub-005_ses-T1_T1w	ds001486/sub-005/ses-T1/anat/sub-005_ses-T1_T1w.nii.gz	ds001486	11.98	m	1.00000763306444	3.0	siemens	trio	85.0	72.26	90.14	78.67703437805176	96.28984928131104	96.83606028556824
1486_sub-006_ses-T1_T1w	ds001486/sub-006/ses-T1/anat/sub-006_ses-T1_T1w.nii.gz	ds001486	8.9	f	1.00001536832721	3.0	siemens	trio	85.0	75.98	93.68	77.61562466621399	94.82714533805849	96.68033123016356
1486_sub-007_ses-T1_T1w	ds001486/sub-007/ses-T1/anat/sub-007_ses-T1_T1w.nii.gz	ds001486	10.32	f	1.00008381406841	3.0	siemens	trio	85.0	76.38	91.61	73.67215156555176	95.62270045280457	97.3653495311737
1486_sub-009_ses-T1_T1w	ds001486/sub-009/ses-T1/anat/sub-009_ses-T1_T1w.nii.gz	ds001486	8.47	f	0.999984859824231	3.0	siemens	trio	85.0	81.61	91.32	84.61320996284485	96.59472107887268	97.38346934318542
1486_sub-010_ses-T1_T1w	ds001486/sub-010/ses-T1/anat/sub-010_ses-T1_T1w.nii.gz	ds001486	10.62	m	0.999969568333491	3.0	siemens	trio	85.0	81.22	90.64	78.80433201789856	95.99432349205016	97.23474383354188
1486_sub-011_ses-T1_T1w	ds001486/sub-011/ses-T1/anat/sub-011_ses-T1_T1w.nii.gz	ds001486	9.45	f	0.99993121156222	3.0	siemens	trio	85.0	82.04	92.62	82.44050741195679	95.84236145019533	97.2773551940918
1486_sub-017_ses-T1_T1w	ds001486/sub-017/ses-T1/anat/sub-017_ses-T1_T1w.nii.gz	ds001486	9.45	f	0.999969422876426	3.0	siemens	trio	85.0	77.07	92.53	80.61051964759827	96.53902053833008	97.3206877708435
1486_sub-019_ses-T1_T1w	ds001486/sub-019/ses-T1/anat/sub-019_ses-T1_T1w.nii.gz	ds001486	11.3	m	1.00001521225976	3.0	siemens	trio	85.0	77.14	93.24	81.66743516921997	95.96903920173644	97.03013300895692
1486_sub-020_ses-T1_T1w	ds001486/sub-020/ses-T1/anat/sub-020_ses-T1_T1w.nii.gz	ds001486	10.98	m	1.00001529207472	3.0	siemens	trio	85.0	75.99	91.82	81.27621412277222	96.45290970802309	97.6537585258484
1486_sub-021_ses-T1_T1w	ds001486/sub-021/ses-T1/anat/sub-021_ses-T1_T1w.nii.gz	ds001486	10.08	f	0.999919862063083	3.0	siemens	trio	85.0	72.26	93.37	78.76135110855103	96.30715250968932	97.62463569641112
1486_sub-023_ses-T1_T1w	ds001486/sub-023/ses-T1/anat/sub-023_ses-T1_T1w.nii.gz	ds001486	11.38	m	0.999992341865426	3.0	siemens	trio	85.0	78.94	90.04	85.27370691299438	96.37905955314636	97.27823138237
1486_sub-024_ses-T1_T1w	ds001486/sub-024/ses-T1/anat/sub-024_ses-T1_T1w.nii.gz	ds001486	9.96	f	0.999992320558238	3.0	siemens	trio	85.0	64.25	91.92	82.52411484718323	94.14565563201904	96.20877504348756
1486_sub-025_ses-T1_T1w	ds001486/sub-025/ses-T1/anat/sub-025_ses-T1_T1w.nii.gz	ds001486	11.99	m	0.99989322531368	3.0	siemens	trio	85.0	76.93	91.79	81.88773393630981	95.98234295845032	97.32747077941896
1486_sub-027_ses-T1_T1w	ds001486/sub-027/ses-T1/anat/sub-027_ses-T1_T1w.nii.gz	ds001486	10.09	f	0.99999999654171	3.0	siemens	trio	85.0	77.03	92.73	79.32276725769043	96.47710919380188	97.28631973266602
1486_sub-028_ses-T1_T1w	ds001486/sub-028/ses-T1/anat/sub-028_ses-T1_T1w.nii.gz	ds001486	11.64	f	1.00005336745167	3.0	siemens	trio	85.0	74.09	93.03	78.54841351509094	96.340149641037	97.7404773235321
1486_sub-030_ses-T1_T1w	ds001486/sub-030/ses-T1/anat/sub-030_ses-T1_T1w.nii.gz	ds001486	11.39	f	0.999950399987559	3.0	siemens	trio	85.0	76.57	92.21	81.63309693336487	96.33554816246031	97.46891260147096
1486_sub-031_ses-T1_T1w	ds001486/sub-031/ses-T1/anat/sub-031_ses-T1_T1w.nii.gz	ds001486	11.52	f	1.00003052585288	3.0	siemens	trio	85.0	75.24	93.3	80.18354773521423	95.87752223014832	97.3094880580902
1486_sub-032_ses-T1_T1w	ds001486/sub-032/ses-T1/anat/sub-032_ses-T1_T1w.nii.gz	ds001486	9.22	m	0.999980857681814	3.0	siemens	trio	85.0	76.67	92.7	81.77664279937744	94.66182589530943	96.42467498779295
1486_sub-033_ses-T1_T1w	ds001486/sub-033/ses-T1/anat/sub-033_ses-T1_T1w.nii.gz	ds001486	11.77	f	0.999923733807888	3.0	siemens	trio	85.0	77.0	93.48	78.72651815414429	96.11943364143372	97.81043529510498
1486_sub-035_ses-T1_T1w	ds001486/sub-035/ses-T1/anat/sub-035_ses-T1_T1w.nii.gz	ds001486	10.94	m	1.00004574276642	3.0	siemens	trio	85.0	71.58	92.13	79.90242838859558	93.7771499156952	94.99194622039796
1486_sub-036_ses-T1_T1w	ds001486/sub-036/ses-T1/anat/sub-036_ses-T1_T1w.nii.gz	ds001486	10.12	m	0.99992364194658	3.0	siemens	trio	85.0	80.41	91.35	55.81279397010803	95.60372829437256	97.35848307609558
1486_sub-041_ses-T1_T1w	ds001486/sub-041/ses-T1/anat/sub-041_ses-T1_T1w.nii.gz	ds001486	9.23	f	0.999977131295928	3.0	siemens	trio	85.0	78.13	93.27	78.07387113571167	95.47610878944396	97.23017811775208
1486_sub-044_ses-T1_T1w	ds001486/sub-044/ses-T1/anat/sub-044_ses-T1_T1w.nii.gz	ds001486	11.49	f	0.99998853839831	3.0	siemens	trio	85.0	85.38	93.26	75.40826797485352	93.86587738990784	95.7102596759796
1486_sub-045_ses-T1_T1w	ds001486/sub-045/ses-T1/anat/sub-045_ses-T1_T1w.nii.gz	ds001486	9.78	f	0.999961886904438	3.0	siemens	trio	85.0	78.47	93.41	83.0375611782074	95.95719575881958	96.84718251228333
1486_sub-047_ses-T1_T1w	ds001486/sub-047/ses-T1/anat/sub-047_ses-T1_T1w.nii.gz	ds001486	10.44	f	0.999954214499769	3.0	siemens	trio	85.0	76.71	92.12	84.2359721660614	96.6717779636383	97.417014837265
1486_sub-048_ses-T1_T1w	ds001486/sub-048/ses-T1/anat/sub-048_ses-T1_T1w.nii.gz	ds001486	10.6	m	0.999946554419992	3.0	siemens	trio	85.0	82.29	92.5	80.10469675064087	96.41058444976808	97.02879786491394
1486_sub-049_ses-T1_T1w	ds001486/sub-049/ses-T1/anat/sub-049_ses-T1_T1w.nii.gz	ds001486	10.97	f	0.999954173162872	3.0	siemens	trio	85.0	80.34	92.2	81.21772408485413	96.31786346435548	97.36502766609192
1486_sub-050_ses-T1_T1w	ds001486/sub-050/ses-T1/anat/sub-050_ses-T1_T1w.nii.gz	ds001486	9.43	f	0.99999998032626	3.0	siemens	trio	85.0	78.61	93.05	79.0934681892395	94.10303831100464	95.67847847938538
1486_sub-051_ses-T1_T1w	ds001486/sub-051/ses-T1/anat/sub-051_ses-T1_T1w.nii.gz	ds001486	11.97	f	0.999923710032478	3.0	siemens	trio	85.0	71.64	93.58	78.98862361907959	95.52975296974182	97.1013069152832
1486_sub-055_ses-T1_T1w	ds001486/sub-055/ses-T1/anat/sub-055_ses-T1_T1w.nii.gz	ds001486	11.09	m	0.999954200238737	3.0	siemens	trio	85.0	75.53	92.94	76.59454345703125	96.02840542793274	97.76506423950195
1486_sub-056_ses-T1_T1w	ds001486/sub-056/ses-T1/anat/sub-056_ses-T1_T1w.nii.gz	ds001486	10.14	f	0.999999945140922	3.0	siemens	trio	85.0	75.29	93.31	80.92214465141296	96.48665189743042	97.62685298919678
1486_sub-057_ses-T1_T1w	ds001486/sub-057/ses-T1/anat/sub-057_ses-T1_T1w.nii.gz	ds001486	9.54	m	0.999938975530545	3.0	siemens	trio	85.0	77.61	92.13	76.81981325149536	94.7905421257019	95.49854397773744
1486_sub-060_ses-T1_T1w	ds001486/sub-060/ses-T1/anat/sub-060_ses-T1_T1w.nii.gz	ds001486	10.92	m	1.00002677408069	3.0	siemens	trio	85.0	79.21	92.75	86.28736734390259	97.0494270324707	98.1492280960083
1486_sub-061_ses-T1_T1w	ds001486/sub-061/ses-T1/anat/sub-061_ses-T1_T1w.nii.gz	ds001486	11.25	m	1.00001524720304	3.0	siemens	trio	85.0	75.26	92.46	82.4307382106781	95.864337682724	97.00143337249756
1486_sub-063_ses-T1_T1w	ds001486/sub-063/ses-T1/anat/sub-063_ses-T1_T1w.nii.gz	ds001486	11.0	m	0.99990081752187	3.0	siemens	trio	85.0	78.23	92.68	82.54898190498352	96.57711982727052	97.3908305168152
1486_sub-064_ses-T1_T1w	ds001486/sub-064/ses-T1/anat/sub-064_ses-T1_T1w.nii.gz	ds001486	9.01	f	1.00004580214915	3.0	siemens	trio	85.0	78.78	92.35	83.08869004249573	96.67772650718688	97.75621891021729
1486_sub-065_ses-T1_T1w	ds001486/sub-065/ses-T1/anat/sub-065_ses-T1_T1w.nii.gz	ds001486	10.13	m	0.999969411465156	3.0	siemens	trio	85.0	74.85	92.6	76.78521275520325	96.09414339065552	97.62020707130432
1486_sub-066_ses-T1_T1w	ds001486/sub-066/ses-T1/anat/sub-066_ses-T1_T1w.nii.gz	ds001486	9.43	f	0.999969469926004	3.0	siemens	trio	85.0	80.55	90.93	84.02600288391113	96.52685523033142	97.27338552474976
1486_sub-071_ses-T1_T1w	ds001486/sub-071/ses-T1/anat/sub-071_ses-T1_T1w.nii.gz	ds001486	8.64	m	0.999969468264604	3.0	siemens	trio	85.0	72.47	92.31	78.72580289840698	96.264386177063	97.1840798854828
1486_sub-073_ses-T1_T1w	ds001486/sub-073/ses-T1/anat/sub-073_ses-T1_T1w.nii.gz	ds001486	9.97	f	1.00003049414535	3.0	siemens	trio	85.0	79.82	92.82	81.8696677684784	96.19717001914978	96.7833161354065
1486_sub-080_ses-T1_T1w	ds001486/sub-080/ses-T1/anat/sub-080_ses-T1_T1w.nii.gz	ds001486	9.34	f	0.99991989907398	3.0	siemens	trio	85.0	75.92	92.72	80.19528985023499	96.266508102417	96.87994718551636
1486_sub-081_ses-T1_T1w	ds001486/sub-081/ses-T1/anat/sub-081_ses-T1_T1w.nii.gz	ds001486	11.18	m	1.00004192553178	3.0	siemens	trio	85.0	70.34	90.22	74.21632409095764	95.89296579360962	96.91228866577148
1486_sub-082_ses-T1_T1w	ds001486/sub-082/ses-T1/anat/sub-082_ses-T1_T1w.nii.gz	ds001486	11.55	m	0.999992360621506	3.0	siemens	trio	85.0	66.74	92.16	80.42349219322205	95.48993110656738	96.91982865333556
1486_sub-083_ses-T1_T1w	ds001486/sub-083/ses-T1/anat/sub-083_ses-T1_T1w.nii.gz	ds001486	11.58	f	0.999977149063875	3.0	siemens	trio	85.0	72.91	92.92	79.7857403755188	96.41327857971191	97.81824350357056
1486_sub-084_ses-T1_T1w	ds001486/sub-084/ses-T1/anat/sub-084_ses-T1_T1w.nii.gz	ds001486	10.33	f	0.999938977627743	3.0	siemens	trio	85.0	71.33	93.07	80.8528482913971	96.28551602363586	97.37937450408936
1486_sub-085_ses-T1_T1w	ds001486/sub-085/ses-T1/anat/sub-085_ses-T1_T1w.nii.gz	ds001486	9.91	f	0.999938956893728	3.0	siemens	trio	85.0	74.65	92.58	81.17249011993408	95.98445892333984	97.53512144088744
1486_sub-088_ses-T1_T1w	ds001486/sub-088/ses-T1/anat/sub-088_ses-T1_T1w.nii.gz	ds001486	9.9	f	0.999954203291694	3.0	siemens	trio	85.0	77.12	93.32	81.59828782081604	96.46096229553224	97.23978638648988
1486_sub-089_ses-T1_T1w	ds001486/sub-089/ses-T1/anat/sub-089_ses-T1_T1w.nii.gz	ds001486	10.07	f	0.999958094953275	3.0	siemens	trio	85.0	82.98	91.3	51.770395040512085	94.64921355247498	96.296888589859
1486_sub-092_ses-T1_T1w	ds001486/sub-092/ses-T1/anat/sub-092_ses-T1_T1w.nii.gz	ds001486	10.57	m	0.999988589987418	3.0	siemens	trio	85.0	79.25	92.24	86.52953505516052	96.30659818649292	96.84237241744997
1486_sub-093_ses-T1_T1w	ds001486/sub-093/ses-T1/anat/sub-093_ses-T1_T1w.nii.gz	ds001486	9.95	m	0.999931386809875	3.0	siemens	trio	85.0	77.52	92.47	79.00258898735046	94.94751691818236	96.42798900604248
1486_sub-095_ses-T1_T1w	ds001486/sub-095/ses-T1/anat/sub-095_ses-T1_T1w.nii.gz	ds001486	11.33	m	0.999992414812263	3.0	siemens	trio	85.0	72.47	90.84	80.95234632492065	96.20323181152344	96.80628180503844
1486_sub-096_ses-T1_T1w	ds001486/sub-096/ses-T1/anat/sub-096_ses-T1_T1w.nii.gz	ds001486	10.9	f	0.999927560057115	3.0	siemens	trio	85.0	76.6	92.49	45.11606991291046	92.99085140228271	95.885568857193
1486_sub-097_ses-T1_T1w	ds001486/sub-097/ses-T1/anat/sub-097_ses-T1_T1w.nii.gz	ds001486	10.6	m	1.00005341936352	3.0	siemens	trio	85.0	79.54	92.82	46.03132903575897	90.3117299079895	93.98431777954102
1486_sub-098_ses-T1_T1w	ds001486/sub-098/ses-T1/anat/sub-098_ses-T1_T1w.nii.gz	ds001486	9.37	f	0.999927519405125	3.0	siemens	trio	85.0	75.31	93.75	80.14516830444336	95.84402441978456	96.91311717033386
1486_sub-099_ses-T1_T1w	ds001486/sub-099/ses-T1/anat/sub-099_ses-T1_T1w.nii.gz	ds001486	10.18	f	0.999916082818024	3.0	siemens	trio	85.0	77.37	93.44	81.20669722557068	95.30401825904846	96.76727652549744
1486_sub-100_ses-T1_T1w	ds001486/sub-100/ses-T1/anat/sub-100_ses-T1_T1w.nii.gz	ds001486	9.96	f	0.999961800717635	3.0	siemens	trio	85.0	79.15	92.86	80.73391914367676	95.50250172615053	97.33166694641112
1486_sub-102_ses-T1_T1w	ds001486/sub-102/ses-T1/anat/sub-102_ses-T1_T1w.nii.gz	ds001486	10.4	f	0.999969460779544	3.0	siemens	trio	85.0	81.05	91.8	77.1403968334198	95.78242301940918	97.29324579238892
1486_sub-103_ses-T1_T1w	ds001486/sub-103/ses-T1/anat/sub-103_ses-T1_T1w.nii.gz	ds001486	10.09	f	1.00001520364005	3.0	siemens	trio	85.0	75.98	93.34	80.03745675086975	95.92642188072205	97.03477621078493
1486_sub-105_ses-T1_T1w	ds001486/sub-105/ses-T1/anat/sub-105_ses-T1_T1w.nii.gz	ds001486	10.64	f	1.00002292905159	3.0	siemens	trio	85.0	73.37	93.13	79.81773614883423	96.03590965270996	96.34507894515993
1486_sub-107_ses-T1_T1w	ds001486/sub-107/ses-T1/anat/sub-107_ses-T1_T1w.nii.gz	ds001486	10.67	m	0.999885576697027	3.0	siemens	trio	85.0	76.29	90.85	77.83204317092896	94.77340579032898	96.3877499103546
1486_sub-108_ses-T1_T1w	ds001486/sub-108/ses-T1/anat/sub-108_ses-T1_T1w.nii.gz	ds001486	10.39	m	1.00001526108945	3.0	siemens	trio	85.0	70.71	90.44	81.86866641044617	96.42383456230164	97.48809337615968
1486_sub-110_ses-T1_T1w	ds001486/sub-110/ses-T1/anat/sub-110_ses-T1_T1w.nii.gz	ds001486	10.7	m	0.999954222914979	3.0	siemens	trio	85.0	74.45	90.37	75.23049712181091	95.99565863609314	97.17302918434144
1486_sub-111_ses-T1_T1w	ds001486/sub-111/ses-T1/anat/sub-111_ses-T1_T1w.nii.gz	ds001486	9.33	m	0.999900775451974	3.0	siemens	trio	85.0	75.02	89.78	78.8248598575592	96.010023355484	97.40331172943117
1486_sub-112_ses-T1_T1w	ds001486/sub-112/ses-T1/anat/sub-112_ses-T1_T1w.nii.gz	ds001486	11.27	m	0.999999982044052	3.0	siemens	trio	85.0	67.25	90.23	46.43742740154266	94.92186903953552	96.92263007164
1486_sub-113_ses-T1_T1w	ds001486/sub-113/ses-T1/anat/sub-113_ses-T1_T1w.nii.gz	ds001486	11.15	m	0.999969466839873	3.0	siemens	trio	85.0	70.92	91.59	83.15902948379517	96.45532965660097	97.11291790008544
1486_sub-114_ses-T1_T1w	ds001486/sub-114/ses-T1/anat/sub-114_ses-T1_T1w.nii.gz	ds001486	11.75	m	1.00002289240149	3.0	siemens	trio	85.0	78.14	93.28	82.1808934211731	96.43173217773438	97.32311367988586
1486_sub-116_ses-T1_T1w	ds001486/sub-116/ses-T1/anat/sub-116_ses-T1_T1w.nii.gz	ds001486	11.54	f	1.00003047492071	3.0	siemens	trio	85.0	68.83	90.32	84.23117399215698	96.64077758789062	97.13695645332336
1486_sub-119_ses-T1_T1w	ds001486/sub-119/ses-T1/anat/sub-119_ses-T1_T1w.nii.gz	ds001486	11.6	m	0.999939022936392	3.0	siemens	trio	85.0	76.85	93.05	85.1753294467926	96.70089483261108	97.5067973136902
1486_sub-121_ses-T1_T1w	ds001486/sub-121/ses-T1/anat/sub-121_ses-T1_T1w.nii.gz	ds001486	10.61	m	0.999954172485609	3.0	siemens	trio	85.0	72.52	91.82	83.79926681518555	96.46413922309875	97.15402126312256
1486_sub-122_ses-T1_T1w	ds001486/sub-122/ses-T1/anat/sub-122_ses-T1_T1w.nii.gz	ds001486	9.1	f	1.00002289787097	3.0	siemens	trio	85.0	75.34	93.42	80.1085352897644	96.18260860443117	97.26011753082275
1486_sub-124_ses-T1_T1w	ds001486/sub-124/ses-T1/anat/sub-124_ses-T1_T1w.nii.gz	ds001486	9.59	f	0.999862647509468	3.0	siemens	trio	85.0	74.86	90.93	84.08960700035095	96.86344861984252	97.30664491653442
1486_sub-125_ses-T1_T1w	ds001486/sub-125/ses-T1/anat/sub-125_ses-T1_T1w.nii.gz	ds001486	9.64	f	0.999992379960976	3.0	siemens	trio	85.0	77.73	93.4	79.90173101425171	95.65850496292114	96.69513702392578
1486_sub-126_ses-T1_T1w	ds001486/sub-126/ses-T1/anat/sub-126_ses-T1_T1w.nii.gz	ds001486	10.73	m	0.999988569835239	3.0	siemens	trio	85.0	74.33	90.88	81.76937699317932	95.87191939353944	96.81953191757202
1486_sub-128_ses-T1_T1w	ds001486/sub-128/ses-T1/anat/sub-128_ses-T1_T1w.nii.gz	ds001486	8.64	m	0.999923705034569	3.0	siemens	trio	85.0	68.98	90.51	86.41641736030579	96.1960792541504	97.21434712409972
1486_sub-130_ses-T1_T1w	ds001486/sub-130/ses-T1/anat/sub-130_ses-T1_T1w.nii.gz	ds001486	11.35	f	0.99996950990493	3.0	siemens	trio	85.0	72.17	90.19	79.14121747016907	95.0822412967682	96.57838344573976
1486_sub-131_ses-T1_T1w	ds001486/sub-131/ses-T1/anat/sub-131_ses-T1_T1w.nii.gz	ds001486	10.88	f	0.99994663615666	3.0	siemens	trio	85.0	77.09	91.59	79.38036918640137	95.6417441368103	97.36837148666382
1748_sub-child01_T1w	ds001748/sub-child01/anat/sub-child01_T1w.nii.gz	ds001748	10.5	f	0.999999964221715	3.0	general electric	unknown	85.0	80.06	93.41	83.0161988735199	95.30658721923828	96.4163899421692
1748_sub-child02_T1w	ds001748/sub-child02/anat/sub-child02_T1w.nii.gz	ds001748	10.5	m	0.999999964221715	3.0	general electric	unknown	85.0	83.99	94.04	81.08109831809998	96.0031032562256	97.0109522342682
1748_sub-child03_T1w	ds001748/sub-child03/anat/sub-child03_T1w.nii.gz	ds001748	10.5	f	1.0000022567192	3.0	general electric	unknown	85.0	87.26	94.66	83.17432403564453	96.69846892356873	97.90342450141908
1748_sub-child04_T1w	ds001748/sub-child04/anat/sub-child04_T1w.nii.gz	ds001748	10.5	m	0.999996875167442	3.0	general electric	unknown	85.0	80.97	94.91	82.25740194320679	93.81570219993591	95.98179459571838
1748_sub-child05_T1w	ds001748/sub-child05/anat/sub-child05_T1w.nii.gz	ds001748	10.5	f	0.99999799621438	3.0	general electric	unknown	85.0	87.32	94.36	80.23693561553955	96.58920764923096	97.64750003814696
1748_sub-child06_T1w	ds001748/sub-child06/anat/sub-child06_T1w.nii.gz	ds001748	10.5	f	1.00000510536714	3.0	general electric	unknown	85.0	82.94	94.71	78.96133661270142	96.24820947647096	96.8694806098938
1748_sub-child07_T1w	ds001748/sub-child07/anat/sub-child07_T1w.nii.gz	ds001748	10.5	m	0.999998262733472	3.0	general electric	unknown	85.0	87.97	94.28	84.96913313865662	96.78598046302795	97.51723408699036
1748_sub-child08_T1w	ds001748/sub-child08/anat/sub-child08_T1w.nii.gz	ds001748	10.5	m	0.999999634258442	3.0	general electric	unknown	85.0	87.82	93.38	84.13482904434204	96.31528854370116	96.5348184108734
1748_sub-child09_T1w	ds001748/sub-child09/anat/sub-child09_T1w.nii.gz	ds001748	11.5	m	0.999999574664331	3.0	general electric	unknown	85.0	87.77	95.04	85.64334511756897	96.89480662345886	97.34638929367064
1748_sub-child10_T1w	ds001748/sub-child10/anat/sub-child10_T1w.nii.gz	ds001748	11.5	m	0.999999634258442	3.0	general electric	unknown	85.0	86.11	94.61	80.17288446426392	95.88127136230467	97.2281277179718
1748_sub-child11_T1w	ds001748/sub-child11/anat/sub-child11_T1w.nii.gz	ds001748	11.5	f	0.999997964656672	3.0	general electric	unknown	85.0	84.1	94.29	77.27794647216797	95.194673538208	96.84776067733765
1748_sub-child12_T1w	ds001748/sub-child12/anat/sub-child12_T1w.nii.gz	ds001748	11.5	f	1.00000409632114	3.0	general electric	unknown	85.0	79.63	94.68	72.1556305885315	95.23128867149352	97.03331589698792
1748_sub-child13_T1w	ds001748/sub-child13/anat/sub-child13_T1w.nii.gz	ds001748	11.5	m	1.00000751458775	3.0	general electric	unknown	85.0	88.42	94.37	79.26751971244812	96.11219763755798	97.1998929977417
1748_sub-child14_T1w	ds001748/sub-child14/anat/sub-child14_T1w.nii.gz	ds001748	11.5	m	1.00000231728793	3.0	general electric	unknown	85.0	86.09	95.1	49.13925528526306	93.20194125175476	96.68856859207152
1748_sub-child15_T1w	ds001748/sub-child15/anat/sub-child15_T1w.nii.gz	ds001748	11.5	f	0.999999634258442	3.0	general electric	unknown	85.0	81.96	94.57	48.94494414329529	92.84558296203612	97.10014462471008
1894_sub-001_ses-T1_T1w	ds001894/sub-001/ses-T1/anat/sub-001_ses-T1_T1w.nii.gz	ds001894	10.58	f	0.999999906433039	3.0	siemens	trio	85.0	77.82	92.72	58.35466980934143	93.70996952056883	96.7315137386322
1894_sub-002_ses-T1_T1w	ds001894/sub-002/ses-T1/anat/sub-002_ses-T1_T1w.nii.gz	ds001894	10.39	m	1.00000022569353	3.0	siemens	trio	85.0	78.45	92.89	58.88566970825195	93.6603844165802	96.96322679519652
1894_sub-003_ses-T1_T1w	ds001894/sub-003/ses-T1/anat/sub-003_ses-T1_T1w.nii.gz	ds001894	9.12	m	1.00000003697429	3.0	siemens	trio	85.0	79.02	92.64	63.03344964981079	93.81422400474548	97.61797785758972
1894_sub-004_ses-T1_T1w	ds001894/sub-004/ses-T1/anat/sub-004_ses-T1_T1w.nii.gz	ds001894	11.25	f	1.00000002364018	3.0	siemens	trio	85.0	81.78	92.63	55.69453239440918	91.5008008480072	96.51088118553162
1894_sub-005_ses-T1_T1w	ds001894/sub-005/ses-T1/anat/sub-005_ses-T1_T1w.nii.gz	ds001894	10.19	f	0.999999991605355	3.0	siemens	trio	85.0	78.35	92.57	58.73897075653076	93.20912957191469	97.18582034111024
1894_sub-006_ses-T1_T1w	ds001894/sub-006/ses-T1/anat/sub-006_ses-T1_T1w.nii.gz	ds001894	8.09	f	1.00000006423459	3.0	siemens	trio	85.0	73.54	92.47	65.58924913406372	94.01326179504396	97.19261527061462
1894_sub-007_ses-T1_T1w	ds001894/sub-007/ses-T1/anat/sub-007_ses-T1_T1w.nii.gz	ds001894	9.46	m	1.00000002945303	3.0	siemens	trio	85.0	77.05	91.49	57.139718532562256	92.48988628387453	96.98049426078796
1894_sub-008_ses-T1_T1w	ds001894/sub-008/ses-T1/anat/sub-008_ses-T1_T1w.nii.gz	ds001894	11.31	m	1.00000007761776	3.0	siemens	trio	85.0	77.56	92.37	67.75136590003967	94.51035857200624	97.46972918510436
1894_sub-009_ses-T1_T1w	ds001894/sub-009/ses-T1/anat/sub-009_ses-T1_T1w.nii.gz	ds001894	11.98	m	1.00000002981457	3.0	siemens	trio	85.0	82.56	93.12	63.46050500869751	92.69770979881288	96.66661620140076
1894_sub-013_ses-T1_T1w	ds001894/sub-013/ses-T1/anat/sub-013_ses-T1_T1w.nii.gz	ds001894	9.8	f	0.999999896109451	3.0	siemens	trio	85.0	70.28	92.39	68.30713748931885	92.78876185417175	96.68234586715698
1894_sub-014_ses-T1_T1w	ds001894/sub-014/ses-T1/anat/sub-014_ses-T1_T1w.nii.gz	ds001894	10.46	f	1.00000002006686	3.0	siemens	trio	85.0	80.42	91.25	65.16326069831848	94.0562069416046	96.91091775894164
1894_sub-015_ses-T1_T1w	ds001894/sub-015/ses-T1/anat/sub-015_ses-T1_T1w.nii.gz	ds001894	11.14	m	0.999946451031428	3.0	siemens	trio	85.0	79.32	90.38	72.0026433467865	94.28967833518982	96.95411324501038
1894_sub-019_ses-T1_T1w	ds001894/sub-019/ses-T1/anat/sub-019_ses-T1_T1w.nii.gz	ds001894	10.03	f	1.00006103371783	3.0	siemens	trio	85.0	75.94	89.24	62.79509663581848	93.89650821685792	97.55909442901611
1894_sub-021_ses-T1_T1w	ds001894/sub-021/ses-T1/anat/sub-021_ses-T1_T1w.nii.gz	ds001894	10.32	m	1.00003417352747	3.0	siemens	trio	85.0	77.38	93.17	82.38735795021057	96.05093598365784	96.86007499694824
1894_sub-023_ses-T1_T1w	ds001894/sub-023/ses-T1/anat/sub-023_ses-T1_T1w.nii.gz	ds001894	10.87	f	1.00006103251476	3.0	siemens	trio	85.0	75.06	92.7	84.09981727600098	96.61003947257996	97.77703881263731
1894_sub-024_ses-T1_T1w	ds001894/sub-024/ses-T1/anat/sub-024_ses-T1_T1w.nii.gz	ds001894	7.6	m	0.99998101857347	3.0	siemens	trio	85.0	80.23	92.59	77.18897461891174	95.98000645637512	96.9684898853302
1894_sub-026_ses-T1_T1w	ds001894/sub-026/ses-T1/anat/sub-026_ses-T1_T1w.nii.gz	ds001894	11.36	f	1.00004606136369	3.0	siemens	trio	85.0	75.43	91.26	81.42244219779968	96.22507095336914	97.47991561889648
1894_sub-027_ses-T1_T1w	ds001894/sub-027/ses-T1/anat/sub-027_ses-T1_T1w.nii.gz	ds001894	10.84	f	0.99995420330049	3.0	siemens	trio	85.0	77.21	91.86	85.3929340839386	96.40706777572632	97.10058569908142
1894_sub-028_ses-T1_T1w	ds001894/sub-028/ses-T1/anat/sub-028_ses-T1_T1w.nii.gz	ds001894	9.34	f	0.999992268919931	3.0	siemens	trio	85.0	70.62	91.72	79.17808294296265	96.12120985984802	97.55947589874268
1894_sub-029_ses-T1_T1w	ds001894/sub-029/ses-T1/anat/sub-029_ses-T1_T1w.nii.gz	ds001894	9.34	m	0.999912227576764	3.0	siemens	trio	85.0	70.62	92.48	78.71409058570862	95.9329068660736	97.58171439170836
1894_sub-030_ses-T1_T1w	ds001894/sub-030/ses-T1/anat/sub-030_ses-T1_T1w.nii.gz	ds001894	10.96	m	1.00001529016948	3.0	siemens	trio	85.0	80.53	91.61	83.77540707588196	96.41702771186829	97.0175564289093
1894_sub-031_ses-T1_T1w	ds001894/sub-031/ses-T1/anat/sub-031_ses-T1_T1w.nii.gz	ds001894	7.78	m	0.999992322030456	3.0	siemens	trio	85.0	76.12	91.7	84.66179370880127	96.636301279068	97.50761985778809
1894_sub-032_ses-T1_T1w	ds001894/sub-032/ses-T1/anat/sub-032_ses-T1_T1w.nii.gz	ds001894	9.3	m	1.00003031854743	3.0	siemens	trio	85.0	80.99	91.51	82.37780332565308	95.78041434288023	97.1383273601532
1894_sub-033_ses-T1_T1w	ds001894/sub-033/ses-T1/anat/sub-033_ses-T1_T1w.nii.gz	ds001894	11.89	m	1.00003051215762	3.0	siemens	trio	85.0	74.58	92.76	69.40059661865234	94.85554695129396	97.34202027320862
1894_sub-034_ses-T1_T1w	ds001894/sub-034/ses-T1/anat/sub-034_ses-T1_T1w.nii.gz	ds001894	9.3	f	1.00001509125329	3.0	siemens	trio	85.0	80.58	92.14	83.81764888763428	95.92087268829346	97.50295281410216
1894_sub-035_ses-T1_T1w	ds001894/sub-035/ses-T1/anat/sub-035_ses-T1_T1w.nii.gz	ds001894	8.99	f	1.00001903925101	3.0	siemens	trio	85.0	78.68	92.14	82.34615921974182	96.00969552993774	97.34667539596558
1894_sub-036_ses-T1_T1w	ds001894/sub-036/ses-T1/anat/sub-036_ses-T1_T1w.nii.gz	ds001894	10.26	f	1.00000000064679	3.0	siemens	trio	85.0	83.09	91.56	79.59818840026855	96.20883464813232	97.08670973777772
1894_sub-037_ses-T1_T1w	ds001894/sub-037/ses-T1/anat/sub-037_ses-T1_T1w.nii.gz	ds001894	11.78	m	1.00002673514637	3.0	siemens	trio	85.0	69.99	92.68	79.42208051681519	95.65304517745972	96.68285250663756
1894_sub-038_ses-T1_T1w	ds001894/sub-038/ses-T1/anat/sub-038_ses-T1_T1w.nii.gz	ds001894	11.49	m	0.999923741905824	3.0	siemens	trio	85.0	75.79	93.16	80.73124289512634	96.1725413799286	97.41135835647584
1894_sub-039_ses-T1_T1w	ds001894/sub-039/ses-T1/anat/sub-039_ses-T1_T1w.nii.gz	ds001894	10.7	m	1.00000001824476	3.0	siemens	trio	85.0	81.87	92.31	81.51370286941528	96.39230370521544	97.33850359916688
1894_sub-040_ses-T1_T1w	ds001894/sub-040/ses-T1/anat/sub-040_ses-T1_T1w.nii.gz	ds001894	11.64	m	0.99999997687661	3.0	siemens	trio	85.0	69.79	93.47	76.19372010231018	95.75691223144533	97.1961498260498
1894_sub-041_ses-T1_T1w	ds001894/sub-041/ses-T1/anat/sub-041_ses-T1_T1w.nii.gz	ds001894	10.6	m	1.00005332778198	3.0	siemens	trio	85.0	77.76	92.31	76.59299373626709	95.86413502693176	97.02907204627992
1894_sub-046_ses-T1_T1w	ds001894/sub-046/ses-T1/anat/sub-046_ses-T1_T1w.nii.gz	ds001894	10.94	m	0.999969533917792	3.0	siemens	trio	85.0	78.23	92.76	79.06789779663086	95.81154584884644	96.69475555419922
1894_sub-047_ses-T1_T1w	ds001894/sub-047/ses-T1/anat/sub-047_ses-T1_T1w.nii.gz	ds001894	10.08	m	0.99999995149822	3.0	siemens	trio	85.0	76.96	92.52	78.96671891212463	95.80836892127992	97.017103433609
1894_sub-048_ses-T1_T1w	ds001894/sub-048/ses-T1/anat/sub-048_ses-T1_T1w.nii.gz	ds001894	8.21	f	1.0000231358879	3.0	siemens	trio	85.0	77.1	91.71	80.17581105232239	96.70898914337158	97.91703224182127
1894_sub-049_ses-T1_T1w	ds001894/sub-049/ses-T1/anat/sub-049_ses-T1_T1w.nii.gz	ds001894	9.04	f	1.0000191397713	3.0	siemens	trio	85.0	81.27	92.95	79.27649021148682	96.42081260681152	97.13387489318848
1894_sub-051_ses-T1_T1w	ds001894/sub-051/ses-T1/anat/sub-051_ses-T1_T1w.nii.gz	ds001894	11.19	m	0.999961849011948	3.0	siemens	trio	85.0	75.0	92.22	83.61076712608337	96.71310186386108	97.60794043540956
1894_sub-052_ses-T1_T1w	ds001894/sub-052/ses-T1/anat/sub-052_ses-T1_T1w.nii.gz	ds001894	10.25	f	0.999923636142351	3.0	siemens	trio	85.0	80.87	92.58	81.81352615356445	95.8797574043274	97.1708595752716
1894_sub-053_ses-T1_T1w	ds001894/sub-053/ses-T1/anat/sub-053_ses-T1_T1w.nii.gz	ds001894	11.64	f	0.999938999587987	3.0	siemens	trio	85.0	78.02	92.87	79.60299253463745	96.32723331451416	97.35244512557983
1894_sub-054_ses-T1_T1w	ds001894/sub-054/ses-T1/anat/sub-054_ses-T1_T1w.nii.gz	ds001894	8.77	m	0.999969482421875	3.0	siemens	trio	85.0	77.68	91.92	73.95937442779541	95.9827184677124	96.91448211669922
1894_sub-055_ses-T1_T1w	ds001894/sub-055/ses-T1/anat/sub-055_ses-T1_T1w.nii.gz	ds001894	11.47	m	0.999847333574502	3.0	siemens	trio	85.0	77.61	93.22	84.30196642875671	96.68124318122864	97.76607155799866
1894_sub-056_ses-T1_T1w	ds001894/sub-056/ses-T1/anat/sub-056_ses-T1_T1w.nii.gz	ds001894	11.26	m	0.999984743303997	3.0	siemens	trio	85.0	62.8	91.92	77.98218727111816	95.71343064308168	96.6619312763214
1894_sub-058_ses-T1_T1w	ds001894/sub-058/ses-T1/anat/sub-058_ses-T1_T1w.nii.gz	ds001894	11.44	f	1.0000533246362	3.0	siemens	trio	85.0	79.31	94.23	81.95098638534546	96.33454084396362	97.3660171031952
1894_sub-059_ses-T1_T1w	ds001894/sub-059/ses-T1/anat/sub-059_ses-T1_T1w.nii.gz	ds001894	8.63	f	1.00000001852987	3.0	siemens	trio	85.0	77.79	93.44	81.56564831733704	96.21753096580504	97.39738702774048
1894_sub-061_ses-T1_T1w	ds001894/sub-061/ses-T1/anat/sub-061_ses-T1_T1w.nii.gz	ds001894	9.98	f	1.00005336882394	3.0	siemens	trio	85.0	76.03	93.34	80.79968094825745	95.74493765830994	97.09209203720091
1894_sub-062_ses-T1_T1w	ds001894/sub-062/ses-T1/anat/sub-062_ses-T1_T1w.nii.gz	ds001894	9.61	f	1.00003059655052	3.0	siemens	trio	85.0	77.33	93.53	80.7366669178009	96.49971127510072	97.54005074501038
1894_sub-063_ses-T1_T1w	ds001894/sub-063/ses-T1/anat/sub-063_ses-T1_T1w.nii.gz	ds001894	10.13	m	0.999977229580124	3.0	siemens	trio	85.0	75.12	92.82	79.81455326080322	94.22960877418518	95.84656953811646
1894_sub-064_ses-T1_T1w	ds001894/sub-064/ses-T1/anat/sub-064_ses-T1_T1w.nii.gz	ds001894	8.54	f	0.999984692830839	3.0	siemens	trio	85.0	81.11	93.12	81.40185475349426	96.32899165153503	97.41978645324708
1894_sub-066_ses-T1_T1w	ds001894/sub-066/ses-T1/anat/sub-066_ses-T1_T1w.nii.gz	ds001894	10.33	f	1.00000018516768	3.0	siemens	trio	85.0	76.43	93.74	82.11871981620789	96.21354341506958	97.21865057945251
1894_sub-067_ses-T1_T1w	ds001894/sub-067/ses-T1/anat/sub-067_ses-T1_T1w.nii.gz	ds001894	9.76	f	0.999999907575453	3.0	siemens	trio	85.0	77.95	92.25	79.71187233924866	96.08811140060423	97.21019268035889
1894_sub-068_ses-T1_T1w	ds001894/sub-068/ses-T1/anat/sub-068_ses-T1_T1w.nii.gz	ds001894	11.03	m	1.00000003494684	3.0	siemens	trio	85.0	81.54	92.06	80.19489049911499	96.23305797576904	96.76945805549622
1894_sub-069_ses-T1_T1w	ds001894/sub-069/ses-T1/anat/sub-069_ses-T1_T1w.nii.gz	ds001894	10.39	f	1.00000008592178	3.0	siemens	trio	85.0	75.18	93.77	78.97096872329712	96.00878357887268	97.38574028015135
1894_sub-070_ses-T1_T1w	ds001894/sub-070/ses-T1/anat/sub-070_ses-T1_T1w.nii.gz	ds001894	11.03	m	0.999916087810021	3.0	siemens	trio	85.0	76.58	92.95	84.44662690162659	96.8491792678833	97.59994149208067
1894_sub-071_ses-T1_T1w	ds001894/sub-071/ses-T1/anat/sub-071_ses-T1_T1w.nii.gz	ds001894	10.95	m	0.999999938102773	3.0	siemens	trio	85.0	77.46	92.95	78.84919047355652	96.31091952323914	97.4749207496643
1894_sub-073_ses-T1_T1w	ds001894/sub-073/ses-T1/anat/sub-073_ses-T1_T1w.nii.gz	ds001894	10.93	m	1.00000009892874	3.0	siemens	trio	85.0	80.94	91.44	82.03903436660767	96.3321566581726	97.55032658576964
1894_sub-074_ses-T1_T1w	ds001894/sub-074/ses-T1/anat/sub-074_ses-T1_T1w.nii.gz	ds001894	9.87	m	1.00000002195916	3.0	siemens	trio	85.0	83.35	92.56	83.48985314369202	96.70425057411194	97.89984226226808
1894_sub-077_ses-T1_T1w	ds001894/sub-077/ses-T1/anat/sub-077_ses-T1_T1w.nii.gz	ds001894	8.97	f	0.999999872634796	3.0	siemens	trio	85.0	68.02	92.66	79.15345430374146	95.29087543487547	96.79940938949584
1894_sub-078_ses-T1_T1w	ds001894/sub-078/ses-T1/anat/sub-078_ses-T1_T1w.nii.gz	ds001894	11.05	m	1.00000006996979	3.0	siemens	trio	85.0	72.89	93.23	85.52970290184021	96.91393375396729	97.59441614151
1894_sub-079_ses-T1_T1w	ds001894/sub-079/ses-T1/anat/sub-079_ses-T1_T1w.nii.gz	ds001894	9.54	m	0.999999986396025	3.0	siemens	trio	85.0	77.45	92.3	79.56928014755249	95.87486386299132	96.9077169895172
1894_sub-080_ses-T1_T1w	ds001894/sub-080/ses-T1/anat/sub-080_ses-T1_T1w.nii.gz	ds001894	10.21	m	0.999999940428696	3.0	siemens	trio	85.0	67.93	90.23	82.90057182312012	96.11798524856567	96.73829078674316
1894_sub-081_ses-T1_T1w	ds001894/sub-081/ses-T1/anat/sub-081_ses-T1_T1w.nii.gz	ds001894	11.24	m	0.999999920991624	3.0	siemens	trio	85.0	75.6	92.23	82.31487274169922	96.41200304031372	97.26290702819824
1894_sub-083_ses-T1_T1w	ds001894/sub-083/ses-T1/anat/sub-083_ses-T1_T1w.nii.gz	ds001894	9.31	m	1.00000005299478	3.0	siemens	trio	85.0	70.37	92.59	80.42677044868469	96.4519202709198	97.633296251297
1894_sub-086_ses-T1_T1w	ds001894/sub-086/ses-T1/anat/sub-086_ses-T1_T1w.nii.gz	ds001894	11.37	m	0.999999933496732	3.0	siemens	trio	85.0	76.64	92.6	76.9810438156128	95.97188234329224	97.06173539161682
1894_sub-088_ses-T1_T1w	ds001894/sub-088/ses-T1/anat/sub-088_ses-T1_T1w.nii.gz	ds001894	10.69	m	1.00000000373613	3.0	siemens	trio	85.0	69.85	91.66	81.32361769676208	94.24655437469482	95.87690830230711
1894_sub-089_ses-T1_T1w	ds001894/sub-089/ses-T1/anat/sub-089_ses-T1_T1w.nii.gz	ds001894	9.93	f	0.999999918113969	3.0	siemens	trio	85.0	77.16	91.58	80.74625730514526	96.20134234428406	97.0311164855957
1894_sub-090_ses-T1_T1w	ds001894/sub-090/ses-T1/anat/sub-090_ses-T1_T1w.nii.gz	ds001894	9.11	m	1.0000000224193	3.0	siemens	trio	85.0	79.58	92.73	77.55295038223267	95.94900012016296	97.5341796875
1894_sub-092_ses-T1_T1w	ds001894/sub-092/ses-T1/anat/sub-092_ses-T1_T1w.nii.gz	ds001894	11.78	f	1.00004579001332	3.0	siemens	trio	85.0	73.13	92.22	81.87423348426819	96.3419795036316	97.3046362400055
1894_sub-094_ses-T1_T1w	ds001894/sub-094/ses-T1/anat/sub-094_ses-T1_T1w.nii.gz	ds001894	9.68	m	0.999999999649122	3.0	siemens	trio	85.0	78.94	91.37	77.85041928291321	95.62033414840698	96.8840479850769
1894_sub-095_ses-T1_T1w	ds001894/sub-095/ses-T1/anat/sub-095_ses-T1_T1w.nii.gz	ds001894	9.46	f	1.00001534060537	3.0	siemens	trio	85.0	75.72	93.57	84.86685752868652	96.4337706565857	97.50916957855225
1894_sub-097_ses-T1_T1w	ds001894/sub-097/ses-T1/anat/sub-097_ses-T1_T1w.nii.gz	ds001894	9.69	f	0.999961738291634	3.0	siemens	trio	85.0	74.42	91.71	80.51526546478271	96.34122848510742	96.67425751686096
1894_sub-099_ses-T1_T1w	ds001894/sub-099/ses-T1/anat/sub-099_ses-T1_T1w.nii.gz	ds001894	10.37	m	0.999969550345206	3.0	siemens	trio	85.0	78.28	92.5	79.2085587978363	96.1296021938324	97.47894406318665
1894_sub-100_ses-T1_T1w	ds001894/sub-100/ses-T1/anat/sub-100_ses-T1_T1w.nii.gz	ds001894	8.22	f	0.999999967221268	3.0	siemens	trio	85.0	76.28	92.73	84.63084101676941	96.39478325843812	96.99827432632446
1894_sub-101_ses-T1_T1w	ds001894/sub-101/ses-T1/anat/sub-101_ses-T1_T1w.nii.gz	ds001894	9.79	m	0.999969548151696	3.0	siemens	trio	85.0	73.78	91.03	69.70247626304626	92.18112826347352	94.19163465499878
1894_sub-102_ses-T1_T1w	ds001894/sub-102/ses-T1/anat/sub-102_ses-T1_T1w.nii.gz	ds001894	11.55	m	1.00008389123448	3.0	siemens	trio	85.0	77.69	90.38	75.45720338821411	94.49466466903688	95.532488822937
1894_sub-103_ses-T1_T1w	ds001894/sub-103/ses-T1/anat/sub-103_ses-T1_T1w.nii.gz	ds001894	9.92	f	0.999900817871094	3.0	siemens	trio	85.0	78.33	93.36	86.31646037101746	96.3031530380249	97.29138016700745
1894_sub-104_ses-T1_T1w	ds001894/sub-104/ses-T1/anat/sub-104_ses-T1_T1w.nii.gz	ds001894	9.99	m	0.999919884465791	3.0	siemens	trio	85.0	73.12	92.4	73.56249690055847	95.66768407821657	96.79934978485107
1894_sub-106_ses-T1_T1w	ds001894/sub-106/ses-T1/anat/sub-106_ses-T1_T1w.nii.gz	ds001894	8.05	m	1.00006485213769	3.0	siemens	trio	85.0	77.01	93.01	72.91649580001831	94.65484023094176	96.87175154685974
1894_sub-107_ses-T1_T1w	ds001894/sub-107/ses-T1/anat/sub-107_ses-T1_T1w.nii.gz	ds001894	9.79	f	0.999984794834702	3.0	siemens	trio	85.0	76.06	91.77	79.44014072418213	96.04583978652954	97.5117027759552
1894_sub-108_ses-T1_T1w	ds001894/sub-108/ses-T1/anat/sub-108_ses-T1_T1w.nii.gz	ds001894	9.99	m	1.00004208108494	3.0	siemens	trio	85.0	74.67	93.13	79.26960587501526	95.5752432346344	96.59042358398438
1894_sub-109_ses-T1_T1w	ds001894/sub-109/ses-T1/anat/sub-109_ses-T1_T1w.nii.gz	ds001894	9.99	m	0.999999970685173	3.0	siemens	trio	85.0	78.65	92.83	78.21289300918579	95.871102809906	97.49038219451904
1894_sub-110_ses-T1_T1w	ds001894/sub-110/ses-T1/anat/sub-110_ses-T1_T1w.nii.gz	ds001894	10.01	f	0.999961788168006	3.0	siemens	trio	85.0	73.14	92.42	78.51958870887756	95.3890025615692	96.88268899917604
1894_sub-111_ses-T1_T1w	ds001894/sub-111/ses-T1/anat/sub-111_ses-T1_T1w.nii.gz	ds001894	10.43	m	1.00001525464285	3.0	siemens	trio	85.0	79.66	93.16	76.07224583625793	95.89786529541016	97.53605723381042
1894_sub-113_ses-T1_T1w	ds001894/sub-113/ses-T1/anat/sub-113_ses-T1_T1w.nii.gz	ds001894	11.55	m	1.00000003040975	3.0	siemens	trio	85.0	80.09	92.68	77.01547741889954	95.92783451080322	96.92333340644836
1894_sub-114_ses-T1_T1w	ds001894/sub-114/ses-T1/anat/sub-114_ses-T1_T1w.nii.gz	ds001894	8.4	m	0.999977111816406	3.0	siemens	trio	85.0	74.92	93.63	80.5243968963623	95.95254063606262	96.79034948349
1894_sub-115_ses-T1_T1w	ds001894/sub-115/ses-T1/anat/sub-115_ses-T1_T1w.nii.gz	ds001894	11.87	m	1.00000296871954	3.0	siemens	trio	85.0	77.08	92.93	77.64922976493835	96.31768465042114	97.70359992980956
1894_sub-116_ses-T1_T1w	ds001894/sub-116/ses-T1/anat/sub-116_ses-T1_T1w.nii.gz	ds001894	10.98	f	0.999976947752976	3.0	siemens	trio	85.0	82.21	93.32	80.50498366355896	95.99695801734924	96.31041288375854
1894_sub-118_ses-T1_T1w	ds001894/sub-118/ses-T1/anat/sub-118_ses-T1_T1w.nii.gz	ds001894	8.94	m	1.000000026613	3.0	siemens	trio	85.0	72.12	93.44	81.52514696121216	95.25469541549684	96.36660814285278
1894_sub-119_ses-T1_T1w	ds001894/sub-119/ses-T1/anat/sub-119_ses-T1_T1w.nii.gz	ds001894	9.16	f	0.999977201681104	3.0	siemens	trio	85.0	79.15	93.61	83.09226036071777	96.44370079040527	97.37019538879396
1894_sub-120_ses-T1_T1w	ds001894/sub-120/ses-T1/anat/sub-120_ses-T1_T1w.nii.gz	ds001894	9.73	f	0.999923761008974	3.0	siemens	trio	85.0	77.83	94.01	84.04548168182373	96.42223715782166	97.25935459136964
1894_sub-121_ses-T1_T1w	ds001894/sub-121/ses-T1/anat/sub-121_ses-T1_T1w.nii.gz	ds001894	8.91	m	1.00000764365139	3.0	siemens	trio	85.0	61.44	92.61	76.26488208770752	95.7109272480011	96.96660041809082
1894_sub-122_ses-T1_T1w	ds001894/sub-122/ses-T1/anat/sub-122_ses-T1_T1w.nii.gz	ds001894	11.31	m	0.999908408694525	3.0	siemens	trio	85.0	76.62	92.28	82.86716938018799	96.47443294525146	97.81116247177124
1894_sub-124_ses-T1_T1w	ds001894/sub-124/ses-T1/anat/sub-124_ses-T1_T1w.nii.gz	ds001894	11.58	m	0.999961848260588	3.0	siemens	trio	85.0	74.13	93.61	83.66174101829529	96.54935002326964	97.07556366920473
1894_sub-126_ses-T1_T1w	ds001894/sub-126/ses-T1/anat/sub-126_ses-T1_T1w.nii.gz	ds001894	10.65	m	1.00004575132296	3.0	siemens	trio	85.0	81.56	90.99	81.99942708015442	96.22454047203064	97.14587926864624
1894_sub-127_ses-T1_T1w	ds001894/sub-127/ses-T1/anat/sub-127_ses-T1_T1w.nii.gz	ds001894	11.09	m	0.999992262720594	3.0	siemens	trio	85.0	86.79	92.07	77.31797099113464	96.21254801750185	96.89764976501463
1894_sub-128_ses-T1_T1w	ds001894/sub-128/ses-T1/anat/sub-128_ses-T1_T1w.nii.gz	ds001894	11.24	f	0.999999959872562	3.0	siemens	trio	85.0	75.35	93.05	75.40217638015747	95.9826409816742	97.4388837814331
1894_sub-129_ses-T1_T1w	ds001894/sub-129/ses-T1/anat/sub-129_ses-T1_T1w.nii.gz	ds001894	10.32	f	0.999969466738479	3.0	siemens	trio	85.0	66.85	93.07	80.8916687965393	96.18260264396667	97.62603640556335
1894_sub-130_ses-T1_T1w	ds001894/sub-130/ses-T1/anat/sub-130_ses-T1_T1w.nii.gz	ds001894	8.04	f	0.999992330699278	3.0	siemens	trio	85.0	76.44	92.88	80.79077005386353	96.40269875526428	97.59190082550047
1894_sub-131_ses-T1_T1w	ds001894/sub-131/ses-T1/anat/sub-131_ses-T1_T1w.nii.gz	ds001894	7.36	f	0.999923724253613	3.0	siemens	trio	85.0	73.73	92.02	83.47146511077881	96.35486006736755	97.11796641349792
1894_sub-132_ses-T1_T1w	ds001894/sub-132/ses-T1/anat/sub-132_ses-T1_T1w.nii.gz	ds001894	10.39	m	0.999992293338669	3.0	siemens	trio	85.0	73.26	92.63	82.15875029563904	96.3261365890503	97.21852540969849
1894_sub-134_ses-T1_T1w	ds001894/sub-134/ses-T1/anat/sub-134_ses-T1_T1w.nii.gz	ds001894	11.28	f	0.99995423991498	3.0	siemens	trio	85.0	77.14	93.42	81.44462704658508	96.54533863067628	97.46106266975404
1894_sub-135_ses-T1_T1w	ds001894/sub-135/ses-T1/anat/sub-135_ses-T1_T1w.nii.gz	ds001894	9.41	m	1.00001898979221	3.0	siemens	trio	85.0	77.56	92.49	75.74405670166016	96.39754891395567	97.22490906715392
1894_sub-136_ses-T1_T1w	ds001894/sub-136/ses-T1/anat/sub-136_ses-T1_T1w.nii.gz	ds001894	11.71	m	0.999984762112766	3.0	siemens	trio	85.0	81.99	92.29	81.40192031860352	96.48880958557127	97.57119417190552
1894_sub-137_ses-T1_T1w	ds001894/sub-137/ses-T1/anat/sub-137_ses-T1_T1w.nii.gz	ds001894	10.24	m	1.00002663161027	3.0	siemens	trio	85.0	75.16	92.13	80.11898994445801	96.37972712516785	97.37754464149477
1894_sub-139_ses-T1_T1w	ds001894/sub-139/ses-T1/anat/sub-139_ses-T1_T1w.nii.gz	ds001894	9.04	f	1.00004583396806	3.0	siemens	trio	85.0	77.12	91.5	77.21983790397644	96.12643122673036	97.10783362388612
1894_sub-140_ses-T1_T1w	ds001894/sub-140/ses-T1/anat/sub-140_ses-T1_T1w.nii.gz	ds001894	11.91	m	0.999969470875118	3.0	siemens	trio	85.0	79.27	91.63	84.51987504959106	96.13898992538452	96.98379039764404
1894_sub-141_ses-T1_T1w	ds001894/sub-141/ses-T1/anat/sub-141_ses-T1_T1w.nii.gz	ds001894	8.78	m	0.999969477042768	3.0	siemens	trio	85.0	76.66	92.35	82.30544924736023	96.41116857528688	97.21614122390748
1894_sub-142_ses-T1_T1w	ds001894/sub-142/ses-T1/anat/sub-142_ses-T1_T1w.nii.gz	ds001894	11.16	m	0.99999233424999	3.0	siemens	trio	85.0	73.84	93.51	82.46201872825623	95.66993117332458	96.26124501228333
1894_sub-143_ses-T1_T1w	ds001894/sub-143/ses-T1/anat/sub-143_ses-T1_T1w.nii.gz	ds001894	9.51	f	1.00003053004743	3.0	siemens	trio	85.0	77.17	92.92	79.19113636016846	95.55794596672058	96.48913741111755
1894_sub-144_ses-T1_T1w	ds001894/sub-144/ses-T1/anat/sub-144_ses-T1_T1w.nii.gz	ds001894	9.2	f	1.00001530554614	3.0	siemens	trio	85.0	74.24	92.97	78.85334491729736	96.1467444896698	97.34714031219482
1894_sub-145_ses-T1_T1w	ds001894/sub-145/ses-T1/anat/sub-145_ses-T1_T1w.nii.gz	ds001894	11.39	m	0.999984736409959	3.0	siemens	trio	85.0	83.12	92.9	84.99121069908142	96.5758740901947	97.82495498657228
1894_sub-146_ses-T1_T1w	ds001894/sub-146/ses-T1/anat/sub-146_ses-T1_T1w.nii.gz	ds001894	11.97	m	0.999893236868697	3.0	siemens	trio	85.0	81.44	92.38	83.00694823265076	96.54958248138428	97.51604199409483
1894_sub-147_ses-T1_T1w	ds001894/sub-147/ses-T1/anat/sub-147_ses-T1_T1w.nii.gz	ds001894	11.44	f	0.999984725065096	3.0	siemens	trio	85.0	73.56	91.66	83.55861902236938	96.49721384048462	97.16452956199646
1894_sub-148_ses-T1_T1w	ds001894/sub-148/ses-T1/anat/sub-148_ses-T1_T1w.nii.gz	ds001894	9.88	f	1.00003050540676	3.0	siemens	trio	85.0	80.7	91.81	79.89471554756165	95.04621028900146	96.57211303710938
1894_sub-149_ses-T1_T1w	ds001894/sub-149/ses-T1/anat/sub-149_ses-T1_T1w.nii.gz	ds001894	10.57	f	0.999969411425652	3.0	siemens	trio	85.0	75.07	92.89	83.4448516368866	96.10337018966676	96.37834429740906
1894_sub-152_ses-T1_T1w	ds001894/sub-152/ses-T1/anat/sub-152_ses-T1_T1w.nii.gz	ds001894	10.54	f	0.999927512637818	3.0	siemens	trio	85.0	79.4	93.94	88.64148259162903	95.89707255363464	96.19828462600708
1894_sub-153_ses-T1_T1w	ds001894/sub-153/ses-T1/anat/sub-153_ses-T1_T1w.nii.gz	ds001894	9.41	m	0.999992334148636	3.0	siemens	trio	85.0	70.79	91.9	82.10482597351074	95.41202187538148	96.50532603263856
1894_sub-155_ses-T1_T1w	ds001894/sub-155/ses-T1/anat/sub-155_ses-T1_T1w.nii.gz	ds001894	9.61	f	1.00006101151219	3.0	siemens	trio	85.0	74.41	93.05	80.78621625900269	96.13400101661682	97.06902503967284
1894_sub-156_ses-T1_T1w	ds001894/sub-156/ses-T1/anat/sub-156_ses-T1_T1w.nii.gz	ds001894	9.05	m	0.999969480802748	3.0	siemens	trio	85.0	79.64	92.31	79.85283136367798	96.2802231311798	97.63007760047913
1894_sub-157_ses-T1_T1w	ds001894/sub-157/ses-T1/anat/sub-157_ses-T1_T1w.nii.gz	ds001894	9.09	f	0.999961861387054	3.0	siemens	trio	85.0	79.96	93.72	82.16710090637207	96.13467454910278	97.29896187782288
1894_sub-158_ses-T1_T1w	ds001894/sub-158/ses-T1/anat/sub-158_ses-T1_T1w.nii.gz	ds001894	9.68	m	1.00005344587851	3.0	siemens	trio	85.0	72.5	93.29	80.21854758262634	96.42221331596376	97.53060936927795
1894_sub-159_ses-T1_T1w	ds001894/sub-159/ses-T1/anat/sub-159_ses-T1_T1w.nii.gz	ds001894	8.61	m	0.999992334131484	3.0	siemens	trio	85.0	75.68	93.31	80.84025382995605	96.23268842697144	96.91025018692017
1894_sub-161_ses-T1_T1w	ds001894/sub-161/ses-T1/anat/sub-161_ses-T1_T1w.nii.gz	ds001894	11.39	f	0.999946524055804	3.0	siemens	trio	85.0	74.54	93.56	77.35989689826965	95.8217203617096	97.5429356098175
1894_sub-163_ses-T1_T1w	ds001894/sub-163/ses-T1/anat/sub-163_ses-T1_T1w.nii.gz	ds001894	10.29	f	0.999938945833803	3.0	siemens	trio	85.0	73.12	92.38	82.49194025993347	96.36818170547484	97.22055792808531
1894_sub-165_ses-T1_T1w	ds001894/sub-165/ses-T1/anat/sub-165_ses-T1_T1w.nii.gz	ds001894	9.04	f	0.999939012789158	3.0	siemens	trio	85.0	77.7	91.42	81.49669766426086	95.26087641716003	96.82369232177734
1894_sub-166_ses-T1_T1w	ds001894/sub-166/ses-T1/anat/sub-166_ses-T1_T1w.nii.gz	ds001894	9.24	f	0.999923699082541	3.0	siemens	trio	85.0	80.93	92.04	70.08426785469055	95.83448767662048	97.7460265159607
1894_sub-167_ses-T1_T1w	ds001894/sub-167/ses-T1/anat/sub-167_ses-T1_T1w.nii.gz	ds001894	9.47	f	0.999946583774782	3.0	siemens	trio	85.0	62.54	91.52	84.1519296169281	96.56246304512024	97.34033346176147
1894_sub-168_ses-T1_T1w	ds001894/sub-168/ses-T1/anat/sub-168_ses-T1_T1w.nii.gz	ds001894	10.83	f	0.999992464224828	3.0	siemens	trio	85.0	78.69	91.99	83.16069841384888	96.74169421195984	97.8700339794159
1894_sub-169_ses-T1_T1w	ds001894/sub-169/ses-T1/anat/sub-169_ses-T1_T1w.nii.gz	ds001894	9.15	m	0.999938943524918	3.0	siemens	trio	85.0	76.96	92.74	84.97024178504944	96.69062495231628	97.60723114013672
1894_sub-170_ses-T1_T1w	ds001894/sub-170/ses-T1/anat/sub-170_ses-T1_T1w.nii.gz	ds001894	10.15	m	0.99997701176794	3.0	siemens	trio	85.0	75.64	91.82	78.9316475391388	96.18194699287416	97.39809036254884
1894_sub-173_ses-T1_T1w	ds001894/sub-173/ses-T1/anat/sub-173_ses-T1_T1w.nii.gz	ds001894	8.87	f	1.00000005959995	3.0	siemens	trio	85.0	72.39	93.27	86.76015734672546	96.39315605163574	96.99143171310423
1894_sub-174_ses-T1_T1w	ds001894/sub-174/ses-T1/anat/sub-174_ses-T1_T1w.nii.gz	ds001894	9.24	f	1.00000766002396	3.0	siemens	trio	85.0	71.12	91.37	80.17222881317139	96.15694880485536	97.5590705871582
1894_sub-175_ses-T1_T1w	ds001894/sub-175/ses-T1/anat/sub-175_ses-T1_T1w.nii.gz	ds001894	9.53	f	0.999916061126322	3.0	siemens	trio	85.0	75.44	93.64	84.78981852531433	96.54114842414856	97.61977791786194
1894_sub-176_ses-T1_T1w	ds001894/sub-176/ses-T1/anat/sub-176_ses-T1_T1w.nii.gz	ds001894	8.3	f	0.999954138383412	3.0	siemens	trio	85.0	75.47	93.29	79.68101501464844	95.98574042320251	97.01499342918396
1894_sub-178_ses-T1_T1w	ds001894/sub-178/ses-T1/anat/sub-178_ses-T1_T1w.nii.gz	ds001894	8.74	f	0.999954210430072	3.0	siemens	trio	85.0	76.9	92.57	83.65433812141418	96.39251232147215	96.9684600830078
1894_sub-179_ses-T1_T1w	ds001894/sub-179/ses-T1/anat/sub-179_ses-T1_T1w.nii.gz	ds001894	8.19	f	0.99991607170993	3.0	siemens	trio	85.0	72.87	92.11	80.6398093700409	96.5124487876892	97.65729904174805
1894_sub-180_ses-T1_T1w	ds001894/sub-180/ses-T1/anat/sub-180_ses-T1_T1w.nii.gz	ds001894	8.27	m	0.999931318042752	3.0	siemens	trio	85.0	75.12	92.9	88.3607029914856	96.35776281356812	97.14356660842896
1894_sub-181_ses-T1_T1w	ds001894/sub-181/ses-T1/anat/sub-181_ses-T1_T1w.nii.gz	ds001894	9.51	f	1.00000765378511	3.0	siemens	trio	85.0	74.31	93.03	79.96348142623901	95.88364362716676	97.11799025535583
1894_sub-182_ses-T1_T1w	ds001894/sub-182/ses-T1/anat/sub-182_ses-T1_T1w.nii.gz	ds001894	8.87	m	1.00001530885363	3.0	siemens	trio	85.0	78.46	92.49	80.52002191543579	96.1174488067627	97.16017842292786
1894_sub-183_ses-T1_T1w	ds001894/sub-183/ses-T1/anat/sub-183_ses-T1_T1w.nii.gz	ds001894	9.52	f	1.00002671361582	3.0	siemens	trio	85.0	68.68	92.27	83.24131965637207	96.0349142551422	96.89449071884157
1894_sub-184_ses-T1_T1w	ds001894/sub-184/ses-T1/anat/sub-184_ses-T1_T1w.nii.gz	ds001894	9.05	f	0.99996187373165	3.0	siemens	trio	85.0	75.68	93.55	78.38364243507385	95.8536446094513	96.99821472167967
1894_sub-187_ses-T1_T1w	ds001894/sub-187/ses-T1/anat/sub-187_ses-T1_T1w.nii.gz	ds001894	9.81	m	1.00008773803711	3.0	siemens	trio	85.0	74.91	93.57	79.6537458896637	96.08783721923828	97.45616316795348
1894_sub-188_ses-T1_T1w	ds001894/sub-188/ses-T1/anat/sub-188_ses-T1_T1w.nii.gz	ds001894	8.75	f	0.999980926513672	3.0	siemens	trio	85.0	76.83	93.14	80.37557601928711	96.23130559921265	97.14463949203493
2116_sub-13_ses-01_T1w	ds002116/sub-13/ses-01/anat/sub-13_ses-01_T1w.nii.gz	ds002116	10.5	m	1.0	3.0	siemens	prisma	85.0	77.63	94.21	77.87334322929382	94.81756687164308	96.48954272270204
2116_sub-15_ses-01_T1w	ds002116/sub-15/ses-01/anat/sub-15_ses-01_T1w.nii.gz	ds002116	11.5	f	1.00000004606334	3.0	siemens	prisma	85.0	83.08	95.19	78.550785779953	96.33816480636597	97.93114066123962
2116_sub-16_ses-01_T1w	ds002116/sub-16/ses-01/anat/sub-16_ses-01_T1w.nii.gz	ds002116	7.5	m	1.0000000597129	3.0	siemens	prisma	85.0	65.59	94.01	83.15176367759705	96.49407267570496	97.28450179100037
2116_sub-18_ses-01_T1w	ds002116/sub-18/ses-01/anat/sub-18_ses-01_T1w.nii.gz	ds002116	10.5	f	1.00000016719898	3.0	siemens	prisma	85.0	83.28	95.15	76.71374082565308	96.29496932029724	97.3022162914276
2116_sub-20_ses-01_T1w	ds002116/sub-20/ses-01/anat/sub-20_ses-01_T1w.nii.gz	ds002116	8.5	f	1.0	3.0	siemens	prisma	85.0	81.03	95.36	76.74355506896973	94.11556124687196	95.21870017051695
2116_sub-21_ses-01_T1w	ds002116/sub-21/ses-01/anat/sub-21_ses-01_T1w.nii.gz	ds002116	9.5	m	1.00000006865815	3.0	siemens	prisma	85.0	81.14	94.5	81.45903944969177	95.32023072242735	95.6580936908722
2116_sub-22_ses-01_T1w	ds002116/sub-22/ses-01/anat/sub-22_ses-01_T1w.nii.gz	ds002116	11.5	m	0.99999998128665	3.0	siemens	prisma	85.0	83.28	95.93	86.31137609481812	96.34647965431212	96.41553163528442
2116_sub-25_ses-01_T1w	ds002116/sub-25/ses-01/anat/sub-25_ses-01_T1w.nii.gz	ds002116	6.5	m	1.00000006197892	3.0	siemens	prisma	85.0	76.74	94.64	75.38496255874634	95.33084630966188	95.97141146659852
2116_sub-27_ses-01_T1w	ds002116/sub-27/ses-01/anat/sub-27_ses-01_T1w.nii.gz	ds002116	7.5	f	1.00000006971546	3.0	siemens	prisma	85.0	84.64	95.27	79.68108057975769	95.70907950401306	96.42372131347656
2116_sub-28_ses-01_T1w	ds002116/sub-28/ses-01/anat/sub-28_ses-01_T1w.nii.gz	ds002116	7.5	m	1.0	3.0	siemens	prisma	85.0	81.0	95.35	79.77151870727539	96.1746633052826	97.489994764328
2116_sub-29_ses-01_T1w	ds002116/sub-29/ses-01/anat/sub-29_ses-01_T1w.nii.gz	ds002116	6.5	m	1.0	3.0	siemens	prisma	85.0	76.89	95.26	81.0956597328186	96.37507796287537	97.29443192481996
2116_sub-30_ses-01_T1w	ds002116/sub-30/ses-01/anat/sub-30_ses-01_T1w.nii.gz	ds002116	8.5	m	1.00000004791582	3.0	siemens	prisma	85.0	81.02	94.4	78.74886393547058	96.11459970474245	96.7240869998932
2116_sub-35_ses-01_T1w	ds002116/sub-35/ses-01/anat/sub-35_ses-01_T1w.nii.gz	ds002116	10.5	f	1.0	3.0	siemens	prisma	85.0	84.34	95.93	80.57917952537537	96.4436650276184	97.2695529460907
2116_sub-36_ses-01_T1w	ds002116/sub-36/ses-01/anat/sub-36_ses-01_T1w.nii.gz	ds002116	6.5	m	1.00000004081707	3.0	siemens	prisma	85.0	79.0	94.95	79.49738502502441	95.75161933898926	96.86059951782228
2116_sub-37_ses-01_T1w	ds002116/sub-37/ses-01/anat/sub-37_ses-01_T1w.nii.gz	ds002116	7.5	m	1.0	3.0	siemens	prisma	85.0	81.33	94.62	81.12027049064636	95.77699899673462	97.08563685417175
2116_sub-39_ses-01_T1w	ds002116/sub-39/ses-01/anat/sub-39_ses-01_T1w.nii.gz	ds002116	6.5	f	1.0	3.0	siemens	prisma	85.0	72.24	95.38	83.38006734848022	96.62647247314452	97.04030752182008
2116_sub-40_ses-01_T1w	ds002116/sub-40/ses-01/anat/sub-40_ses-01_T1w.nii.gz	ds002116	8.5	f	0.999999997038492	3.0	siemens	prisma	85.0	81.48	95.65	83.82955193519592	96.3895618915558	97.16880917549132
2116_sub-41_ses-01_T1w	ds002116/sub-41/ses-01/anat/sub-41_ses-01_T1w.nii.gz	ds002116	9.5	m	0.99999998128665	3.0	siemens	prisma	85.0	81.6	95.08	79.3519914150238	95.91415524482728	97.12170958518982
2116_sub-42_ses-01_T1w	ds002116/sub-42/ses-01/anat/sub-42_ses-01_T1w.nii.gz	ds002116	6.5	f	1.00000000649639	3.0	siemens	prisma	85.0	76.93	95.03	86.29077076911926	96.57254219055176	96.91691994667052
2116_sub-43_ses-01_T1w	ds002116/sub-43/ses-01/anat/sub-43_ses-01_T1w.nii.gz	ds002116	9.5	f	0.99999995660477	3.0	siemens	prisma	85.0	76.48	95.35	81.3738763332367	96.78381085395812	97.2972571849823
2116_sub-46_ses-01_T1w	ds002116/sub-46/ses-01/anat/sub-46_ses-01_T1w.nii.gz	ds002116	10.5	m	1.0	3.0	siemens	prisma	85.0	71.96	94.88	75.13188123703003	95.19041180610655	95.8021640777588
2116_sub-47_ses-01_T1w	ds002116/sub-47/ses-01/anat/sub-47_ses-01_T1w.nii.gz	ds002116	7.5	m	1.0	3.0	siemens	prisma	85.0	75.73	94.93	84.50763821601868	96.57402634620668	97.13655114173888
2116_sub-48_ses-01_T1w	ds002116/sub-48/ses-01/anat/sub-48_ses-01_T1w.nii.gz	ds002116	9.5	m	1.0	3.0	siemens	prisma	85.0	83.41	95.6	84.41473841667175	96.88166379928587	97.06258177757265
2116_sub-51_ses-01_T1w	ds002116/sub-51/ses-01/anat/sub-51_ses-01_T1w.nii.gz	ds002116	7.5	f	1.0	3.0	siemens	prisma	85.0	82.88	95.23	83.36979150772095	96.7494249343872	97.09786772727966
2116_sub-52_ses-01_T1w	ds002116/sub-52/ses-01/anat/sub-52_ses-01_T1w.nii.gz	ds002116	8.5	m	1.00000007750461	3.0	siemens	prisma	85.0	82.68	95.56	85.66792607307434	96.69965505599976	96.93410992622375
2116_sub-54_ses-01_T1w	ds002116/sub-54/ses-01/anat/sub-54_ses-01_T1w.nii.gz	ds002116	6.5	f	1.0000000879741	3.0	siemens	prisma	85.0	80.28	94.99	84.43788886070251	96.4500606060028	96.07044458389282
2116_sub-56_ses-01_T1w	ds002116/sub-56/ses-01/anat/sub-56_ses-01_T1w.nii.gz	ds002116	6.5	m	1.0000000925987	3.0	siemens	prisma	85.0	82.35	95.33	77.65547633171082	96.54723405838013	96.26584053039552
2116_sub-57_ses-01_T1w	ds002116/sub-57/ses-01/anat/sub-57_ses-01_T1w.nii.gz	ds002116	6.5	m	1.0000000691244	3.0	siemens	prisma	85.0	59.36	94.02	83.57639908790588	96.83228135108948	96.9904899597168
2116_sub-59_ses-01_T1w	ds002116/sub-59/ses-01/anat/sub-59_ses-01_T1w.nii.gz	ds002116	6.5	f	1.0	3.0	siemens	prisma	85.0	77.02	95.31	82.81190395355225	96.39796614646912	96.61971926689148
2116_sub-60_ses-01_T1w	ds002116/sub-60/ses-01/anat/sub-60_ses-01_T1w.nii.gz	ds002116	6.5	f	1.00000002364496	3.0	siemens	prisma	85.0	83.18	94.82	84.61676239967346	96.58546447753906	96.9769835472107
2116_sub-62_ses-01_T1w	ds002116/sub-62/ses-01/anat/sub-62_ses-01_T1w.nii.gz	ds002116	6.5	m	1.0	3.0	siemens	prisma	85.0	85.07	95.62	86.53137683868408	97.27970957756042	97.76795506477356
2116_sub-63_ses-01_T1w	ds002116/sub-63/ses-01/anat/sub-63_ses-01_T1w.nii.gz	ds002116	6.5	m	1.0	3.0	siemens	prisma	85.0	84.78	94.56	80.29073476791382	96.50684595108032	96.51604294776917
2116_sub-64_ses-01_T1w	ds002116/sub-64/ses-01/anat/sub-64_ses-01_T1w.nii.gz	ds002116	6.5	m	1.0000000457768	3.0	siemens	prisma	85.0	79.79	94.88	85.14644503593445	96.487694978714	96.48043513298036
2116_sub-65_ses-01_T1w	ds002116/sub-65/ses-01/anat/sub-65_ses-01_T1w.nii.gz	ds002116	6.5	f	1.00000001807796	3.0	siemens	prisma	85.0	84.54	95.14	83.54789614677429	96.26780152320862	96.62346839904784
2236_sub-01_T1w	ds002236/sub-01/anat/sub-01_T1w.nii.gz	ds002236	8.92	f	1.0547051344254	1.5	general electric	signa excite	84.35	69.68	96.15	88.35769891738892	96.89266085624696	97.18598127365112
2236_sub-02_T1w	ds002236/sub-02/anat/sub-02_T1w.nii.gz	ds002236	8.92	m	1.05466283433229	1.5	general electric	signa excite	84.35	76.45	96.26	82.563316822052	96.767395734787	97.80898690223694
2236_sub-03_T1w	ds002236/sub-03/anat/sub-03_T1w.nii.gz	ds002236	10.67	m	1.05469476577713	1.5	general electric	signa excite	84.35	72.57	96.13	68.82802248001099	95.5830991268158	95.71906328201294
2236_sub-05_T1w	ds002236/sub-05/anat/sub-05_T1w.nii.gz	ds002236	10.75	f	1.05468974957183	1.5	general electric	signa excite	84.35	77.21	96.58	82.55946040153503	96.4873194694519	96.69408798217772
2236_sub-08_T1w	ds002236/sub-08/anat/sub-08_T1w.nii.gz	ds002236	10.83	f	1.05461140765506	1.5	general electric	signa excite	84.35	73.33	96.35	82.26141333580017	95.83324193954468	96.65403962135316
2236_sub-14_T1w	ds002236/sub-14/anat/sub-14_T1w.nii.gz	ds002236	10.5	f	1.05470088604367	1.5	general electric	signa excite	84.35	72.36	96.41	80.6800901889801	96.542626619339	96.17424607276917
2236_sub-19_T1w	ds002236/sub-19/anat/sub-19_T1w.nii.gz	ds002236	11.25	m	1.05461094368254	1.5	general electric	signa excite	84.35	77.34	96.38	85.26188135147095	97.14709520339966	97.59575724601746
2236_sub-20_T1w	ds002236/sub-20/anat/sub-20_T1w.nii.gz	ds002236	8.83	m	1.05468836857102	1.5	general electric	signa excite	84.35	72.54	96.0	79.75341081619263	96.63626551628111	96.51286005973816
2236_sub-21_T1w	ds002236/sub-21/anat/sub-21_T1w.nii.gz	ds002236	9.25	f	1.05469644191847	1.5	general electric	signa excite	84.35	74.75	96.46	85.37281155586243	97.15386629104614	97.35537767410278
2236_sub-22_T1w	ds002236/sub-22/anat/sub-22_T1w.nii.gz	ds002236	8.92	f	1.0547008381326	1.5	general electric	signa excite	84.35	71.04	95.57	77.55697965621948	96.25661373138428	96.08507752418518
2236_sub-23_T1w	ds002236/sub-23/anat/sub-23_T1w.nii	ds002236	8.67	f	1.05469069974598	1.5	general electric	signa excite	84.35	75.97	97.0	77.05174088478088	96.59715294837952	97.43079543113708
2236_sub-26_T1w	ds002236/sub-26/anat/sub-26_T1w.nii.gz	ds002236	8.75	f	1.05469714551787	1.5	general electric	signa excite	84.35	72.06	96.19	74.95246529579163	92.52452850341795	93.17856431007384
2236_sub-27_T1w	ds002236/sub-27/anat/sub-27_T1w.nii.gz	ds002236	10.67	m	1.05469684247172	1.5	general electric	signa excite	84.35	71.78	96.35	81.37695789337158	96.59255743026732	96.5676724910736
2236_sub-29_T1w	ds002236/sub-29/anat/sub-29_T1w.nii.gz	ds002236	11.0	f	1.05469689174165	1.5	general electric	signa excite	84.35	74.8	95.94	89.43016529083252	96.23419642448424	95.71295976638794
2236_sub-35_T1w	ds002236/sub-35/anat/sub-35_T1w.nii.gz	ds002236	10.67	m	1.05470193925667	1.5	general electric	signa excite	84.35	76.42	96.69	87.82095313072205	96.83276414871216	96.66763544082642
2236_sub-37_T1w	ds002236/sub-37/anat/sub-37_T1w.nii.gz	ds002236	10.75	m	1.05469969706807	1.5	general electric	signa excite	84.35	72.49	95.97	87.19563484191895	96.70189023017883	96.259742975235
2236_sub-42_T1w	ds002236/sub-42/anat/sub-42_T1w.nii.gz	ds002236	8.67	f	1.05468649417162	1.5	general electric	signa excite	84.35	70.51	96.26	84.74679589271545	96.9414472579956	97.07438349723816
2236_sub-44_T1w	ds002236/sub-44/anat/sub-44_T1w.nii.gz	ds002236	8.75	m	1.05468817055225	1.5	general electric	signa excite	84.35	74.26	97.07	76.57725811004639	96.67643904685974	97.16068506240843
2236_sub-49_T1w	ds002236/sub-49/anat/sub-49_T1w.nii.gz	ds002236	9.0	m	1.05464833465176	1.5	general electric	signa excite	84.35	76.49	97.28	78.4351646900177	95.53441405296326	95.56394815444946
2236_sub-50_T1w	ds002236/sub-50/anat/sub-50_T1w.nii.gz	ds002236	10.75	m	1.05469187455851	1.5	general electric	signa excite	84.35	67.84	96.37	70.77030539512634	95.11939883232117	96.27273082733154
2236_sub-51_T1w	ds002236/sub-51/anat/sub-51_T1w.nii.gz	ds002236	11.08	f	1.0546761648091	1.5	general electric	signa excite	84.35	77.98	96.99	77.31994986534119	94.90833282470705	96.0313618183136
2236_sub-54_T1w	ds002236/sub-54/anat/sub-54_T1w.nii.gz	ds002236	10.83	m	1.05468983756994	1.5	general electric	signa excite	84.35	77.47	96.83	80.62849044799805	95.823073387146	96.26104235649107
2236_sub-55_T1w	ds002236/sub-55/anat/sub-55_T1w.nii.gz	ds002236	11.17	m	1.05465251820377	1.5	general electric	signa excite	84.35	75.36	96.89	73.06525707244873	94.18334364891052	95.83353400230408
2236_sub-56_T1w	ds002236/sub-56/anat/sub-56_T1w.nii.gz	ds002236	9.0	m	1.05468773415674	1.5	general electric	signa excite	84.35	74.85	96.85	78.71286273002625	93.399316072464	93.93538236618042
2236_sub-58_T1w	ds002236/sub-58/anat/sub-58_T1w.nii.gz	ds002236	11.17	m	1.05469779333808	1.5	general electric	signa excite	84.35	73.46	96.46	81.5118670463562	95.77094912528992	95.94483375549316
2236_sub-59_T1w	ds002236/sub-59/anat/sub-59_T1w.nii.gz	ds002236	10.67	f	1.05470640581306	1.5	general electric	signa excite	84.35	75.98	96.24	75.29742121696472	92.9656744003296	92.4828290939331
2236_sub-60_T1w	ds002236/sub-60/anat/sub-60_T1w.nii.gz	ds002236	8.75	f	1.05468863463497	1.5	general electric	signa excite	84.35	76.89	96.55	75.54715871810913	93.31990480422974	94.19423937797546
2236_sub-61_T1w	ds002236/sub-61/anat/sub-61_T1w.nii.gz	ds002236	10.75	f	1.05471667643293	1.5	general electric	signa excite	84.35	75.01	96.23	75.62926411628723	94.437837600708	94.78709697723389
2236_sub-64_T1w	ds002236/sub-64/anat/sub-64_T1w.nii.gz	ds002236	8.72	f	1.0547456160389	1.5	general electric	signa excite	84.35	75.97	96.86	78.84784936904907	95.65781950950624	96.37532830238342
2236_sub-65_T1w	ds002236/sub-65/anat/sub-65_T1w.nii.gz	ds002236	8.83	f	1.05460913069798	1.5	general electric	signa excite	84.35	75.84	96.8	77.57118940353394	95.6746220588684	96.0818350315094
2236_sub-66_T1w	ds002236/sub-66/anat/sub-66_T1w.nii.gz	ds002236	11.08	m	1.05468817055225	1.5	general electric	signa excite	84.35	73.49	96.46	68.16917061805725	95.17549276351927	96.1718201637268
2236_sub-68_T1w	ds002236/sub-68/anat/sub-68_T1w.nii.gz	ds002236	9.33	m	1.05475445485118	1.5	general electric	signa excite	84.35	73.61	96.31	79.91846799850464	95.35797238349916	95.47550678253174
2236_sub-69_T1w	ds002236/sub-69/anat/sub-69_T1w.nii.gz	ds002236	10.75	m	1.05467948721231	1.5	general electric	signa excite	84.35	75.31	95.78	76.25321745872498	95.93030214309692	96.31206393241882
2236_sub-70_T1w	ds002236/sub-70/anat/sub-70_T1w.nii.gz	ds002236	10.92	m	1.05468064535639	1.5	general electric	signa excite	84.35	64.54	95.68	81.04996681213379	95.78028917312622	95.72790265083312
2236_sub-72_T1w	ds002236/sub-72/anat/sub-72_T1w.nii.gz	ds002236	8.92	m	1.05469690686959	1.5	general electric	signa excite	84.35	74.14	96.06	87.45490312576294	95.29860019683838	95.89337706565856
2236_sub-73_T1w	ds002236/sub-73/anat/sub-73_T1w.nii.gz	ds002236	9.33	m	1.05472595831496	1.5	general electric	signa excite	84.35	70.62	95.93	77.27168202400208	95.38886547088624	96.59027457237244
2236_sub-75_T1w	ds002236/sub-75/anat/sub-75_T1w.nii.gz	ds002236	10.67	f	1.05470921627315	1.5	general electric	signa excite	84.35	68.65	96.62	80.37328720092773	95.76660990715028	95.66479325294496
2236_sub-77_T1w	ds002236/sub-77/anat/sub-77_T1w.nii.gz	ds002236	10.67	f	1.05471087084828	1.5	general electric	signa excite	84.35	73.85	96.04	71.74811959266663	94.90212202072144	95.61005234718324
2236_sub-78_T1w	ds002236/sub-78/anat/sub-78_T1w.nii.gz	ds002236	8.75	m	1.05468481779099	1.5	general electric	signa excite	84.35	76.58	96.04	78.90336513519287	95.57871222496031	95.9756076335907
2236_sub-79_T1w	ds002236/sub-79/anat/sub-79_T1w.nii.gz	ds002236	11.17	m	1.05468817055225	1.5	general electric	signa excite	84.35	72.61	96.4	72.99576997756958	93.04577708244324	93.65983605384828
2236_sub-80_T1w	ds002236/sub-80/anat/sub-80_T1w.nii.gz	ds002236	11.17	m	1.05468481779099	1.5	general electric	signa excite	84.35	71.45	96.32	79.4442892074585	93.05445551872252	94.52489018440248
2236_sub-81_T1w	ds002236/sub-81/anat/sub-81_T1w.nii.gz	ds002236	8.67	m	1.05468817055225	1.5	general electric	signa excite	84.35	75.1	96.02	72.94970750808716	94.76589560508728	95.27709484100342
2236_sub-82_T1w	ds002236/sub-82/anat/sub-82_T1w.nii.gz	ds002236	8.83	m	1.05469702932481	1.5	general electric	signa excite	84.35	59.44	95.98	76.31358504295349	95.23555636405943	95.4711139202118
2236_sub-85_T1w	ds002236/sub-85/anat/sub-85_T1w.nii.gz	ds002236	10.92	m	1.05468837956498	1.5	general electric	signa excite	84.35	76.49	96.96	76.9149899482727	95.98350524902344	96.0200011730194
2236_sub-86_T1w	ds002236/sub-86/anat/sub-86_T1w.nii.gz	ds002236	10.67	f	1.05469149292943	1.5	general electric	signa excite	84.35	71.32	96.22	78.94404530525208	94.53915357589722	94.33836936950684
2236_sub-89_T1w	ds002236/sub-89/anat/sub-89_T1w.nii.gz	ds002236	11.08	m	1.05468745405426	1.5	general electric	signa excite	84.35	72.21	96.97	78.55769991874695	95.0339376926422	96.2997317314148
2236_sub-91_T1w	ds002236/sub-91/anat/sub-91_T1w.nii.gz	ds002236	9.17	f	1.05471725201394	1.5	general electric	signa excite	84.35	74.33	96.48	78.13045382499695	95.76796889305116	96.22190594673155
2424_sub-01_ses-T1_T1w	ds002424/sub-01/ses-T1/anat/sub-01_ses-T1_T1w.nii.gz	ds002424	10.77	m	0.999984694209865	3.0	siemens	trio	85.0	76.23	92.98	70.36677598953247	95.4243779182434	96.29704356193542
2424_sub-02_ses-T1_T1w	ds002424/sub-02/ses-T1/anat/sub-02_ses-T1_T1w.nii.gz	ds002424	11.9	m	1.00002289875672	3.0	siemens	trio	85.0	77.94	90.55	78.83655428886414	95.77985405921936	95.95752954483032
2424_sub-03_ses-T1_T1w	ds002424/sub-03/ses-T1/anat/sub-03_ses-T1_T1w.nii.gz	ds002424	11.19	m	0.999935109808638	3.0	siemens	trio	85.0	76.14	90.69	80.58549761772156	95.63528299331664	96.10316753387453
2424_sub-05_ses-T1_T1w	ds002424/sub-05/ses-T1/anat/sub-05_ses-T1_T1w.nii.gz	ds002424	8.59	m	0.999992400098173	3.0	siemens	trio	85.0	79.55	90.59	70.89223265647888	94.79549527168274	96.18144631385805
2424_sub-08_ses-T1_T1w	ds002424/sub-08/ses-T1/anat/sub-08_ses-T1_T1w.nii.gz	ds002424	9.34	m	0.999916064630523	3.0	siemens	trio	85.0	72.09	92.1	73.43754768371582	94.98373866081238	96.00751399993896
2424_sub-09_ses-T1_T1w	ds002424/sub-09/ses-T1/anat/sub-09_ses-T1_T1w.nii.gz	ds002424	11.85	m	1.00001528733766	3.0	siemens	trio	85.0	77.19	92.12	81.90683126449585	95.90747356414796	95.7235038280487
2424_sub-10_ses-T1_T1w	ds002424/sub-10/ses-T1/anat/sub-10_ses-T1_T1w.nii.gz	ds002424	10.77	m	0.999969473477893	3.0	siemens	trio	85.0	73.37	91.12	76.85340642929077	95.05729675292967	95.86456418037416
2424_sub-11_ses-T1_T1w	ds002424/sub-11/ses-T1/anat/sub-11_ses-T1_T1w.nii.gz	ds002424	11.38	m	0.999961847023942	3.0	siemens	trio	85.0	75.4	91.4	78.55527997016907	95.89956998825072	96.57520651817322
2424_sub-12_ses-T1_T1w	ds002424/sub-12/ses-T1/anat/sub-12_ses-T1_T1w.nii.gz	ds002424	10.1	m	0.999973324455524	3.0	siemens	trio	85.0	70.98	90.96	82.30690360069275	95.87013125419617	96.02108597755432
2424_sub-13_ses-T1_T1w	ds002424/sub-13/ses-T1/anat/sub-13_ses-T1_T1w.nii.gz	ds002424	9.97	m	0.999992370605468	3.0	siemens	trio	85.0	75.59	89.23	84.2123031616211	95.9212601184845	96.15055322647096
2424_sub-14_ses-T1_T1w	ds002424/sub-14/ses-T1/anat/sub-14_ses-T1_T1w.nii.gz	ds002424	10.69	m	0.999984718511057	3.0	siemens	trio	85.0	72.54	90.53	81.55011534690857	94.64395046234132	94.92990970611572
2424_sub-16_ses-T1_T1w	ds002424/sub-16/ses-T1/anat/sub-16_ses-T1_T1w.nii.gz	ds002424	9.66	f	0.999969537896692	3.0	siemens	trio	85.0	76.93	91.27	75.83361268043518	95.93209624290466	95.7701563835144
2424_sub-17_ses-T1_T1w	ds002424/sub-17/ses-T1/anat/sub-17_ses-T1_T1w.nii.gz	ds002424	9.32	m	1.00004577636719	3.0	siemens	trio	85.0	74.01	90.36	77.01798677444458	95.96679210662842	96.26075625419617
2424_sub-18_ses-T1_T1w	ds002424/sub-18/ses-T1/anat/sub-18_ses-T1_T1w.nii.gz	ds002424	9.59	f	1.00001524377295	3.0	siemens	trio	85.0	77.7	91.3	75.2165675163269	94.10313367843628	94.76824998855592
2424_sub-19_ses-T1_T1w	ds002424/sub-19/ses-T1/anat/sub-19_ses-T1_T1w.nii.gz	ds002424	10.72	f	0.999980770999741	3.0	siemens	trio	85.0	76.13	91.6	74.27403926849365	95.29722929000854	96.48844003677368
2424_sub-20_ses-T1_T1w	ds002424/sub-20/ses-T1/anat/sub-20_ses-T1_T1w.nii.gz	ds002424	9.09	m	0.999973254361484	3.0	siemens	trio	85.0	67.88	90.71	79.8037588596344	95.53323984146118	95.97440361976624
2424_sub-21_ses-T1_T1w	ds002424/sub-21/ses-T1/anat/sub-21_ses-T1_T1w.nii.gz	ds002424	9.09	f	1.00001518971011	3.0	siemens	trio	85.0	72.41	90.88	75.9916603565216	94.4658875465393	95.1438844203949
2424_sub-22_ses-T1_T1w	ds002424/sub-22/ses-T1/anat/sub-22_ses-T1_T1w.nii.gz	ds002424	11.09	m	0.99995416836231	3.0	siemens	trio	85.0	75.8	89.6	77.85462737083435	95.40939331054688	95.87664604187012
2424_sub-23_ses-T1_T1w	ds002424/sub-23/ses-T1/anat/sub-23_ses-T1_T1w.nii.gz	ds002424	11.08	f	1.00000764012893	3.0	siemens	trio	85.0	75.76	91.86	74.80632662773132	95.66304087638856	95.78267931938171
2424_sub-24_ses-T1_T1w	ds002424/sub-24/ses-T1/anat/sub-24_ses-T1_T1w.nii.gz	ds002424	10.24	m	0.999984741210938	3.0	siemens	trio	85.0	76.16	92.18	81.76167011260986	95.62121033668518	95.59909701347352
2424_sub-26_ses-T1_T1w	ds002424/sub-26/ses-T1/anat/sub-26_ses-T1_T1w.nii.gz	ds002424	11.67	f	0.999977139528818	3.0	siemens	trio	85.0	72.96	91.14	83.0575704574585	95.85868716239928	95.85142731666564
2424_sub-27_ses-T1_T1w	ds002424/sub-27/ses-T1/anat/sub-27_ses-T1_T1w.nii.gz	ds002424	10.06	f	1.00007629394531	3.0	siemens	trio	85.0	76.93	91.09	75.73915123939514	95.17269730567932	95.933997631073
2424_sub-28_ses-T1_T1w	ds002424/sub-28/ses-T1/anat/sub-28_ses-T1_T1w.nii.gz	ds002424	9.3	f	0.999977142621817	3.0	siemens	trio	85.0	76.73	91.02	70.77767848968506	92.5503671169281	93.24095845222472
2424_sub-29_ses-T1_T1w	ds002424/sub-29/ses-T1/anat/sub-29_ses-T1_T1w.nii.gz	ds002424	10.21	m	0.999984741210938	3.0	siemens	trio	85.0	74.22	92.96	75.12207627296448	95.98049521446228	96.44191861152648
2424_sub-30_ses-T1_T1w	ds002424/sub-30/ses-T1/anat/sub-30_ses-T1_T1w.nii.gz	ds002424	9.05	m	1.00001526676004	3.0	siemens	trio	85.0	77.6	90.88	70.4038679599762	94.62607502937315	95.5117166042328
2424_sub-31_ses-T1_T1w	ds002424/sub-31/ses-T1/anat/sub-31_ses-T1_T1w.nii.gz	ds002424	11.63	m	1.00003054460201	3.0	siemens	trio	85.0	75.02	91.73	77.74856090545654	93.6378300189972	94.70204710960388
2424_sub-32_ses-T1_T1w	ds002424/sub-32/ses-T1/anat/sub-32_ses-T1_T1w.nii.gz	ds002424	9.85	m	0.999969587224499	3.0	siemens	trio	85.0	75.59	91.58	80.584317445755	95.36368250846864	95.426207780838
2424_sub-33_ses-T1_T1w	ds002424/sub-33/ses-T1/anat/sub-33_ses-T1_T1w.nii.gz	ds002424	10.01	m	0.999965667724609	3.0	siemens	trio	85.0	78.61	90.6	75.51454305648804	95.54600715637208	96.03222608566284
2424_sub-34_ses-T1_T1w	ds002424/sub-34/ses-T1/anat/sub-34_ses-T1_T1w.nii.gz	ds002424	9.09	m	0.999969482421875	3.0	siemens	trio	85.0	79.31	92.97	82.82208442687988	96.35377526283264	97.3770797252655
2424_sub-35_ses-T1_T1w	ds002424/sub-35/ses-T1/anat/sub-35_ses-T1_T1w.nii.gz	ds002424	10.54	m	0.999893182155164	3.0	siemens	trio	85.0	77.69	91.3	77.7750313282013	95.65727114677428	97.54563570022584
2424_sub-36_ses-T1_T1w	ds002424/sub-36/ses-T1/anat/sub-36_ses-T1_T1w.nii.gz	ds002424	10.54	m	0.9999847276019	3.0	siemens	trio	85.0	71.43	91.83	79.69564199447632	96.23411893844604	97.25292325019836
2424_sub-37_ses-T1_T1w	ds002424/sub-37/ses-T1/anat/sub-37_ses-T1_T1w.nii.gz	ds002424	9.91	m	0.99997706120361	3.0	siemens	trio	85.0	73.83	90.64	47.428035736083984	91.44720435142516	94.9263036251068
2424_sub-38_ses-T1_T1w	ds002424/sub-38/ses-T1/anat/sub-38_ses-T1_T1w.nii.gz	ds002424	11.67	m	0.999950409402471	3.0	siemens	trio	85.0	76.36	89.15	77.19828486442566	96.138733625412	97.41607904434204
2424_sub-39_ses-T1_T1w	ds002424/sub-39/ses-T1/anat/sub-39_ses-T1_T1w.nii.gz	ds002424	11.39	m	1.00004195710944	3.0	siemens	trio	85.0	71.58	93.26	76.38686299324036	94.51875686645508	96.6580867767334
2424_sub-40_ses-T1_T1w	ds002424/sub-40/ses-T1/anat/sub-40_ses-T1_T1w.nii.gz	ds002424	11.2	m	0.999931414604147	3.0	siemens	trio	85.0	75.52	90.38	78.88808250427246	94.45542097091676	96.2685763835907
2424_sub-41_ses-T1_T1w	ds002424/sub-41/ses-T1/anat/sub-41_ses-T1_T1w.nii.gz	ds002424	11.83	f	0.999992370605469	3.0	siemens	trio	85.0	76.41	91.71	81.37838244438171	96.06765508651732	96.59635424613953
2424_sub-42_ses-T1_T1w	ds002424/sub-42/ses-T1/anat/sub-42_ses-T1_T1w.nii.gz	ds002424	9.51	f	0.999977111816406	3.0	siemens	trio	85.0	74.86	93.36	85.80655455589294	96.7548668384552	97.68280386924744
2424_sub-43_ses-T1_T1w	ds002424/sub-43/ses-T1/anat/sub-43_ses-T1_T1w.nii.gz	ds002424	9.8	m	0.999969482421875	3.0	siemens	trio	85.0	77.92	89.72	79.73799109458923	96.20447754859924	97.08654880523682
2424_sub-44_ses-T1_T1w	ds002424/sub-44/ses-T1/anat/sub-44_ses-T1_T1w.nii.gz	ds002424	9.18	m	1.0	3.0	siemens	trio	85.0	75.36	92.34	83.09868574142456	95.91079950332642	97.2861647605896
2424_sub-45_ses-T1_T1w	ds002424/sub-45/ses-T1/anat/sub-45_ses-T1_T1w.nii.gz	ds002424	8.88	f	0.999977111816406	3.0	siemens	trio	85.0	76.2	90.72	77.9594361782074	95.2310025691986	96.48218154907228
2424_sub-46_ses-T1_T1w	ds002424/sub-46/ses-T1/anat/sub-46_ses-T1_T1w.nii.gz	ds002424	10.21	m	0.999988535243346	3.0	siemens	trio	85.0	75.04	89.99	79.75603342056274	96.00276350975037	97.72400856018066
2424_sub-47_ses-T1_T1w	ds002424/sub-47/ses-T1/anat/sub-47_ses-T1_T1w.nii.gz	ds002424	11.82	f	0.999992370605468	3.0	siemens	trio	85.0	80.15	90.65	77.6125967502594	95.7436203956604	97.08083271980286
2424_sub-48_ses-T1_T1w	ds002424/sub-48/ses-T1/anat/sub-48_ses-T1_T1w.nii.gz	ds002424	11.93	m	0.999961874184134	3.0	siemens	trio	85.0	80.98	90.86	78.24310660362244	95.0262188911438	96.24174237251282
2424_sub-50_ses-T1_T1w	ds002424/sub-50/ses-T1/anat/sub-50_ses-T1_T1w.nii.gz	ds002424	9.24	m	0.999893188476563	3.0	siemens	trio	85.0	76.48	92.16	80.76042532920837	96.18607759475708	97.01908826828004
2424_sub-51_ses-T1_T1w	ds002424/sub-51/ses-T1/anat/sub-51_ses-T1_T1w.nii.gz	ds002424	9.63	m	1.0	3.0	siemens	trio	85.0	72.26	89.68	81.1293363571167	96.36045098304749	97.12308645248412
2424_sub-52_ses-T1_T1w	ds002424/sub-52/ses-T1/anat/sub-52_ses-T1_T1w.nii.gz	ds002424	11.39	f	0.999984741210938	3.0	siemens	trio	85.0	76.85	91.07	81.84831142425537	96.33771181106567	96.51530385017396
2424_sub-53_ses-T1_T1w	ds002424/sub-53/ses-T1/anat/sub-53_ses-T1_T1w.nii.gz	ds002424	11.27	m	0.999984736956668	3.0	siemens	trio	85.0	78.2	89.9	82.79594779014587	96.4355766773224	97.2775399684906
2424_sub-54_ses-T1_T1w	ds002424/sub-54/ses-T1/anat/sub-54_ses-T1_T1w.nii.gz	ds002424	10.03	m	1.00002288818359	3.0	siemens	trio	85.0	76.6	90.9	78.77535820007324	96.03850245475768	97.20594882965088
2424_sub-55_ses-T1_T1w	ds002424/sub-55/ses-T1/anat/sub-55_ses-T1_T1w.nii.gz	ds002424	9.06	m	0.999969482421875	3.0	siemens	trio	85.0	67.26	90.61	77.99376249313354	95.92677354812622	97.1192717552185
2424_sub-56_ses-T1_T1w	ds002424/sub-56/ses-T1/anat/sub-56_ses-T1_T1w.nii.gz	ds002424	11.17	m	1.00003819983179	3.0	siemens	trio	85.0	73.01	91.43	79.20396327972412	96.0790514945984	97.50155210494997
2424_sub-57_ses-T1_T1w	ds002424/sub-57/ses-T1/anat/sub-57_ses-T1_T1w.nii.gz	ds002424	11.28	m	1.00006866455078	3.0	siemens	trio	85.0	73.06	91.76	80.12634515762329	96.13558053970335	97.34914302825928
2424_sub-58_ses-T1_T1w	ds002424/sub-58/ses-T1/anat/sub-58_ses-T1_T1w.nii.gz	ds002424	11.68	m	0.999984758987365	3.0	siemens	trio	85.0	77.73	93.36	79.96662259101868	96.26303911209106	97.36854434013368
2424_sub-59_ses-T1_T1w	ds002424/sub-59/ses-T1/anat/sub-59_ses-T1_T1w.nii.gz	ds002424	9.82	m	0.999999997199187	3.0	siemens	trio	85.0	68.85	89.78	78.09678912162781	95.1410710811615	96.76713347434998
2424_sub-60_ses-T1_T1w	ds002424/sub-60/ses-T1/anat/sub-60_ses-T1_T1w.nii.gz	ds002424	8.74	m	0.999984710360152	3.0	siemens	trio	85.0	75.53	90.53	69.62392926216125	95.15965580940248	97.35929369926453
2424_sub-61_ses-T1_T1w	ds002424/sub-61/ses-T1/anat/sub-61_ses-T1_T1w.nii.gz	ds002424	11.63	m	1.00001529012769	3.0	siemens	trio	85.0	75.81	93.34	75.50643682479858	95.76534032821657	97.40777015686037
2424_sub-62_ses-T1_T1w	ds002424/sub-62/ses-T1/anat/sub-62_ses-T1_T1w.nii.gz	ds002424	11.83	m	1.00000762939453	3.0	siemens	trio	85.0	65.87	90.88	80.99223971366882	95.74483633041382	97.28718400001526
2424_sub-63_ses-T1_T1w	ds002424/sub-63/ses-T1/anat/sub-63_ses-T1_T1w.nii.gz	ds002424	9.98	m	1.00004578033779	3.0	siemens	trio	85.0	77.02	91.09	78.62124443054199	96.19842767715454	97.23742008209229
2424_sub-64_ses-T1_T1w	ds002424/sub-64/ses-T1/anat/sub-64_ses-T1_T1w.nii.gz	ds002424	9.79	m	0.999961853027343	3.0	siemens	trio	85.0	74.07	91.43	77.42429375648499	96.2608516216278	97.41056561470032
2424_sub-65_ses-T1_T1w	ds002424/sub-65/ses-T1/anat/sub-65_ses-T1_T1w.nii.gz	ds002424	9.35	m	1.00000762939453	3.0	siemens	trio	85.0	68.97	92.17	82.1534812450409	96.24817967414856	97.6306974887848
2424_sub-66_ses-T1_T1w	ds002424/sub-66/ses-T1/anat/sub-66_ses-T1_T1w.nii.gz	ds002424	11.13	m	0.999900817871094	3.0	siemens	trio	85.0	80.18	90.22	77.78199911117554	96.23529314994812	97.52172231674194
2424_sub-67_ses-T1_T1w	ds002424/sub-67/ses-T1/anat/sub-67_ses-T1_T1w.nii.gz	ds002424	10.54	m	1.00002288818359	3.0	siemens	trio	85.0	67.31	90.81	79.3010413646698	96.16201519966124	97.2009778022766
2424_sub-68_ses-T1_T1w	ds002424/sub-68/ses-T1/anat/sub-68_ses-T1_T1w.nii.gz	ds002424	10.66	m	0.999931318081038	3.0	siemens	trio	85.0	74.17	91.0	80.49733638763428	95.81791758537292	96.43421173095705
2424_sub-69_ses-T1_T1w	ds002424/sub-69/ses-T1/anat/sub-69_ses-T1_T1w.nii.gz	ds002424	10.65	m	0.999992380353609	3.0	siemens	trio	85.0	77.8	91.87	78.45346331596375	96.04089856147766	96.92813754081726
2424_sub-71_ses-T1_T1w	ds002424/sub-71/ses-T1/anat/sub-71_ses-T1_T1w.nii.gz	ds002424	9.38	m	0.999977111816406	3.0	siemens	trio	85.0	73.42	92.38	77.97329425811768	95.82558870315552	97.2415804862976
2424_sub-72_ses-T1_T1w	ds002424/sub-72/ses-T1/anat/sub-72_ses-T1_T1w.nii.gz	ds002424	10.05	m	1.00002288818359	3.0	siemens	trio	85.0	75.37	90.85	73.8598108291626	95.6870138645172	97.24355340003969
2424_sub-73_ses-T1_T1w	ds002424/sub-73/ses-T1/anat/sub-73_ses-T1_T1w.nii.gz	ds002424	10.59	m	1.00003814697266	3.0	siemens	trio	85.0	75.86	91.12	80.2321195602417	96.12390398979188	97.41068482398988
2424_sub-74_ses-T1_T1w	ds002424/sub-74/ses-T1/anat/sub-74_ses-T1_T1w.nii.gz	ds002424	9.67	m	0.999931335449219	3.0	siemens	trio	85.0	75.28	91.37	80.98204135894775	96.29775881767272	97.16150760650636
2424_sub-77_ses-T1_T1w	ds002424/sub-77/ses-T1/anat/sub-77_ses-T1_T1w.nii.gz	ds002424	11.96	m	0.999984741210938	3.0	siemens	trio	85.0	71.31	91.18	76.15741491317749	94.8816180229187	96.73628211021423
2424_sub-78_ses-T1_T1w	ds002424/sub-78/ses-T1/anat/sub-78_ses-T1_T1w.nii.gz	ds002424	11.31	m	0.999923706054687	3.0	siemens	trio	85.0	71.06	91.06	81.01654648780823	96.21061086654665	97.39691615104675
2424_sub-79_ses-T1_T1w	ds002424/sub-79/ses-T1/anat/sub-79_ses-T1_T1w.nii.gz	ds002424	9.55	m	0.99993896484375	3.0	siemens	trio	85.0	80.66	91.4	82.07270503044128	96.07781767845154	97.0128297805786
2886_sub-002_ses-T1_T1w	ds002886/sub-002/ses-T1/anat/sub-002_ses-T1_T1w.nii.gz	ds002886	9.23	f	1.00002293882861	3.0	siemens	trio	85.0	74.73	90.45	78.34567427635193	95.77022790908812	97.11870551109314
2886_sub-003_ses-T1_T1w	ds002886/sub-003/ses-T1/anat/sub-003_ses-T1_T1w.nii.gz	ds002886	10.68	f	0.999996285683027	3.0	siemens	trio	85.0	82.57	92.29	80.24982213973999	96.1203396320343	97.44177460670473
2886_sub-004_ses-T1_T1w	ds002886/sub-004/ses-T1/anat/sub-004_ses-T1_T1w.nii.gz	ds002886	9.93	f	0.999939002478211	3.0	siemens	trio	85.0	80.54	91.8	80.00050187110901	94.9996829032898	96.37826681137084
2886_sub-005_ses-T1_T1w	ds002886/sub-005/ses-T1/anat/sub-005_ses-T1_T1w.nii.gz	ds002886	11.98	m	1.00000763306444	3.0	siemens	trio	85.0	72.26	90.14	76.29949450492859	95.99806666374208	97.21894264221191
2886_sub-006_ses-T1_T1w	ds002886/sub-006/ses-T1/anat/sub-006_ses-T1_T1w.nii.gz	ds002886	8.9	f	1.00001535684062	3.0	siemens	trio	85.0	75.81	93.67	81.77217245101929	96.12677097320557	97.35856652259828
2886_sub-007_ses-T1_T1w	ds002886/sub-007/ses-T1/anat/sub-007_ses-T1_T1w.nii.gz	ds002886	10.32	f	1.00008381406841	3.0	siemens	trio	85.0	76.38	91.61	81.65621757507324	96.48444652557372	97.4497616291046
2886_sub-009_ses-T1_T1w	ds002886/sub-009/ses-T1/anat/sub-009_ses-T1_T1w.nii.gz	ds002886	8.47	f	0.999984859824231	3.0	siemens	trio	85.0	81.61	91.32	81.20407462120056	95.69095373153688	97.12736010551453
2886_sub-010_ses-T1_T1w	ds002886/sub-010/ses-T1/anat/sub-010_ses-T1_T1w.nii.gz	ds002886	10.62	m	0.999969568333491	3.0	siemens	trio	85.0	81.22	90.64	81.32937550544739	96.41390442848206	97.28684425354004
2886_sub-011_ses-T1_T1w	ds002886/sub-011/ses-T1/anat/sub-011_ses-T1_T1w.nii.gz	ds002886	9.45	f	0.99993121156222	3.0	siemens	trio	85.0	82.04	92.62	81.89844489097595	96.05450630187988	97.32579588890076
2886_sub-017_ses-T1_T1w	ds002886/sub-017/ses-T1/anat/sub-017_ses-T1_T1w.nii.gz	ds002886	9.45	f	0.999969422876426	3.0	siemens	trio	85.0	77.07	92.53	80.28160333633423	96.24139666557312	97.40679860115053
2886_sub-019_ses-T1_T1w	ds002886/sub-019/ses-T1/anat/sub-019_ses-T1_T1w.nii.gz	ds002886	11.3	m	1.00001520535431	3.0	siemens	trio	85.0	77.13	93.24	82.98697471618652	96.20622992515564	97.67818450927734
2886_sub-020_ses-T1_T1w	ds002886/sub-020/ses-T1/anat/sub-020_ses-T1_T1w.nii.gz	ds002886	10.98	m	1.00001529207472	3.0	siemens	trio	85.0	75.99	91.82	81.123286485672	95.9706485271454	97.07748889923096
2886_sub-021_ses-T1_T1w	ds002886/sub-021/ses-T1/anat/sub-021_ses-T1_T1w.nii.gz	ds002886	10.08	f	0.999919862063083	3.0	siemens	trio	85.0	72.26	93.37	75.4604697227478	95.32023072242735	96.67481184005736
2886_sub-023_ses-T1_T1w	ds002886/sub-023/ses-T1/anat/sub-023_ses-T1_T1w.nii.gz	ds002886	11.38	m	0.999992359333781	3.0	siemens	trio	85.0	79.41	90.05	78.10727953910828	95.47740817070007	96.99332118034364
2886_sub-025_ses-T1_T1w	ds002886/sub-025/ses-T1/anat/sub-025_ses-T1_T1w.nii.gz	ds002886	11.99	m	0.99989322531368	3.0	siemens	trio	85.0	76.93	91.79	74.27850365638733	95.5691397190094	96.99649810791016
2886_sub-030_ses-T1_T1w	ds002886/sub-030/ses-T1/anat/sub-030_ses-T1_T1w.nii.gz	ds002886	11.39	f	0.999950399987559	3.0	siemens	trio	85.0	76.57	92.21	80.29918670654297	96.61563634872437	97.92163968086244
2886_sub-031_ses-T1_T1w	ds002886/sub-031/ses-T1/anat/sub-031_ses-T1_T1w.nii.gz	ds002886	11.52	f	1.00003052585288	3.0	siemens	trio	85.0	75.24	93.3	80.41644096374512	95.44792771339417	96.51344418525696
2886_sub-035_ses-T1_T1w	ds002886/sub-035/ses-T1/anat/sub-035_ses-T1_T1w.nii.gz	ds002886	10.94	m	1.00004574276642	3.0	siemens	trio	85.0	71.58	92.13	71.44516110420227	95.61843276023863	96.85946702957152
2886_sub-036_ses-T1_T1w	ds002886/sub-036/ses-T1/anat/sub-036_ses-T1_T1w.nii.gz	ds002886	10.12	m	0.999923642802375	3.0	siemens	trio	85.0	80.4	91.35	81.39491677284241	96.42616510391235	97.72416949272156
2886_sub-041_ses-T1_T1w	ds002886/sub-041/ses-T1/anat/sub-041_ses-T1_T1w.nii.gz	ds002886	9.23	f	0.999977131295928	3.0	siemens	trio	85.0	78.13	93.27	77.18002796173096	95.40237188339232	97.22583293914796
2886_sub-044_ses-T1_T1w	ds002886/sub-044/ses-T1/anat/sub-044_ses-T1_T1w.nii.gz	ds002886	11.49	f	0.99998853839831	3.0	siemens	trio	85.0	85.38	93.26	74.30955767631531	96.03996276855467	97.62864112854004
2886_sub-045_ses-T1_T1w	ds002886/sub-045/ses-T1/anat/sub-045_ses-T1_T1w.nii.gz	ds002886	9.78	f	0.999961800034527	3.0	siemens	trio	85.0	78.53	93.42	76.96855664253235	95.53793668746948	97.27620482444765
2886_sub-047_ses-T1_T1w	ds002886/sub-047/ses-T1/anat/sub-047_ses-T1_T1w.nii.gz	ds002886	10.44	f	0.999954214499769	3.0	siemens	trio	85.0	76.71	92.12	82.19596147537231	95.56757807731628	96.42167687416077
2886_sub-048_ses-T1_T1w	ds002886/sub-048/ses-T1/anat/sub-048_ses-T1_T1w.nii.gz	ds002886	10.6	m	0.999946554419992	3.0	siemens	trio	85.0	82.29	92.5	79.68809604644775	95.9190309047699	97.08043336868286
2886_sub-049_ses-T1_T1w	ds002886/sub-049/ses-T1/anat/sub-049_ses-T1_T1w.nii.gz	ds002886	10.97	f	0.999954177368489	3.0	siemens	trio	85.0	80.44	92.2	81.75432682037354	95.626699924469	96.68646454811096
2886_sub-055_ses-T1_T1w	ds002886/sub-055/ses-T1/anat/sub-055_ses-T1_T1w.nii.gz	ds002886	11.09	m	0.999954200238737	3.0	siemens	trio	85.0	75.53	92.94	80.38711547851562	96.10302448272704	97.516268491745
2886_sub-056_ses-T1_T1w	ds002886/sub-056/ses-T1/anat/sub-056_ses-T1_T1w.nii.gz	ds002886	10.14	f	0.999999847151234	3.0	siemens	trio	85.0	75.29	93.32	79.26807403564453	95.90041041374208	96.5371072292328
2886_sub-057_ses-T1_T1w	ds002886/sub-057/ses-T1/anat/sub-057_ses-T1_T1w.nii.gz	ds002886	9.54	m	0.999938975530545	3.0	siemens	trio	85.0	77.61	92.13	80.11429905891418	95.28090953826904	96.31659984588624
2886_sub-060_ses-T1_T1w	ds002886/sub-060/ses-T1/anat/sub-060_ses-T1_T1w.nii.gz	ds002886	10.92	m	1.00002672771658	3.0	siemens	trio	85.0	79.2	92.74	87.939453125	96.6155767440796	97.22334742546082
2886_sub-061_ses-T1_T1w	ds002886/sub-061/ses-T1/anat/sub-061_ses-T1_T1w.nii.gz	ds002886	11.25	m	1.00001524720304	3.0	siemens	trio	85.0	75.26	92.46	72.45435118675232	96.0027515888214	97.56680727005003
2886_sub-063_ses-T1_T1w	ds002886/sub-063/ses-T1/anat/sub-063_ses-T1_T1w.nii.gz	ds002886	11.0	m	0.99990081752187	3.0	siemens	trio	85.0	78.23	92.68	72.56134748458862	94.9198067188263	97.05841541290285
2886_sub-064_ses-T1_T1w	ds002886/sub-064/ses-T1/anat/sub-064_ses-T1_T1w.nii.gz	ds002886	9.01	f	1.00004580214915	3.0	siemens	trio	85.0	78.78	92.35	79.11902070045471	96.226704120636	97.55282998085022
2886_sub-066_ses-T1_T1w	ds002886/sub-066/ses-T1/anat/sub-066_ses-T1_T1w.nii.gz	ds002886	9.43	f	0.999969469926004	3.0	siemens	trio	85.0	80.55	90.93	76.21743679046631	95.62886953353882	97.27993607521056
2886_sub-071_ses-T1_T1w	ds002886/sub-071/ses-T1/anat/sub-071_ses-T1_T1w.nii.gz	ds002886	8.64	m	0.999969468264604	3.0	siemens	trio	85.0	72.47	92.31	73.90865087509155	94.26957368850708	95.895117521286
2886_sub-073_ses-T1_T1w	ds002886/sub-073/ses-T1/anat/sub-073_ses-T1_T1w.nii.gz	ds002886	9.97	f	1.00003049414535	3.0	siemens	trio	85.0	79.82	92.82	79.73800897598267	95.4517424106598	96.60152792930604
2886_sub-080_ses-T1_T1w	ds002886/sub-080/ses-T1/anat/sub-080_ses-T1_T1w.nii.gz	ds002886	9.34	f	0.99991989907398	3.0	siemens	trio	85.0	75.92	92.72	84.45955514907837	96.0545778274536	97.25447297096252
3126_sub-047EPKL011012_ses-1_T1w	ds003126/sub-047EPKL011012/ses-1/anat/sub-047EPKL011012_ses-1_T1w.nii.gz	ds003126	9.5	f	0.999998752229786	3.0	siemens	skyra	85.0	80.98	93.6	77.81999707221985	95.94637155532835	97.10901975631714
3126_sub-047EPKL011041_ses-1_T1w	ds003126/sub-047EPKL011041/ses-1/anat/sub-047EPKL011041_ses-1_T1w.nii.gz	ds003126	9.5	m	0.999998428492365	3.0	siemens	skyra	85.0	80.2	92.22	73.66394400596619	95.62071561813354	97.36387133598328
3126_sub-047EPKL011047_ses-1_T1w	ds003126/sub-047EPKL011047/ses-1/anat/sub-047EPKL011047_ses-1_T1w.nii.gz	ds003126	9.5	f	1.00000271078517	3.0	siemens	skyra	85.0	80.11	92.75	84.61320996284485	96.59472107887268	97.38346934318542
3126_sub-047EPKL011049_ses-1_T1w	ds003126/sub-047EPKL011049/ses-1/anat/sub-047EPKL011049_ses-1_T1w.nii.gz	ds003126	9.5	m	0.999998111112321	3.0	siemens	skyra	85.0	77.9	91.86	78.8045346736908	95.99404335021973	97.23485708236694
3126_sub-047EPKL011051_ses-1_T1w	ds003126/sub-047EPKL011051/ses-1/anat/sub-047EPKL011051_ses-1_T1w.nii.gz	ds003126	9.5	m	0.99999730959623	3.0	siemens	skyra	85.0	81.75	92.25	82.44050741195679	95.84236145019533	97.2773551940918
3126_sub-047EPKL011056_ses-1_T1w	ds003126/sub-047EPKL011056/ses-1/anat/sub-047EPKL011056_ses-1_T1w.nii.gz	ds003126	9.5	m	0.999996677717252	3.0	siemens	skyra	85.0	81.27	91.9	80.63533902168274	96.54923677444458	97.32635021209715
3126_sub-047EPKL011058_ses-1_T1w	ds003126/sub-047EPKL011058/ses-1/anat/sub-047EPKL011058_ses-1_T1w.nii.gz	ds003126	9.5	f	1.00000680728016	3.0	siemens	skyra	85.0	80.94	92.42	81.66743516921997	95.96903920173644	97.03013300895692
3126_sub-047EPKL011059_ses-1_T1w	ds003126/sub-047EPKL011059/ses-1/anat/sub-047EPKL011059_ses-1_T1w.nii.gz	ds003126	8.5	m	0.999998052154226	3.0	siemens	skyra	85.0	79.2	91.93	81.27621412277222	96.45290970802309	97.6537585258484
3126_sub-047EPKL011060_ses-1_T1w	ds003126/sub-047EPKL011060/ses-1/anat/sub-047EPKL011060_ses-1_T1w.nii.gz	ds003126	8.5	m	0.999996840606858	3.0	siemens	skyra	85.0	78.95	90.84	78.76135110855103	96.30715250968932	97.62463569641112
3126_sub-047EPKL011068_ses-1_T1w	ds003126/sub-047EPKL011068/ses-1/anat/sub-047EPKL011068_ses-1_T1w.nii.gz	ds003126	9.5	m	0.999998238726422	3.0	siemens	skyra	85.0	80.66	92.11	85.27370691299438	96.37905955314636	97.27823138237
3126_sub-047EPKL012014_ses-1_T1w	ds003126/sub-047EPKL012014/ses-1/anat/sub-047EPKL012014_ses-1_T1w.nii.gz	ds003126	9.5	f	0.999995437522862	3.0	siemens	skyra	85.0	82.23	91.8	82.52107501029968	94.1448986530304	96.20870351791382
3126_sub-047EPKL012015_ses-1_T1w	ds003126/sub-047EPKL012015/ses-1/anat/sub-047EPKL012015_ses-1_T1w.nii.gz	ds003126	9.5	f	1.0000028757009	3.0	siemens	skyra	85.0	79.51	91.81	81.88773393630981	95.98234295845032	97.32747077941896
3126_sub-047EPKL012017_ses-1_T1w	ds003126/sub-047EPKL012017/ses-1/anat/sub-047EPKL012017_ses-1_T1w.nii.gz	ds003126	9.5	f	0.99999993388351	3.0	siemens	skyra	85.0	80.04	92.35	79.288649559021	96.47560119628906	97.28298783302309
3126_sub-047EPKL012069_ses-1_T1w	ds003126/sub-047EPKL012069/ses-1/anat/sub-047EPKL012069_ses-1_T1w.nii.gz	ds003126	10.5	f	1.00000462325161	3.0	siemens	skyra	85.0	81.48	91.27	78.54841351509094	96.340149641037	97.7404773235321
3126_sub-047EPKL012073_ses-1_T1w	ds003126/sub-047EPKL012073/ses-1/anat/sub-047EPKL012073_ses-1_T1w.nii.gz	ds003126	9.5	m	0.999999873913368	3.0	siemens	skyra	85.0	79.44	92.52	81.63309693336487	96.33554816246031	97.46891260147096
3126_sub-047EPKL012074_ses-1_T1w	ds003126/sub-047EPKL012074/ses-1/anat/sub-047EPKL012074_ses-1_T1w.nii.gz	ds003126	9.5	m	1.0000021176692	3.0	siemens	skyra	85.0	81.73	91.14	80.1786482334137	95.87876200675964	97.3097324371338
3126_sub-047EPKL013003_ses-1_T1w	ds003126/sub-047EPKL013003/ses-1/anat/sub-047EPKL013003_ses-1_T1w.nii.gz	ds003126	9.5	m	0.999996701085825	3.0	siemens	skyra	85.0	80.31	91.94	81.77664279937744	94.66182589530943	96.42467498779295
3126_sub-047EPKL013013_ses-1_T1w	ds003126/sub-047EPKL013013/ses-1/anat/sub-047EPKL013013_ses-1_T1w.nii.gz	ds003126	10.5	f	0.999999666944331	3.0	siemens	skyra	85.0	81.43	91.22	78.72651815414429	96.11943364143372	97.81043529510498
3126_sub-047EPKL013016_ses-1_T1w	ds003126/sub-047EPKL013016/ses-1/anat/sub-047EPKL013016_ses-1_T1w.nii.gz	ds003126	9.5	f	0.999998340033556	3.0	siemens	skyra	85.0	80.28	91.02	75.5503237247467	93.87681484222412	95.70894837379456
3126_sub-047EPKL013019_ses-1_T1w	ds003126/sub-047EPKL013019/ses-1/anat/sub-047EPKL013019_ses-1_T1w.nii.gz	ds003126	10.5	m	0.999997968854293	3.0	siemens	skyra	85.0	81.02	91.83	83.0375611782074	95.95719575881958	96.84718251228333
3126_sub-047EPKL013023_ses-1_T1w	ds003126/sub-047EPKL013023/ses-1/anat/sub-047EPKL013023_ses-1_T1w.nii.gz	ds003126	10.5	m	0.999994783366834	3.0	siemens	skyra	85.0	80.92	91.28	84.2359721660614	96.6717779636383	97.417014837265
3126_sub-047EPKL013025_ses-1_T1w	ds003126/sub-047EPKL013025/ses-1/anat/sub-047EPKL013025_ses-1_T1w.nii.gz	ds003126	9.5	m	0.999997891223613	3.0	siemens	skyra	85.0	78.45	92.01	79.0999174118042	94.10355687141418	95.67833542823792
3126_sub-047EPKL013028_ses-1_T1w	ds003126/sub-047EPKL013028/ses-1/anat/sub-047EPKL013028_ses-1_T1w.nii.gz	ds003126	9.5	m	0.99999788946584	3.0	siemens	skyra	85.0	81.7	91.74	78.98862361907959	95.52975296974182	97.1013069152832
3126_sub-047EPKL013033_ses-1_T1w	ds003126/sub-047EPKL013033/ses-1/anat/sub-047EPKL013033_ses-1_T1w.nii.gz	ds003126	9.5	f	0.999997717060458	3.0	siemens	skyra	85.0	82.08	92.77	76.59409642219543	96.0278570652008	97.7648913860321
3126_sub-047EPKL013034_ses-1_T1w	ds003126/sub-047EPKL013034/ses-1/anat/sub-047EPKL013034_ses-1_T1w.nii.gz	ds003126	10.5	m	1.00000399028132	3.0	siemens	skyra	85.0	80.94	93.87	80.92214465141296	96.48665189743042	97.62685298919678
3126_sub-047EPKL013035_ses-1_T1w	ds003126/sub-047EPKL013035/ses-1/anat/sub-047EPKL013035_ses-1_T1w.nii.gz	ds003126	9.5	m	1.0000013177135	3.0	siemens	skyra	85.0	80.71	92.25	86.28736734390259	97.0494270324707	98.1492280960083
3126_sub-047EPKL013046_ses-1_T1w	ds003126/sub-047EPKL013046/ses-1/anat/sub-047EPKL013046_ses-1_T1w.nii.gz	ds003126	9.5	f	1.00000400177981	3.0	siemens	skyra	85.0	79.64	93.65	82.4025809764862	95.8459496498108	96.9834566116333
3126_sub-047EPKL013053_ses-1_T1w	ds003126/sub-047EPKL013053/ses-1/anat/sub-047EPKL013053_ses-1_T1w.nii.gz	ds003126	9.5	f	1.0000039854213	3.0	siemens	skyra	85.0	81.65	92.07	82.54898190498352	96.57711982727052	97.3908305168152
3126_sub-047EPKL013057_ses-1_T1w	ds003126/sub-047EPKL013057/ses-1/anat/sub-047EPKL013057_ses-1_T1w.nii.gz	ds003126	8.5	m	1.00000055831435	3.0	siemens	skyra	85.0	80.19	92.43	83.08869004249573	96.67772650718688	97.75621891021729
3126_sub-047EPKL013061_ses-1_T1w	ds003126/sub-047EPKL013061/ses-1/anat/sub-047EPKL013061_ses-1_T1w.nii.gz	ds003126	9.5	f	1.00000232668087	3.0	siemens	skyra	85.0	79.99	92.37	76.77754759788513	96.09383344650269	97.62021899223328
3126_sub-047EPKL013064_ses-1_T1w	ds003126/sub-047EPKL013064/ses-1/anat/sub-047EPKL013064_ses-1_T1w.nii.gz	ds003126	8.5	m	1.00000138053345	3.0	siemens	skyra	85.0	80.79	92.69	81.8696677684784	96.19717001914978	96.7833161354065
3126_sub-047EPKL013065_ses-1_T1w	ds003126/sub-047EPKL013065/ses-1/anat/sub-047EPKL013065_ses-1_T1w.nii.gz	ds003126	9.5	m	0.999995411231923	3.0	siemens	skyra	85.0	81.03	92.86	80.18298745155334	96.25546336174013	96.8604862689972
3126_sub-047EPKL014007_ses-1_T1w	ds003126/sub-047EPKL014007/ses-1/anat/sub-047EPKL014007_ses-1_T1w.nii.gz	ds003126	9.5	f	1.00000056744632	3.0	siemens	skyra	85.0	79.89	91.48	74.21632409095764	95.89296579360962	96.91228866577148
3126_sub-047EPKL014008_ses-1_T1w	ds003126/sub-047EPKL014008/ses-1/anat/sub-047EPKL014008_ses-1_T1w.nii.gz	ds003126	9.5	f	0.999998172590266	3.0	siemens	skyra	85.0	81.44	91.89	79.76579070091248	96.41129970550536	97.81913161277772
3126_sub-047EPKL014010_ses-1_T1w	ds003126/sub-047EPKL014010/ses-1/anat/sub-047EPKL014010_ses-1_T1w.nii.gz	ds003126	9.5	f	1.00000085927791	3.0	siemens	skyra	85.0	79.74	92.75	80.8528482913971	96.28551602363586	97.37937450408936
3126_sub-047EPKL014020_ses-1_T1w	ds003126/sub-047EPKL014020/ses-1/anat/sub-047EPKL014020_ses-1_T1w.nii.gz	ds003126	9.5	m	0.999996665094237	3.0	siemens	skyra	85.0	80.86	90.73	81.17249011993408	95.98445892333984	97.53512144088744
3126_sub-047EPKL014024_ses-1_T1w	ds003126/sub-047EPKL014024/ses-1/anat/sub-047EPKL014024_ses-1_T1w.nii.gz	ds003126	9.5	m	0.999999445682269	3.0	siemens	skyra	85.0	78.84	92.55	81.59828782081604	96.46096229553224	97.23978638648988
3126_sub-047EPKL014026_ses-1_T1w	ds003126/sub-047EPKL014026/ses-1/anat/sub-047EPKL014026_ses-1_T1w.nii.gz	ds003126	9.5	m	0.999996571603308	3.0	siemens	skyra	85.0	81.06	92.02	86.52953505516052	96.30659818649292	96.84237241744997
3126_sub-047EPKL014029_ses-1_T1w	ds003126/sub-047EPKL014029/ses-1/anat/sub-047EPKL014029_ses-1_T1w.nii.gz	ds003126	9.5	m	1.000002921205	3.0	siemens	skyra	85.0	81.55	89.64	79.00258898735046	94.94751691818236	96.42798900604248
3126_sub-047EPKL014031_ses-1_T1w	ds003126/sub-047EPKL014031/ses-1/anat/sub-047EPKL014031_ses-1_T1w.nii.gz	ds003126	9.5	f	1.00000000500993	3.0	siemens	skyra	85.0	80.34	92.84	80.95234632492065	96.20323181152344	96.80628180503844
3126_sub-047EPKL014036_ses-1_T1w	ds003126/sub-047EPKL014036/ses-1/anat/sub-047EPKL014036_ses-1_T1w.nii.gz	ds003126	9.5	f	1.00000174790832	3.0	siemens	skyra	85.0	78.03	93.38	80.14516830444336	95.84402441978456	96.91311717033386
3126_sub-047EPKL014037_ses-1_T1w	ds003126/sub-047EPKL014037/ses-1/anat/sub-047EPKL014037_ses-1_T1w.nii.gz	ds003126	9.5	f	0.999996713584956	3.0	siemens	skyra	85.0	82.3	93.6	80.63561916351318	95.5454647541046	96.13584876060486
3126_sub-047EPKL014038_ses-1_T1w	ds003126/sub-047EPKL014038/ses-1/anat/sub-047EPKL014038_ses-1_T1w.nii.gz	ds003126	9.5	m	1.00000398582227	3.0	siemens	skyra	85.0	79.02	93.09	80.33738732337952	95.95970511436462	97.0033347606659
3126_sub-047EPKL014039_ses-1_T1w	ds003126/sub-047EPKL014039/ses-1/anat/sub-047EPKL014039_ses-1_T1w.nii.gz	ds003126	9.5	f	0.999999886444774	3.0	siemens	skyra	85.0	78.78	93.02	74.79930520057678	95.87644934654236	96.52339220046996
3126_sub-047EPKL014040_ses-1_T1w	ds003126/sub-047EPKL014040/ses-1/anat/sub-047EPKL014040_ses-1_T1w.nii.gz	ds003126	9.5	m	0.999998373220865	3.0	siemens	skyra	85.0	78.6	92.93	80.42341470718384	96.41494750976562	97.32025265693665
3126_sub-047EPKL014043_ses-1_T1w	ds003126/sub-047EPKL014043/ses-1/anat/sub-047EPKL014043_ses-1_T1w.nii.gz	ds003126	9.5	m	0.9999942563378	3.0	siemens	skyra	85.0	79.68	92.41	78.4082293510437	95.95860838890076	96.3568150997162
3126_sub-047EPKL014045_ses-1_T1w	ds003126/sub-047EPKL014045/ses-1/anat/sub-047EPKL014045_ses-1_T1w.nii.gz	ds003126	9.5	m	0.999998174921117	3.0	siemens	skyra	85.0	80.3	92.83	79.71829771995544	95.72890996932983	96.63299918174744
3126_sub-047EPKL014048_ses-1_T1w	ds003126/sub-047EPKL014048/ses-1/anat/sub-047EPKL014048_ses-1_T1w.nii.gz	ds003126	9.5	m	1.00000281722231	3.0	siemens	skyra	85.0	79.87	90.36	80.13603687286377	96.43453359603882	97.38849997520448
3126_sub-047EPKL014050_ses-1_T1w	ds003126/sub-047EPKL014050/ses-1/anat/sub-047EPKL014050_ses-1_T1w.nii.gz	ds003126	10.5	m	1.00000505896773	3.0	siemens	skyra	85.0	81.35	92.15	79.26560640335083	96.1816430091858	97.07242846488953
3126_sub-047EPKL014052_ses-1_T1w	ds003126/sub-047EPKL014052/ses-1/anat/sub-047EPKL014052_ses-1_T1w.nii.gz	ds003126	8.5	f	1.00000691462573	3.0	siemens	skyra	85.0	79.98	92.84	70.32673358917236	95.51198482513428	96.92620635032654
3126_sub-047EPKL014054_ses-1_T1w	ds003126/sub-047EPKL014054/ses-1/anat/sub-047EPKL014054_ses-1_T1w.nii.gz	ds003126	9.5	m	1.0000053017395	3.0	siemens	skyra	85.0	78.9	91.45	77.43066549301147	95.89499831199646	96.9662606716156
3126_sub-047EPKL014062_ses-1_T1w	ds003126/sub-047EPKL014062/ses-1/anat/sub-047EPKL014062_ses-1_T1w.nii.gz	ds003126	9.5	f	0.999999664827443	3.0	siemens	skyra	85.0	76.13	91.16	77.57644653320312	95.77105045318604	96.57655358314514
3126_sub-047EPKL014066_ses-1_T1w	ds003126/sub-047EPKL014066/ses-1/anat/sub-047EPKL014066_ses-1_T1w.nii.gz	ds003126	9.5	f	1.00000443616717	3.0	siemens	skyra	85.0	80.6	92.03	68.70006322860718	92.099928855896	94.08071041107178
3126_sub-047EPKL014067_ses-1_T1w	ds003126/sub-047EPKL014067/ses-1/anat/sub-047EPKL014067_ses-1_T1w.nii.gz	ds003126	9.5	f	1.00000138649903	3.0	siemens	skyra	85.0	77.25	90.84	80.02894520759583	96.40577435493468	96.85664176940918
3416_sub-cIVs001_ses-s1Bx2_acq-r10x10x10_T1w	ds003416/sub-cIVs001/ses-s1Bx2/anat/sub-cIVs001_ses-s1Bx2_acq-r10x10x10_T1w.nii.gz	ds003416	6.7	m	0.999999968551095	3.0	siemens	skyra	85.0	79.81	92.53	72.15360403060913	95.13106346130373	96.44378423690796
3416_sub-cIVs002_ses-s1Bx2_acq-r10x10x10_T1w	ds003416/sub-cIVs002/ses-s1Bx2/anat/sub-cIVs002_ses-s1Bx2_acq-r10x10x10_T1w.nii.gz	ds003416	7.5	f	0.999999986843901	3.0	siemens	skyra	85.0	80.52	93.39	75.82474946975708	95.98336219787598	96.69510126113892
3416_sub-cIVs005_ses-s1Bx2_acq-r10x10x10_T1w	ds003416/sub-cIVs005/ses-s1Bx2/anat/sub-cIVs005_ses-s1Bx2_acq-r10x10x10_T1w.nii.gz	ds003416	6.9	f	1.00000000819618	3.0	siemens	skyra	85.0	79.11	93.46	79.12648916244507	96.06379866600037	96.84094190597534
3416_sub-cIVs006_ses-s1Bx2_acq-r10x10x10_T1w	ds003416/sub-cIVs006/ses-s1Bx2/anat/sub-cIVs006_ses-s1Bx2_acq-r10x10x10_T1w.nii.gz	ds003416	7.2	m	0.999999951472307	3.0	siemens	skyra	85.0	75.3	91.72	69.6258008480072	95.34672498703004	96.53072953224182
3416_sub-cIVs007_ses-s1Bx2_acq-r10x10x10_T1w	ds003416/sub-cIVs007/ses-s1Bx2/anat/sub-cIVs007_ses-s1Bx2_acq-r10x10x10_T1w.nii.gz	ds003416	7.2	m	0.999999971280881	3.0	siemens	skyra	85.0	77.51	92.25	78.24798226356506	95.44826149940492	95.69555521011353
3416_sub-cIVs009_ses-s1Bx2_acq-r10x10x10_T1w	ds003416/sub-cIVs009/ses-s1Bx2/anat/sub-cIVs009_ses-s1Bx2_acq-r10x10x10_T1w.nii.gz	ds003416	7.1	m	0.999999995538155	3.0	siemens	skyra	85.0	82.99	92.33	76.53341889381409	96.05623483657835	96.99941277503969
3416_sub-cIVs010_ses-s1Bx3_acq-r10x10x10_T1w	ds003416/sub-cIVs010/ses-s1Bx3/anat/sub-cIVs010_ses-s1Bx3_acq-r10x10x10_T1w.nii.gz	ds003416	7.7	m	0.999999984418696	3.0	siemens	skyra	85.0	81.42	93.46	79.81433868408203	96.16535305976868	96.90008163452148
3416_sub-cIVs012_ses-s1Bx2_acq-r10x10x10_T1w	ds003416/sub-cIVs012/ses-s1Bx2/anat/sub-cIVs012_ses-s1Bx2_acq-r10x10x10_T1w.nii.gz	ds003416	7.3	m	0.999999955652977	3.0	siemens	skyra	85.0	77.55	92.84	79.20602560043335	96.34086489677428	97.57016897201538
3416_sub-cIVs013_ses-s1Bx2_acq-r10x10x10_T1w	ds003416/sub-cIVs013/ses-s1Bx2/anat/sub-cIVs013_ses-s1Bx2_acq-r10x10x10_T1w.nii.gz	ds003416	6.9	f	1.00000000399569	3.0	siemens	skyra	85.0	78.44	93.45	80.11133074760437	96.23072743415833	96.88591361045836
3416_sub-cIVs015_ses-s1Bx2_acq-r10x10x10_T1w	ds003416/sub-cIVs015/ses-s1Bx2/anat/sub-cIVs015_ses-s1Bx2_acq-r10x10x10_T1w.nii.gz	ds003416	7.5	f	0.999999939120186	3.0	siemens	skyra	85.0	80.73	93.97	81.79001212120056	96.06592059135436	96.66599035263062
3416_sub-cIVs016_ses-s1Bx1_acq-r10x10x10_T1w	ds003416/sub-cIVs016/ses-s1Bx1/anat/sub-cIVs016_ses-s1Bx1_acq-r10x10x10_T1w.nii.gz	ds003416	6.8	m	1.00000003398836	3.0	siemens	skyra	85.0	72.32	91.74	78.14938426017761	95.88193893432616	96.99913263320924
3416_sub-cIVs017_ses-s1Bx2_acq-r10x10x10_T1w	ds003416/sub-cIVs017/ses-s1Bx2/anat/sub-cIVs017_ses-s1Bx2_acq-r10x10x10_T1w.nii.gz	ds003416	7.3	m	1.00000000296366	3.0	siemens	skyra	85.0	66.9	92.92	73.08264374732971	95.92692255973816	97.04781770706175
3416_sub-cIVs018_ses-s1Bx1_acq-r10x10x10_T1w	ds003416/sub-cIVs018/ses-s1Bx1/anat/sub-cIVs018_ses-s1Bx1_acq-r10x10x10_T1w.nii.gz	ds003416	6.1	m	0.999999998912979	3.0	siemens	skyra	85.0	71.47	92.36	70.06468176841736	95.49916386604308	96.89427614212036
3416_sub-cIVs020_ses-s1Bx3_acq-r10x10x10_T1w	ds003416/sub-cIVs020/ses-s1Bx3/anat/sub-cIVs020_ses-s1Bx3_acq-r10x10x10_T1w.nii.gz	ds003416	8.1	f	1.00000006568491	3.0	siemens	skyra	85.0	80.47	93.27	85.80219149589539	96.49774432182312	97.4316954612732
3416_sub-cIVs023_ses-s1Bx1_acq-r10x10x10_T1w	ds003416/sub-cIVs023/ses-s1Bx1/anat/sub-cIVs023_ses-s1Bx1_acq-r10x10x10_T1w.nii.gz	ds003416	5.9	m	0.999999997878335	3.0	siemens	skyra	85.0	68.05	92.96	76.227468252182	95.79123854637146	96.8425452709198
3416_sub-cIVs024_ses-s1Bx1_acq-r10x10x10_T1w	ds003416/sub-cIVs024/ses-s1Bx1/anat/sub-cIVs024_ses-s1Bx1_acq-r10x10x10_T1w.nii.gz	ds003416	5.6	m	0.999999927167206	3.0	siemens	skyra	85.0	69.72	92.69	78.00570726394653	95.2150046825409	96.57758474349976
3416_sub-cIVs025_ses-s1Bx1_acq-r10x10x10_T1w	ds003416/sub-cIVs025/ses-s1Bx1/anat/sub-cIVs025_ses-s1Bx1_acq-r10x10x10_T1w.nii.gz	ds003416	6.4	m	0.999999913544332	3.0	siemens	skyra	85.0	64.79	90.94	73.50739240646362	95.58939933776855	96.3756501674652
3416_sub-cIVs026_ses-s1Bx1_acq-r10x10x10_T1w	ds003416/sub-cIVs026/ses-s1Bx1/anat/sub-cIVs026_ses-s1Bx1_acq-r10x10x10_T1w.nii.gz	ds003416	6.4	m	0.999999884036918	3.0	siemens	skyra	85.0	77.11	93.55	77.89084911346436	96.13126516342165	96.83630466461182
3416_sub-cIVs027_ses-s1Bx2_acq-r10x10x10_T1w	ds003416/sub-cIVs027/ses-s1Bx2/anat/sub-cIVs027_ses-s1Bx2_acq-r10x10x10_T1w.nii.gz	ds003416	7.4	f	1.00000000298583	3.0	siemens	skyra	85.0	79.83	93.11	75.05209445953369	96.0696280002594	96.98978066444396
3416_sub-cIVs028_ses-s1Bx1_acq-r10x10x10_T1w	ds003416/sub-cIVs028/ses-s1Bx1/anat/sub-cIVs028_ses-s1Bx1_acq-r10x10x10_T1w.nii.gz	ds003416	6.2	f	1.00000008025833	3.0	siemens	skyra	85.0	72.22	91.93	76.38863921165466	95.63452005386353	95.89760303497314
3416_sub-cIVs029_ses-s1Bx1_acq-r10x10x10_T1w	ds003416/sub-cIVs029/ses-s1Bx1/anat/sub-cIVs029_ses-s1Bx1_acq-r10x10x10_T1w.nii.gz	ds003416	5.9	m	0.999999965000561	3.0	siemens	skyra	85.0	63.82	92.01	73.00189733505249	96.00821137428284	96.62210941314696
3416_sub-cIVs030_ses-s1Bx1_acq-r10x10x10_T1w	ds003416/sub-cIVs030/ses-s1Bx1/anat/sub-cIVs030_ses-s1Bx1_acq-r10x10x10_T1w.nii.gz	ds003416	6.9	m	0.999999960787601	3.0	siemens	skyra	85.0	79.4	93.01	77.40253806114197	96.09323143959044	97.32819199562071
3416_sub-cIVs031_ses-s1Bx1_acq-r10x10x10_T1w	ds003416/sub-cIVs031/ses-s1Bx1/anat/sub-cIVs031_ses-s1Bx1_acq-r10x10x10_T1w.nii.gz	ds003416	6.1	m	1.00000000848664	3.0	siemens	skyra	85.0	72.99	93.01	79.38539385795593	96.008962392807	96.78074717521667
3416_sub-cIVs033_ses-s1Bx2_acq-r10x10x10_T1w	ds003416/sub-cIVs033/ses-s1Bx2/anat/sub-cIVs033_ses-s1Bx2_acq-r10x10x10_T1w.nii.gz	ds003416	7.3	m	0.999999997586758	3.0	siemens	skyra	85.0	79.83	92.95	82.08293914794922	96.31950855255128	97.407066822052
3416_sub-cIVs035_ses-s1Bx2_acq-r10x10x10_T1w	ds003416/sub-cIVs035/ses-s1Bx2/anat/sub-cIVs035_ses-s1Bx2_acq-r10x10x10_T1w.nii.gz	ds003416	8.0	f	0.998071248977807	3.0	siemens	skyra	85.01	81.46	93.72	73.0921745300293	95.6286370754242	97.22957015037537
3416_sub-cIVs037_ses-s1Bx1_acq-r10x10x10_T1w	ds003416/sub-cIVs037/ses-s1Bx1/anat/sub-cIVs037_ses-s1Bx1_acq-r10x10x10_T1w.nii.gz	ds003416	6.4	f	0.999999973773441	3.0	siemens	skyra	85.0	70.86	91.79	77.17822790145874	96.31039500236513	96.95007801055908
3416_sub-cIVs038_ses-s1Bx1_acq-r10x10x10_T1w	ds003416/sub-cIVs038/ses-s1Bx1/anat/sub-cIVs038_ses-s1Bx1_acq-r10x10x10_T1w.nii.gz	ds003416	5.9	m	0.999999980376199	3.0	siemens	skyra	85.0	65.51	87.54	83.15179347991943	96.07692360877992	96.48937582969666
3416_sub-cIVs041_ses-s1Bx2_acq-r10x10x10_T1w	ds003416/sub-cIVs041/ses-s1Bx2/anat/sub-cIVs041_ses-s1Bx2_acq-r10x10x10_T1w.nii.gz	ds003416	6.9	f	0.999999984118196	3.0	siemens	skyra	85.0	77.07	92.89	79.64790463447571	96.22967839241028	97.03831672668456
3416_sub-cIVs043_ses-s1Bx1_acq-r10x10x10_T1w	ds003416/sub-cIVs043/ses-s1Bx1/anat/sub-cIVs043_ses-s1Bx1_acq-r10x10x10_T1w.nii.gz	ds003416	5.8	m	0.999999986444597	3.0	siemens	skyra	85.0	68.51	92.44	73.73843789100647	95.76188325881958	97.08702564239502
3416_sub-cIVs044_ses-s1Bx1_acq-r10x10x10_T1w	ds003416/sub-cIVs044/ses-s1Bx1/anat/sub-cIVs044_ses-s1Bx1_acq-r10x10x10_T1w.nii.gz	ds003416	6.7	f	1.0000000133155	3.0	siemens	skyra	85.0	83.14	93.98	77.51492261886597	96.44511342048644	97.15343713760376
3416_sub-cIVs045_ses-s1Bx1_acq-r10x10x10_T1w	ds003416/sub-cIVs045/ses-s1Bx1/anat/sub-cIVs045_ses-s1Bx1_acq-r10x10x10_T1w.nii.gz	ds003416	6.3	m	0.99999998876857	3.0	siemens	skyra	85.0	68.54	91.66	62.87161707878113	94.91046071052553	96.2824285030365
3416_sub-cIVs046_ses-s1Bx2_acq-r10x10x10_T1w	ds003416/sub-cIVs046/ses-s1Bx2/anat/sub-cIVs046_ses-s1Bx2_acq-r10x10x10_T1w.nii.gz	ds003416	7.7	m	1.00000005929883	3.0	siemens	skyra	85.0	78.95	92.83	80.57214617729187	95.85422873497008	96.31882309913637
3416_sub-cIVs047_ses-s1Bx1_acq-r10x10x10_T1w	ds003416/sub-cIVs047/ses-s1Bx1/anat/sub-cIVs047_ses-s1Bx1_acq-r10x10x10_T1w.nii.gz	ds003416	6.5	f	0.999999990791965	3.0	siemens	skyra	85.0	79.38	93.85	71.2088942527771	96.08377814292908	97.20925688743591
3416_sub-cIVs048_ses-s1Bx1_acq-r10x10x10_T1w	ds003416/sub-cIVs048/ses-s1Bx1/anat/sub-cIVs048_ses-s1Bx1_acq-r10x10x10_T1w.nii.gz	ds003416	6.0	m	0.999999986827032	3.0	siemens	skyra	85.0	66.34	91.3	79.77601289749146	96.15708589553832	96.97874784469604
3416_sub-cIVs049_ses-s1Bx2_acq-r10x10x10_T1w	ds003416/sub-cIVs049/ses-s1Bx2/anat/sub-cIVs049_ses-s1Bx2_acq-r10x10x10_T1w.nii.gz	ds003416	6.8	m	0.999999978066925	3.0	siemens	skyra	85.0	80.49	93.07	79.38536405563354	95.77481150627136	96.43428921699524
3416_sub-cIVs050_ses-s1Bx1_acq-r10x10x10_T1w	ds003416/sub-cIVs050/ses-s1Bx1/anat/sub-cIVs050_ses-s1Bx1_acq-r10x10x10_T1w.nii.gz	ds003416	6.7	m	1.00000006448701	3.0	siemens	skyra	85.0	68.54	90.33	74.14363026618958	95.70224285125732	96.80539965629578
3416_sub-cIVs051_ses-s1Bx1_acq-r10x10x10_T1w	ds003416/sub-cIVs051/ses-s1Bx1/anat/sub-cIVs051_ses-s1Bx1_acq-r10x10x10_T1w.nii.gz	ds003416	6.1	f	0.999999982144489	3.0	siemens	skyra	85.0	71.84	91.07	78.25174331665039	96.08787298202516	96.7282772064209
3416_sub-cIVs052_ses-s1Bx1_acq-r10x10x10_T1w	ds003416/sub-cIVs052/ses-s1Bx1/anat/sub-cIVs052_ses-s1Bx1_acq-r10x10x10_T1w.nii.gz	ds003416	5.9	f	1.00000003666223	3.0	siemens	skyra	85.0	68.78	93.01	72.82924056053162	95.79778909683228	96.87626957893372
3416_sub-cIVs053_ses-s1Bx1_acq-r10x10x10_T1w	ds003416/sub-cIVs053/ses-s1Bx1/anat/sub-cIVs053_ses-s1Bx1_acq-r10x10x10_T1w.nii.gz	ds003416	6.3	m	1.00000001952522	3.0	siemens	skyra	85.0	64.51	91.18	74.58653450012207	95.6430196762085	97.06027507781982
3416_sub-cIVs054_ses-s1Bx1_acq-r10x10x10_T1w	ds003416/sub-cIVs054/ses-s1Bx1/anat/sub-cIVs054_ses-s1Bx1_acq-r10x10x10_T1w.nii.gz	ds003416	6.2	f	0.999999972283767	3.0	siemens	skyra	85.0	83.03	93.54	74.07885789871216	95.98314166069032	96.91820740699768
3416_sub-cIVs055_ses-s1Bx1_acq-r10x10x10_T1w	ds003416/sub-cIVs055/ses-s1Bx1/anat/sub-cIVs055_ses-s1Bx1_acq-r10x10x10_T1w.nii.gz	ds003416	6.1	f	0.99999993500971	3.0	siemens	skyra	85.0	67.77	91.48	73.47676157951355	95.61317563056946	96.51966094970705
3416_sub-cIVs056_ses-s1Bx1_acq-r10x10x10_T1w	ds003416/sub-cIVs056/ses-s1Bx1/anat/sub-cIVs056_ses-s1Bx1_acq-r10x10x10_T1w.nii.gz	ds003416	6.8	m	0.999999914198516	3.0	siemens	skyra	85.0	85.48	93.47	79.28221821784973	96.21419906616212	96.76624536514282
3416_sub-cIVs057_ses-s1Bx1_acq-r10x10x10_T1w	ds003416/sub-cIVs057/ses-s1Bx1/anat/sub-cIVs057_ses-s1Bx1_acq-r10x10x10_T1w.nii.gz	ds003416	5.9	f	0.999999993490587	3.0	siemens	skyra	85.0	77.91	93.46	80.0326406955719	95.92016935348512	96.50143384933472
3416_sub-cIVs058_ses-s1Bx2_acq-r10x10x10_T1w	ds003416/sub-cIVs058/ses-s1Bx2/anat/sub-cIVs058_ses-s1Bx2_acq-r10x10x10_T1w.nii.gz	ds003416	7.9	m	1.00000004455121	3.0	siemens	skyra	85.0	77.19	93.05	80.79946637153625	96.14537954330444	96.65849804878236
3416_sub-cIVs061_ses-s1Bx2_acq-r10x10x10_T1w	ds003416/sub-cIVs061/ses-s1Bx2/anat/sub-cIVs061_ses-s1Bx2_acq-r10x10x10_T1w.nii.gz	ds003416	7.2	m	1.00000004813682	3.0	siemens	skyra	85.0	82.01	92.77	83.53670239448547	96.35307788848876	96.39998078346252
3416_sub-cIVs062_ses-s1Bx1_acq-r10x10x10_T1w	ds003416/sub-cIVs062/ses-s1Bx1/anat/sub-cIVs062_ses-s1Bx1_acq-r10x10x10_T1w.nii.gz	ds003416	6.0	m	1.0000000059768	3.0	siemens	skyra	85.0	81.35	92.57	82.69959688186646	97.19198942184448	97.71569967269896
3416_sub-cIVs065_ses-s1Bx2_acq-r10x10x10_T1w	ds003416/sub-cIVs065/ses-s1Bx2/anat/sub-cIVs065_ses-s1Bx2_acq-r10x10x10_T1w.nii.gz	ds003416	6.9	f	0.999999900815773	3.0	siemens	skyra	85.0	79.82	92.99	71.37148976325989	96.10443115234376	97.01292514801024
3416_sub-cIVs066_ses-s1Bx1_acq-r10x10x10_T1w	ds003416/sub-cIVs066/ses-s1Bx1/anat/sub-cIVs066_ses-s1Bx1_acq-r10x10x10_T1w.nii.gz	ds003416	5.7	f	0.999999985449781	3.0	siemens	skyra	85.0	76.33	93.04	81.37173056602478	96.79496884346008	97.49512076377869
3416_sub-cIVs067_ses-s1Bx1_acq-r10x10x10_T1w	ds003416/sub-cIVs067/ses-s1Bx1/anat/sub-cIVs067_ses-s1Bx1_acq-r10x10x10_T1w.nii.gz	ds003416	5.8	f	0.999999978963551	3.0	siemens	skyra	85.0	80.99	93.33	74.87067580223083	95.81376314163208	97.06217646598816
3416_sub-cIVs069_ses-s1Bx2_acq-r10x10x10_T1w	ds003416/sub-cIVs069/ses-s1Bx2/anat/sub-cIVs069_ses-s1Bx2_acq-r10x10x10_T1w.nii.gz	ds003416	7.3	m	0.999999971241936	3.0	siemens	skyra	85.0	80.05	93.33	75.08852481842041	96.18776440620422	96.39206528663637
3416_sub-cIVs070_ses-s1Bx1_acq-r10x10x10_T1w	ds003416/sub-cIVs070/ses-s1Bx1/anat/sub-cIVs070_ses-s1Bx1_acq-r10x10x10_T1w.nii.gz	ds003416	5.4	f	0.999999915957162	3.0	siemens	skyra	85.0	78.19	92.96	83.67751240730286	97.067391872406	97.55364060401917
3416_sub-cIVs071_ses-s1Bx1_acq-r10x10x10_T1w	ds003416/sub-cIVs071/ses-s1Bx1/anat/sub-cIVs071_ses-s1Bx1_acq-r10x10x10_T1w.nii.gz	ds003416	6.1	f	1.00000002556719	3.0	siemens	skyra	85.0	74.49	93.79	82.09412097930908	96.63071036338806	97.1471905708313
3416_sub-cIVs073_ses-s1Bx2_acq-r10x10x10_T1w	ds003416/sub-cIVs073/ses-s1Bx2/anat/sub-cIVs073_ses-s1Bx2_acq-r10x10x10_T1w.nii.gz	ds003416	6.7	f	1.00000006603282	3.0	siemens	skyra	85.0	83.12	93.23	75.0842273235321	96.47458791732788	96.8387007713318
3416_sub-cIVs074_ses-s1Bx1_acq-r10x10x10_T1w	ds003416/sub-cIVs074/ses-s1Bx1/anat/sub-cIVs074_ses-s1Bx1_acq-r10x10x10_T1w.nii.gz	ds003416	6.2	f	0.999999950270315	3.0	siemens	skyra	85.0	70.6	92.94	81.87788128852844	97.0175325870514	97.61090874671936
3416_sub-cIVs075_ses-s1Bx1_acq-r10x10x10_T1w	ds003416/sub-cIVs075/ses-s1Bx1/anat/sub-cIVs075_ses-s1Bx1_acq-r10x10x10_T1w.nii.gz	ds003416	5.4	m	1.00000003627651	3.0	siemens	skyra	85.0	78.91	93.02	78.66029143333435	96.71444296836852	97.02738523483276
3416_sub-cIVs076_ses-s1Bx1_acq-r10x10x10_T1w	ds003416/sub-cIVs076/ses-s1Bx1/anat/sub-cIVs076_ses-s1Bx1_acq-r10x10x10_T1w.nii.gz	ds003416	5.4	f	0.999999997952246	3.0	siemens	skyra	85.0	82.79	93.25	73.60907196998596	96.41640782356262	97.30378985404968
3416_sub-cIVs077_ses-s1Bx1_acq-r10x10x10_T1w	ds003416/sub-cIVs077/ses-s1Bx1/anat/sub-cIVs077_ses-s1Bx1_acq-r10x10x10_T1w.nii.gz	ds003416	6.1	m	0.999999933983317	3.0	siemens	skyra	85.0	78.63	92.41	77.05408334732056	95.7200527191162	96.61147594451904
3416_sub-cIVs078_ses-s1Bx1_acq-r10x10x10_T1w	ds003416/sub-cIVs078/ses-s1Bx1/anat/sub-cIVs078_ses-s1Bx1_acq-r10x10x10_T1w.nii.gz	ds003416	6.1	f	0.999999993608781	3.0	siemens	skyra	85.0	78.65	93.49	72.40800261497498	96.04825377464294	96.67814373970032
3416_sub-cIVs080_ses-s1Bx2_acq-r10x10x10_T1w	ds003416/sub-cIVs080/ses-s1Bx2/anat/sub-cIVs080_ses-s1Bx2_acq-r10x10x10_T1w.nii.gz	ds003416	6.8	m	1.00000005868104	3.0	siemens	skyra	85.0	81.71	92.41	82.81890153884888	96.92583084106444	97.23889827728271
3416_sub-cIVs081_ses-s1Bx1_acq-r10x10x10_T1w	ds003416/sub-cIVs081/ses-s1Bx1/anat/sub-cIVs081_ses-s1Bx1_acq-r10x10x10_T1w.nii.gz	ds003416	6.3	m	1.00000001207322	3.0	siemens	skyra	85.0	82.57	92.86	79.00072932243347	96.47163152694702	97.31925129890442
3416_sub-cIVs086_ses-s1Bx1_acq-r10x10x10_T1w	ds003416/sub-cIVs086/ses-s1Bx1/anat/sub-cIVs086_ses-s1Bx1_acq-r10x10x10_T1w.nii.gz	ds003416	5.6	m	0.999999951424493	3.0	siemens	skyra	85.0	78.05	92.51	79.04683351516724	96.49419784545898	97.2374677658081
3416_sub-cIVs088_ses-s1Bx1_acq-r10x10x10_T1w	ds003416/sub-cIVs088/ses-s1Bx1/anat/sub-cIVs088_ses-s1Bx1_acq-r10x10x10_T1w.nii.gz	ds003416	5.8	m	1.00000001816234	3.0	siemens	skyra	85.0	76.25	93.24	78.43323349952698	96.15477919578552	96.90381288528442
3416_sub-cIVs089_ses-s1Bx1_acq-r10x10x10_T1w	ds003416/sub-cIVs089/ses-s1Bx1/anat/sub-cIVs089_ses-s1Bx1_acq-r10x10x10_T1w.nii.gz	ds003416	5.8	m	0.9999999780202	3.0	siemens	skyra	85.0	76.3	92.65	75.60575604438782	96.0992395877838	96.41652703285216
3416_sub-cIVs090_ses-s1Bx1_acq-r10x10x10_T1w	ds003416/sub-cIVs090/ses-s1Bx1/anat/sub-cIVs090_ses-s1Bx1_acq-r10x10x10_T1w.nii.gz	ds003416	6.3	f	0.999999975345736	3.0	siemens	skyra	85.0	77.32	92.74	74.93596076965332	95.83473801612854	96.7158019542694
3416_sub-cIVs092_ses-s1Bx1_acq-r10x10x10_T1w	ds003416/sub-cIVs092/ses-s1Bx1/anat/sub-cIVs092_ses-s1Bx1_acq-r10x10x10_T1w.nii.gz	ds003416	6.2	m	1.00000003309062	3.0	siemens	skyra	85.0	78.33	93.47	70.62516808509827	95.99520564079285	97.44974970817566
3416_sub-cIVs093_ses-s1Bx1_acq-r10x10x10_T1w	ds003416/sub-cIVs093/ses-s1Bx1/anat/sub-cIVs093_ses-s1Bx1_acq-r10x10x10_T1w.nii.gz	ds003416	6.3	f	1.00000001650061	3.0	siemens	skyra	85.0	79.35	92.57	72.01519012451172	95.16751766204834	96.23119235038756
3416_sub-cIVs094_ses-s1Bx1_acq-r10x10x10_T1w	ds003416/sub-cIVs094/ses-s1Bx1/anat/sub-cIVs094_ses-s1Bx1_acq-r10x10x10_T1w.nii.gz	ds003416	6.6	m	1.00000003472418	3.0	siemens	skyra	85.0	80.54	92.75	77.33575105667114	96.0149586200714	95.97083926200868
3416_sub-cIVs095_ses-s1Bx1_acq-r10x10x10_T1w	ds003416/sub-cIVs095/ses-s1Bx1/anat/sub-cIVs095_ses-s1Bx1_acq-r10x10x10_T1w.nii.gz	ds003416	6.5	m	1.00000000032394	3.0	siemens	skyra	85.0	77.58	92.99	75.42085647583008	96.1092174053192	96.18980288505554
3416_sub-cIVs096_ses-s1Bx1_acq-r10x10x10_T1w	ds003416/sub-cIVs096/ses-s1Bx1/anat/sub-cIVs096_ses-s1Bx1_acq-r10x10x10_T1w.nii.gz	ds003416	6.6	m	0.99999999779419	3.0	siemens	skyra	85.0	81.05	92.92	69.06880736351013	93.28035712242126	94.65239644050598
3416_sub-cIVs098_ses-s1Bx1_acq-r10x10x10_T1w	ds003416/sub-cIVs098/ses-s1Bx1/anat/sub-cIVs098_ses-s1Bx1_acq-r10x10x10_T1w.nii.gz	ds003416	6.1	m	1.00000003546963	3.0	siemens	skyra	85.0	73.6	92.65	86.9577407836914	97.09998965263368	97.24375605583192
3416_sub-cIVs100_ses-s1Bx1_acq-r10x10x10_T1w	ds003416/sub-cIVs100/ses-s1Bx1/anat/sub-cIVs100_ses-s1Bx1_acq-r10x10x10_T1w.nii.gz	ds003416	5.9	f	1.00000003031149	3.0	siemens	skyra	85.0	80.03	93.25	68.26654076576233	94.09515857696532	95.8749294281006
3416_sub-cIVs101_ses-s1Bx1_acq-r10x10x10_T1w	ds003416/sub-cIVs101/ses-s1Bx1/anat/sub-cIVs101_ses-s1Bx1_acq-r10x10x10_T1w.nii.gz	ds003416	6.3	f	0.999999977350281	3.0	siemens	skyra	85.0	76.38	93.18	79.40802574157715	96.45584225654602	97.22768664360046
3416_sub-cIVs104_ses-s1Bx1_acq-r10x10x10_T1w	ds003416/sub-cIVs104/ses-s1Bx1/anat/sub-cIVs104_ses-s1Bx1_acq-r10x10x10_T1w.nii.gz	ds003416	6.1	f	0.999999988666097	3.0	siemens	skyra	85.0	82.5	93.34	74.5409905910492	94.4416642189026	93.1446611881256
3416_sub-cIVs108_ses-s1Bx1_acq-r10x10x10_T1w	ds003416/sub-cIVs108/ses-s1Bx1/anat/sub-cIVs108_ses-s1Bx1_acq-r10x10x10_T1w.nii.gz	ds003416	6.4	m	1.00000001108649	3.0	siemens	skyra	85.0	80.92	93.26	64.04801607131958	95.16452550888062	96.78136110305786
3416_sub-cIVs109_ses-s1Bx1_acq-r10x10x10_T1w	ds003416/sub-cIVs109/ses-s1Bx1/anat/sub-cIVs109_ses-s1Bx1_acq-r10x10x10_T1w.nii.gz	ds003416	6.7	m	1.00000000696869	3.0	siemens	skyra	85.0	77.5	93.37	73.88816475868225	95.72614431381226	97.13547229766846
3416_sub-cIVs110_ses-s1Bx1_acq-r10x10x10_T1w	ds003416/sub-cIVs110/ses-s1Bx1/anat/sub-cIVs110_ses-s1Bx1_acq-r10x10x10_T1w.nii.gz	ds003416	6.8	f	1.00000003319421	3.0	siemens	skyra	85.0	79.52	93.55	71.26397490501404	91.96062684059144	92.85712242126463
3459_sub-218_acq-a_T1w	ds003459/sub-218/anat/sub-218_acq-a_T1w.nii.gz	ds003459	11.5975359342916	m	0.812377947295319	1.5	general electric	unknown	86.07	71.81	95.87	88.67467045783997	97.25344181060792	97.39664793014526
3459_sub-221_acq-a_T1w	ds003459/sub-221/anat/sub-221_acq-a_T1w.nii.gz	ds003459	11.4305270362765	f	0.812377947295319	1.5	general electric	unknown	86.07	68.33	95.93	87.16926574707031	96.85405492782591	96.94637656211852
3459_sub-244_acq-a_T1w	ds003459/sub-244/anat/sub-244_acq-a_T1w.nii.gz	ds003459	11.066392881588	m	0.812377947295319	1.5	general electric	unknown	86.07	70.79	96.09	74.24614429473877	96.22840285301208	96.5448260307312
3459_sub-245_acq-a_T1w	ds003459/sub-245/anat/sub-245_acq-a_T1w.nii.gz	ds003459	10.7022587268994	m	0.812377947295319	1.5	general electric	unknown	86.07	68.52	95.84	70.62166929244995	95.73757648468018	97.0872700214386
3459_sub-247_acq-a_T1w	ds003459/sub-247/anat/sub-247_acq-a_T1w.nii.gz	ds003459	11.1430527036277	m	0.812377947295319	1.5	general electric	unknown	86.07	70.49	95.86	72.43752479553223	96.18080854415894	97.26098775863647
3459_sub-255_acq-a_T1w	ds003459/sub-255/anat/sub-255_acq-a_T1w.nii.gz	ds003459	9.78781656399726	f	0.812377947295319	1.5	general electric	unknown	86.07	68.48	95.1	76.81026458740234	96.58318161964417	96.92004919052124
3459_sub-256_acq-a_T1w	ds003459/sub-256/anat/sub-256_acq-a_T1w.nii.gz	ds003459	11.62765229295	m	0.812377947295319	1.5	general electric	unknown	86.07	62.77	96.33	76.35340094566345	95.40116786956789	96.71112895011902
3459_sub-261_acq-a_T1w	ds003459/sub-261/anat/sub-261_acq-a_T1w.nii.gz	ds003459	10.6885694729637	f	0.812377947295319	1.5	general electric	unknown	86.07	69.91	95.59	80.98470568656921	96.86244130134584	97.47963547706604
3459_sub-267_acq-a_T1w	ds003459/sub-267/anat/sub-267_acq-a_T1w.nii.gz	ds003459	10.1218343600274	f	0.812377947295319	1.5	general electric	unknown	86.07	68.91	96.5	67.90594458580017	95.7708179950714	97.0353066921234
3459_sub-269_acq-a_T1w	ds003459/sub-269/anat/sub-269_acq-a_T1w.nii.gz	ds003459	10.1382614647502	f	0.812377947295319	1.5	general electric	unknown	86.07	69.08	96.13	68.60330700874329	96.10877633094788	97.08933234214784
3500_sub-225_acq-a_T1w	ds003500/sub-225/anat/sub-225_acq-a_T1w.nii.gz	ds003500	9.39082819986311	f	0.812377947295319	1.5	general electric	signa	86.07	58.33	94.89	76.90447568893433	96.0607886314392	95.73436379432678
3500_sub-226_acq-a_T1w	ds003500/sub-226/anat/sub-226_acq-a_T1w.nii.gz	ds003500	11.3976728268309	f	0.812377947295319	1.5	general electric	signa	86.07	70.34	96.34	77.55824327468872	95.66364884376526	96.22597098350523
3500_sub-230_acq-a_T1w	ds003500/sub-230/anat/sub-230_acq-a_T1w.nii.gz	ds003500	11.5263518138261	f	0.812377947295319	1.5	general electric	signa	86.07	70.78	95.93	86.31843328475952	97.09997177124023	96.8783438205719
3500_sub-234_acq-a_T1w	ds003500/sub-234/anat/sub-234_acq-a_T1w.nii.gz	ds003500	9.76865160848734	f	0.812377947295319	1.5	general electric	signa	86.07	72.2	96.6	80.88644742965698	96.48757576942444	96.9954550266266
3500_sub-240_acq-a_T1w	ds003500/sub-240/anat/sub-240_acq-a_T1w.nii.gz	ds003500	11.27446954141	f	0.812377947295319	1.5	general electric	signa	86.07	65.81	95.6	85.40641665458679	96.90194129943848	97.28420972824097
3500_sub-245_acq-a_T1w	ds003500/sub-245/anat/sub-245_acq-a_T1w.nii.gz	ds003500	10.9322381930185	m	0.812377947295319	1.5	general electric	signa	86.07	68.12	96.57	65.10597467422485	95.27083039283752	96.36312127113342
3500_sub-248_acq-a_T1w	ds003500/sub-248/anat/sub-248_acq-a_T1w.nii.gz	ds003500	10.321697467488	m	0.812377947295319	1.5	general electric	signa	86.07	66.79	96.3	82.4701189994812	96.84773087501526	97.64346480369568
3500_sub-254_acq-a_T1w	ds003500/sub-254/anat/sub-254_acq-a_T1w.nii.gz	ds003500	11.7125256673511	m	0.812377947295319	1.5	general electric	signa	86.07	67.69	95.07	81.10535740852356	96.93920612335204	97.03380465507507
3500_sub-256_acq-a_T1w	ds003500/sub-256/anat/sub-256_acq-a_T1w.nii.gz	ds003500	11.8658453114305	m	0.812377947295319	1.5	general electric	signa	86.07	63.65	96.12	82.44206309318542	96.79299592971802	97.11469411849976
3604_sub-5019_ses-7_acq-D1S2_T1w	ds003604/sub-5019/ses-7/anat/sub-5019_ses-7_acq-D1S2_T1w.nii.gz	ds003604	7.58384668035592	m	1.00000001086762	3.0	siemens	skyra	85.0	73.33	39.61	80.58830499649048	96.90451622009276	97.15470671653748
3604_sub-5023_ses-5_acq-D1S2_T1w	ds003604/sub-5023/ses-5/anat/sub-5023_ses-5_acq-D1S2_T1w.nii.gz	ds003604	5.52224503764545	m	0.99999999919066	3.0	siemens	skyra	85.0	77.17	54.39	85.60405969619751	97.00552821159364	96.91195487976074
3604_sub-5044_ses-7_acq-D1S11_T1w	ds003604/sub-5044/ses-7/anat/sub-5044_ses-7_acq-D1S11_T1w.nii.gz	ds003604	7.32101300479124	m	1.00000001503466	3.0	siemens	skyra	85.0	73.27	44.27	76.68616771697998	96.69867157936096	97.29380011558531
3604_sub-5047_ses-5_acq-D1S15_T1w	ds003604/sub-5047/ses-5/anat/sub-5047_ses-5_acq-D1S15_T1w.nii.gz	ds003604	5.44832306639288	m	0.999999591871774	3.0	siemens	skyra	85.0	70.43	40.21	75.28589963912964	96.56481742858888	97.15265035629272
3604_sub-5048_ses-7_acq-D1S2_T1w	ds003604/sub-5048/ses-7/anat/sub-5048_ses-7_acq-D1S2_T1w.nii.gz	ds003604	8.00273785078713	f	0.999999982449779	3.0	siemens	skyra	85.0	74.72	53.42	79.05300855636597	96.72732949256896	96.87914848327635
3604_sub-5053_ses-7_acq-D1S11_T1w	ds003604/sub-5053/ses-7/anat/sub-5053_ses-7_acq-D1S11_T1w.nii.gz	ds003604	7.57837097878166	m	0.99999999919066	3.0	siemens	skyra	85.0	75.94	35.65	74.86650347709656	96.00210189819336	96.7266082763672
3604_sub-5057_ses-7_acq-D1S2_T1w	ds003604/sub-5057/ses-7/anat/sub-5057_ses-7_acq-D1S2_T1w.nii.gz	ds003604	7.6331279945243	f	1.00000003828213	3.0	siemens	skyra	85.0	71.39	51.14	78.41973900794983	96.60111665725708	97.50451445579527
3604_sub-5063_ses-7_acq-D1S2_T1w	ds003604/sub-5063/ses-7/anat/sub-5063_ses-7_acq-D1S2_T1w.nii.gz	ds003604	7.49623545516769	f	0.999999981570052	3.0	siemens	skyra	85.0	74.08	53.75	82.54258632659912	96.78182005882265	96.90201878547668
3604_sub-5086_ses-7_acq-D1S7_T1w	ds003604/sub-5086/ses-7/anat/sub-5086_ses-7_acq-D1S7_T1w.nii.gz	ds003604	7.13210130047912	m	1.00000002000088	3.0	siemens	skyra	85.0	72.03	37.53	79.39581871032715	96.5690016746521	96.8688189983368
3604_sub-5118_ses-5_acq-D1S2_T1w	ds003604/sub-5118/ses-5/anat/sub-5118_ses-5_acq-D1S2_T1w.nii.gz	ds003604	5.6290212183436	f	0.999999999190657	3.0	siemens	skyra	85.0	77.29	47.89	78.45433354377747	96.75362706184389	96.80126309394836
3604_sub-5120_ses-5_acq-D1S2_T1w	ds003604/sub-5120/ses-5/anat/sub-5120_ses-5_acq-D1S2_T1w.nii.gz	ds003604	5.51950718685832	f	1.00000002719761	3.0	siemens	skyra	85.0	73.32	50.11	77.02504396438599	96.4763641357422	97.3490059375763
3604_sub-5121_ses-5_acq-D1S11_T1w	ds003604/sub-5121/ses-5/anat/sub-5121_ses-5_acq-D1S11_T1w.nii.gz	ds003604	5.54962354551677	f	0.999999999456648	3.0	siemens	skyra	85.0	75.16	39.82	78.62992882728577	96.69952392578124	97.47160077095032
3604_sub-5151_ses-7_acq-D1S2_T1w	ds003604/sub-5151/ses-7/anat/sub-5151_ses-7_acq-D1S2_T1w.nii.gz	ds003604	7.06365503080082	f	1.0000000321609	3.0	siemens	skyra	85.0	75.3	51.5	81.98847770690918	96.87853455543518	97.3200023174286
3604_sub-5164_ses-5_acq-D1S2_T1w	ds003604/sub-5164/ses-5/anat/sub-5164_ses-5_acq-D1S2_T1w.nii.gz	ds003604	5.66187542778919	m	1.00000003676021	3.0	siemens	skyra	85.0	69.19	35.74	84.43642258644104	96.84218168258668	97.1308171749115
3604_sub-5167_ses-5_acq-D1S2_T1w	ds003604/sub-5167/ses-5/anat/sub-5167_ses-5_acq-D1S2_T1w.nii.gz	ds003604	5.91101984941821	f	1.00000000629896	3.0	siemens	skyra	85.0	71.29	47.63	75.27889013290405	93.63507032394408	94.68913078308104
3604_sub-5185_ses-5_acq-D1S2_T1w	ds003604/sub-5185/ses-5/anat/sub-5185_ses-5_acq-D1S2_T1w.nii.gz	ds003604	5.74401095140315	m	0.999999982735955	3.0	siemens	skyra	85.0	69.75	38.27	66.5600597858429	93.9118504524231	95.21632790565492
3604_sub-5187_ses-7_acq-D1S2_T1w	ds003604/sub-5187/ses-7/anat/sub-5187_ses-7_acq-D1S2_T1w.nii.gz	ds003604	7.00616016427105	m	0.999999962246022	3.0	siemens	skyra	85.0	69.55	41.49	75.7517158985138	96.38256430625916	97.44873046875
3604_sub-5190_ses-5_acq-D1S2_T1w	ds003604/sub-5190/ses-5/anat/sub-5190_ses-5_acq-D1S2_T1w.nii.gz	ds003604	5.86995208761123	m	0.999999977717851	3.0	siemens	skyra	85.0	77.48	51.47	75.27790069580078	96.2387204170227	97.2309708595276
3604_sub-5211_ses-7_acq-D1S2_T1w	ds003604/sub-5211/ses-7/anat/sub-5211_ses-7_acq-D1S2_T1w.nii.gz	ds003604	7.06639288158795	f	1.0	3.0	siemens	skyra	85.0	73.05	41.86	72.44893312454224	96.34785056114195	97.0669448375702
3604_sub-5222_ses-7_acq-D1S2_T1w	ds003604/sub-5222/ses-7/anat/sub-5222_ses-7_acq-D1S2_T1w.nii.gz	ds003604	7.62217659137577	f	1.00000005437508	3.0	siemens	skyra	85.0	70.78	53.44	82.44338631629944	96.80953025817873	96.6160774230957
3604_sub-5223_ses-7_acq-D1S2_T1w	ds003604/sub-5223/ses-7/anat/sub-5223_ses-7_acq-D1S2_T1w.nii.gz	ds003604	7.33196440793977	m	1.00000005437508	3.0	siemens	skyra	85.0	74.4	27.56	85.83699464797974	97.0129370689392	97.37778306007384
3604_sub-5227_ses-7_acq-D1S2_T1w	ds003604/sub-5227/ses-7/anat/sub-5227_ses-7_acq-D1S2_T1w.nii.gz	ds003604	7.49897330595483	f	1.00000004714658	3.0	siemens	skyra	85.0	69.78	36.43	80.74342012405396	96.75025939941406	97.5343108177185
3604_sub-5242_ses-5_acq-D1S2_T1w	ds003604/sub-5242/ses-5/anat/sub-5242_ses-5_acq-D1S2_T1w.nii.gz	ds003604	6.20944558521561	f	1.0000000323656	3.0	siemens	skyra	85.0	73.83	41.25	86.44081354141235	97.00425267219543	96.90941572189332
3604_sub-5286_ses-5_acq-D1S2_T1w	ds003604/sub-5286/ses-5/anat/sub-5286_ses-5_acq-D1S2_T1w.nii.gz	ds003604	5.58795345653662	f	1.00000002000088	3.0	siemens	skyra	85.0	71.51	44.31	82.4163019657135	96.8481183052063	97.10394740104675
3604_sub-5295_ses-7_acq-D1S2_T1w	ds003604/sub-5295/ses-7/anat/sub-5295_ses-7_acq-D1S2_T1w.nii.gz	ds003604	7.01984941820671	m	1.0	3.0	siemens	skyra	85.0	78.28	37.2	85.75991988182068	97.06864356994627	97.21473455429076
3604_sub-5307_ses-7_acq-D1S2_T1w	ds003604/sub-5307/ses-7/anat/sub-5307_ses-7_acq-D1S2_T1w.nii.gz	ds003604	7.18685831622177	m	1.0000000234037	3.0	siemens	skyra	85.0	74.37	51.68	74.00646209716797	95.94918489456175	97.01510667800903
3604_sub-5314_ses-7_acq-D1S2_T1w	ds003604/sub-5314/ses-7/anat/sub-5314_ses-7_acq-D1S2_T1w.nii.gz	ds003604	7.34839151266256	f	1.00000002029858	3.0	siemens	skyra	85.0	76.81	52.19	71.89379334449768	96.32366299629211	97.10654616355896
3604_sub-5325_ses-5_acq-D1S2_T1w	ds003604/sub-5325/ses-5/anat/sub-5325_ses-5_acq-D1S2_T1w.nii.gz	ds003604	6.33812457221081	m	0.999999999456648	3.0	siemens	skyra	85.0	72.12	40.11	69.11465525627136	95.6028163433075	96.39667272567748
3604_sub-5332_ses-7_acq-D1S11_T1w	ds003604/sub-5332/ses-7/anat/sub-5332_ses-7_acq-D1S11_T1w.nii.gz	ds003604	8.00273785078713	f	1.00000007430102	3.0	siemens	skyra	85.0	70.43	46.22	72.63535857200623	94.13161873817444	95.20345330238342
3604_sub-5334_ses-7_acq-D1S2_T1w	ds003604/sub-5334/ses-7/anat/sub-5334_ses-7_acq-D1S2_T1w.nii.gz	ds003604	7.07460643394935	m	0.999999999456648	3.0	siemens	skyra	85.0	78.29	47.79	83.1745982170105	96.85969352722168	97.28186130523682
3604_sub-5336_ses-5_acq-D1S2_T1w	ds003604/sub-5336/ses-5/anat/sub-5336_ses-5_acq-D1S2_T1w.nii.gz	ds003604	6.23682409308693	f	1.00000002456738	3.0	siemens	skyra	85.0	69.11	47.26	70.60884237289429	96.22461199760436	97.4651038646698
3604_sub-5344_ses-5_acq-D1S11_T1w	ds003604/sub-5344/ses-5/anat/sub-5344_ses-5_acq-D1S11_T1w.nii.gz	ds003604	6.14373716632444	f	1.00000003960974	3.0	siemens	skyra	85.0	66.55	33.03	74.41771626472473	96.46074175834656	97.36636281013487
3604_sub-5348_ses-5_acq-D1S13_T1w	ds003604/sub-5348/ses-5/anat/sub-5348_ses-5_acq-D1S13_T1w.nii.gz	ds003604	5.96303901437372	m	1.00000001026757	3.0	siemens	skyra	85.0	80.18	42.43	83.94057750701904	97.116619348526	97.54943251609802
3604_sub-5355_ses-7_acq-D1S2_T1w	ds003604/sub-5355/ses-7/anat/sub-5355_ses-7_acq-D1S2_T1w.nii.gz	ds003604	7.52635181382615	f	1.00000000469796	3.0	siemens	skyra	85.0	70.55	46.47	79.20539379119873	95.91872692108154	96.21065855026244
3604_sub-5363_ses-7_acq-D1S2_T1w	ds003604/sub-5363/ses-7/anat/sub-5363_ses-7_acq-D1S2_T1w.nii.gz	ds003604	7.73442847364819	f	1.00000002000088	3.0	siemens	skyra	85.0	69.96	49.46	78.46815586090088	95.46903371810912	95.850932598114
3604_sub-5367_ses-7_acq-D1S2_T1w	ds003604/sub-5367/ses-7/anat/sub-5367_ses-7_acq-D1S2_T1w.nii.gz	ds003604	8.0766598220397	f	0.999999958575786	3.0	siemens	skyra	85.0	73.66	52.48	76.27692222595215	95.36724090576172	95.3055739402771
3604_sub-5369_ses-7_acq-D1S11_T1w	ds003604/sub-5369/ses-7/anat/sub-5369_ses-7_acq-D1S11_T1w.nii.gz	ds003604	7.08829568788501	m	0.999999994631461	3.0	siemens	skyra	85.0	73.52	46.87	74.08753633499146	95.4613447189331	95.65549492836
3604_sub-5370_ses-7_acq-D1S13_T1w	ds003604/sub-5370/ses-7/anat/sub-5370_ses-7_acq-D1S13_T1w.nii.gz	ds003604	7.10198494182067	m	1.00000003976337	3.0	siemens	skyra	85.0	75.92	45.01	72.07504510879517	95.18190026283264	95.35382390022278
3604_sub-5371_ses-7_acq-D1S2_T1w	ds003604/sub-5371/ses-7/anat/sub-5371_ses-7_acq-D1S2_T1w.nii.gz	ds003604	7.10746064339494	m	0.999999999456648	3.0	siemens	skyra	85.0	70.09	43.44	76.15358233451843	95.58205604553224	95.54893374443054
3604_sub-5374_ses-7_acq-D1S11_T1w	ds003604/sub-5374/ses-7/anat/sub-5374_ses-7_acq-D1S11_T1w.nii.gz	ds003604	8.16153319644079	m	1.00000002017336	3.0	siemens	skyra	85.0	70.75	36.64	70.02094388008118	94.656902551651	94.22821402549744
3604_sub-5386_ses-7_acq-D1S2_T1w	ds003604/sub-5386/ses-7/anat/sub-5386_ses-7_acq-D1S2_T1w.nii.gz	ds003604	7.0444900752909	m	1.0	3.0	siemens	skyra	85.0	74.25	44.72	73.65621328353882	94.68661546707152	94.89181637763976
3604_sub-5389_ses-7_acq-D1S2_T1w	ds003604/sub-5389/ses-7/anat/sub-5389_ses-7_acq-D1S2_T1w.nii.gz	ds003604	7.1813826146475	f	0.99999998244978	3.0	siemens	skyra	85.0	71.41	50.76	76.10876560211182	95.70637941360474	95.02445459365843
3604_sub-5393_ses-7_acq-D1S2_T1w	ds003604/sub-5393/ses-7/anat/sub-5393_ses-7_acq-D1S2_T1w.nii.gz	ds003604	7.14852840520192	f	1.0	3.0	siemens	skyra	85.0	77.52	49.98	75.85787773132324	95.34974098205566	94.9422001838684
3604_sub-5398_ses-7_acq-D1S2_T1w	ds003604/sub-5398/ses-7/anat/sub-5398_ses-7_acq-D1S2_T1w.nii.gz	ds003604	7.12662559890486	f	1.0	3.0	siemens	skyra	85.0	77.83	54.83	74.49716329574585	95.55686116218568	95.55959105491638
3604_sub-5406_ses-7_acq-D1S11_T1w	ds003604/sub-5406/ses-7/anat/sub-5406_ses-7_acq-D1S11_T1w.nii.gz	ds003604	7.0362765229295	f	1.00000005437508	3.0	siemens	skyra	85.0	73.78	51.65	74.54699873924255	95.53054571151732	95.73232531547546
3604_sub-5407_ses-7_acq-D1S2_T1w	ds003604/sub-5407/ses-7/anat/sub-5407_ses-7_acq-D1S2_T1w.nii.gz	ds003604	7.1813826146475	f	0.999999994631461	3.0	siemens	skyra	85.0	71.78	50.65	71.17233872413635	94.66624855995178	94.63520050048828
3604_sub-5408_ses-7_acq-D1S2_T1w	ds003604/sub-5408/ses-7/anat/sub-5408_ses-7_acq-D1S2_T1w.nii.gz	ds003604	7.04175222450377	f	0.999999972248833	3.0	siemens	skyra	85.0	69.0	41.08	81.09380006790161	95.32997608184814	94.04252767562866
3604_sub-5409_ses-7_acq-D1S2_T1w	ds003604/sub-5409/ses-7/anat/sub-5409_ses-7_acq-D1S2_T1w.nii.gz	ds003604	7.46611909650924	f	1.00000001781371	3.0	siemens	skyra	85.0	72.35	38.21	77.63144969940186	95.31806707382202	95.73137760162354
3604_sub-5425_ses-7_acq-D1S3_T1w	ds003604/sub-5425/ses-7/anat/sub-5425_ses-7_acq-D1S3_T1w.nii.gz	ds003604	7.99452429842574	f	1.00000005005639	3.0	siemens	skyra	85.0	63.42	53.32	77.6974618434906	95.77539563179016	95.33652663230896
3604_sub-5435_ses-7_acq-D1S2_T1w	ds003604/sub-5435/ses-7/anat/sub-5435_ses-7_acq-D1S2_T1w.nii.gz	ds003604	8.02464065708419	f	1.00000005437508	3.0	siemens	skyra	85.0	70.93	51.26	74.41463470458984	95.6280767917633	95.04913091659546
3604_sub-5439_ses-7_acq-D1S2_T1w	ds003604/sub-5439/ses-7/anat/sub-5439_ses-7_acq-D1S2_T1w.nii.gz	ds003604	7.13757700205339	m	1.00000005133985	3.0	siemens	skyra	85.0	78.99	46.67	69.04396414756775	94.61419582366943	95.72176933288574
3604_sub-5443_ses-7_acq-D1S2_T1w	ds003604/sub-5443/ses-7/anat/sub-5443_ses-7_acq-D1S2_T1w.nii.gz	ds003604	7.20328542094456	f	1.0000000323656	3.0	siemens	skyra	85.0	75.67	38.72	82.8073799610138	95.46883702278136	95.31593322753906
3604_sub-5445_ses-7_acq-D1S2_T1w	ds003604/sub-5445/ses-7/anat/sub-5445_ses-7_acq-D1S2_T1w.nii.gz	ds003604	7.38945927446954	m	1.0	3.0	siemens	skyra	85.0	70.69	45.87	75.90214610099792	95.08455991744997	95.74623107910156
3604_sub-5446_ses-7_acq-D1S2_T1w	ds003604/sub-5446/ses-7/anat/sub-5446_ses-7_acq-D1S2_T1w.nii.gz	ds003604	7.20054757015743	m	1.0	3.0	siemens	skyra	85.0	62.08	42.3	74.24641251564026	94.36854124069214	94.44810152053832
3604_sub-5447_ses-7_acq-D1S2_T1w	ds003604/sub-5447/ses-7/anat/sub-5447_ses-7_acq-D1S2_T1w.nii.gz	ds003604	8.16153319644079	f	0.999999994631461	3.0	siemens	skyra	85.0	69.69	53.25	72.71861433982849	95.62408328056335	95.6831693649292
3604_sub-5448_ses-7_acq-D1S15_T1w	ds003604/sub-5448/ses-7/anat/sub-5448_ses-7_acq-D1S15_T1w.nii.gz	ds003604	7.45790554414784	f	1.0000000147967	3.0	siemens	skyra	85.0	70.37	49.42	78.54430079460144	95.8952009677887	96.40098810195924
3604_sub-5463_ses-7_acq-D1S2_T1w	ds003604/sub-5463/ses-7/anat/sub-5463_ses-7_acq-D1S2_T1w.nii.gz	ds003604	7.17590691307324	f	1.0000000163787	3.0	siemens	skyra	85.0	64.89	50.79	75.1664936542511	95.12500166893004	94.5486068725586
3604_sub-5471_ses-7_acq-D1S2_T1w	ds003604/sub-5471/ses-7/anat/sub-5471_ses-7_acq-D1S2_T1w.nii.gz	ds003604	7.70704996577687	f	1.00000005437508	3.0	siemens	skyra	85.0	72.98	44.75	75.66002607345581	94.5327639579773	94.74821090698242
3604_sub-5472_ses-7_acq-D1S2_T1w	ds003604/sub-5472/ses-7/anat/sub-5472_ses-7_acq-D1S2_T1w.nii.gz	ds003604	7.73442847364819	f	0.99999999923833	3.0	siemens	skyra	85.0	70.77	44.07	77.0359992980957	95.2441930770874	95.3957498073578
3604_sub-5478_ses-7_acq-D1S2_T1w	ds003604/sub-5478/ses-7/anat/sub-5478_ses-7_acq-D1S2_T1w.nii.gz	ds003604	7.61670088980151	m	0.99999999923833	3.0	siemens	skyra	85.0	76.27	40.05	74.54920411109924	95.36155462265016	95.50440907478333
3604_sub-5482_ses-7_acq-D1S2_T1w	ds003604/sub-5482/ses-7/anat/sub-5482_ses-7_acq-D1S2_T1w.nii.gz	ds003604	7.8631074606434	m	0.999999999456648	3.0	siemens	skyra	85.0	69.33	49.01	70.40774822235107	94.6605384349823	94.22647953033449
3604_sub-5486_ses-7_acq-D1S2_T1w	ds003604/sub-5486/ses-7/anat/sub-5486_ses-7_acq-D1S2_T1w.nii.gz	ds003604	7.98083504449008	m	1.00000001452496	3.0	siemens	skyra	85.0	68.78	38.92	71.10439538955688	94.9515461921692	95.71517705917358
3604_sub-5492_ses-7_acq-D1S13_T1w	ds003604/sub-5492/ses-7/anat/sub-5492_ses-7_acq-D1S13_T1w.nii.gz	ds003604	7.13483915126626	f	0.999999994631461	3.0	siemens	skyra	85.0	68.65	46.85	72.47617840766907	95.14764547348022	94.79823112487792
3604_sub-5496_ses-7_acq-D1S2_T1w	ds003604/sub-5496/ses-7/anat/sub-5496_ses-7_acq-D1S2_T1w.nii.gz	ds003604	7.67693360711841	m	0.999999972248833	3.0	siemens	skyra	85.0	74.19	33.39	66.79986119270325	94.29163932800292	94.21699047088624
3604_sub-5499_ses-7_acq-D1S2_T1w	ds003604/sub-5499/ses-7/anat/sub-5499_ses-7_acq-D1S2_T1w.nii.gz	ds003604	7.72621492128679	m	1.00000002483004	3.0	siemens	skyra	85.0	74.85	41.5	80.24937510490417	94.70189809799194	94.4496750831604
3604_sub-5501_ses-7_acq-D1S2_T1w	ds003604/sub-5501/ses-7/anat/sub-5501_ses-7_acq-D1S2_T1w.nii.gz	ds003604	7.63039014373717	f	1.00000000929808	3.0	siemens	skyra	85.0	80.26	51.79	68.32334995269775	94.58105564117432	95.11545300483704
3604_sub-5502_ses-7_acq-D1S2_T1w	ds003604/sub-5502/ses-7/anat/sub-5502_ses-7_acq-D1S2_T1w.nii.gz	ds003604	7.82751540041068	f	0.999999965106998	3.0	siemens	skyra	85.0	69.6	50.6	74.9365508556366	95.35666108131409	95.60641050338744
3604_sub-5503_ses-7_acq-D1S11_T1w	ds003604/sub-5503/ses-7/anat/sub-5503_ses-7_acq-D1S11_T1w.nii.gz	ds003604	8.04654346338125	m	1.0	3.0	siemens	skyra	85.0	72.05	42.06	68.4751570224762	94.66086030006409	94.54125165939332
3604_sub-5510_ses-7_acq-D1S13_T1w	ds003604/sub-5510/ses-7/anat/sub-5510_ses-7_acq-D1S13_T1w.nii.gz	ds003604	7.51540041067762	m	1.0	3.0	siemens	skyra	85.0	77.51	47.89	79.74555492401123	93.5634434223175	93.70080828666688
3604_sub-5516_ses-7_acq-D1S2_T1w	ds003604/sub-5516/ses-7/anat/sub-5516_ses-7_acq-D1S2_T1w.nii.gz	ds003604	7.14031485284052	f	1.00000001103272	3.0	siemens	skyra	85.0	79.49	63.27	78.24052572250366	95.36871314048769	96.09804153442384
3604_sub-5528_ses-7_acq-D1S2_T1w	ds003604/sub-5528/ses-7/anat/sub-5528_ses-7_acq-D1S2_T1w.nii.gz	ds003604	7.12936344969199	f	1.00000003960974	3.0	siemens	skyra	85.0	73.22	55.93	66.62686467170715	93.70266795158386	93.86058449745178
3604_sub-5529_ses-7_acq-D1S2_T1w	ds003604/sub-5529/ses-7/anat/sub-5529_ses-7_acq-D1S2_T1w.nii.gz	ds003604	8.00547570157426	m	0.999999965106998	3.0	siemens	skyra	85.0	70.8	55.69	71.04409337043762	94.87379193305968	95.06759643554688
3604_sub-5536_ses-7_acq-D1S2_T1w	ds003604/sub-5536/ses-7/anat/sub-5536_ses-7_acq-D1S2_T1w.nii.gz	ds003604	7.31279945242984	m	1.00000005437508	3.0	siemens	skyra	85.0	69.88	47.47	66.49649739265442	94.84536051750185	95.09283304214478
3604_sub-5537_ses-7_acq-D1S2_T1w	ds003604/sub-5537/ses-7/anat/sub-5537_ses-7_acq-D1S2_T1w.nii.gz	ds003604	7.26899383983573	f	1.00000003960974	3.0	siemens	skyra	85.0	72.72	37.34	70.36405801773071	94.41859722137453	94.20657753944396
3604_sub-5544_ses-7_acq-D1S2_T1w	ds003604/sub-5544/ses-7/anat/sub-5544_ses-7_acq-D1S2_T1w.nii.gz	ds003604	7.29089664613279	f	1.0000000221094	3.0	siemens	skyra	85.0	57.93	50.35	67.23885536193848	94.80806589126588	94.5725679397583
3604_sub-5547_ses-7_acq-D1S15_T1w	ds003604/sub-5547/ses-7/anat/sub-5547_ses-7_acq-D1S15_T1w.nii.gz	ds003604	7.65503080082136	m	1.00000003960974	3.0	siemens	skyra	85.0	71.84	49.42	72.24293351173401	94.50005888938904	94.97262239456175
3604_sub-5553_ses-7_acq-D1S11_T1w	ds003604/sub-5553/ses-7/anat/sub-5553_ses-7_acq-D1S11_T1w.nii.gz	ds003604	8.26283367556468	f	1.0	3.0	siemens	skyra	85.0	75.0	56.26	74.08217787742615	94.79851126670836	94.41990852355956
3604_sub-5555_ses-7_acq-D1S13_T1w	ds003604/sub-5555/ses-7/anat/sub-5555_ses-7_acq-D1S13_T1w.nii.gz	ds003604	7.41683778234086	m	1.00000002664493	3.0	siemens	skyra	85.0	75.08	50.35	78.76299023628235	95.49763798713684	95.278662443161
3604_sub-5556_ses-7_acq-D1S2_T1w	ds003604/sub-5556/ses-7/anat/sub-5556_ses-7_acq-D1S2_T1w.nii.gz	ds003604	7.41683778234086	m	1.0	3.0	siemens	skyra	85.0	74.04	44.36	58.69724750518799	93.7881886959076	94.8611319065094
3604_sub-5571_ses-7_acq-D1S2_T1w	ds003604/sub-5571/ses-7/anat/sub-5571_ses-7_acq-D1S2_T1w.nii.gz	ds003604	8.10951403148528	f	1.00000003828212	3.0	siemens	skyra	85.0	72.38	55.75	77.1901547908783	95.13075947761536	95.29619216918944
3604_sub-5573_ses-7_acq-D1S2_T1w	ds003604/sub-5573/ses-7/anat/sub-5573_ses-7_acq-D1S2_T1w.nii.gz	ds003604	7.66872005475702	f	0.999999405615368	3.0	siemens	skyra	85.0	77.21	60.11	69.22298669815063	95.23371458053587	95.6783890724182
3604_sub-5574_ses-7_acq-D1S2_T1w	ds003604/sub-5574/ses-7/anat/sub-5574_ses-7_acq-D1S2_T1w.nii.gz	ds003604	7.68514715947981	m	1.0	3.0	siemens	skyra	85.0	63.98	55.95	75.78913569450378	95.35821080207825	95.32300233840942
3604_sub-5579_ses-7_acq-D1S2_T1w	ds003604/sub-5579/ses-7/anat/sub-5579_ses-7_acq-D1S2_T1w.nii.gz	ds003604	7.69336071184121	m	1.0000000323656	3.0	siemens	skyra	85.0	74.83	45.65	78.11638712882996	94.82410550117493	94.43294405937196
3604_sub-5580_ses-7_acq-D1S2_T1w	ds003604/sub-5580/ses-7/anat/sub-5580_ses-7_acq-D1S2_T1w.nii.gz	ds003604	7.23340177960301	f	1.00000003243708	3.0	siemens	skyra	85.0	65.47	60.0	75.41335821151733	95.17740607261658	95.05045413970949
3604_sub-5584_ses-7_acq-D1S2_T1w	ds003604/sub-5584/ses-7/anat/sub-5584_ses-7_acq-D1S2_T1w.nii.gz	ds003604	7.09377138945928	f	1.0	3.0	siemens	skyra	85.0	74.31	56.14	69.3795382976532	94.94659304618835	94.97278928756714
3604_sub-5587_ses-7_acq-D1S2_T1w	ds003604/sub-5587/ses-7/anat/sub-5587_ses-7_acq-D1S2_T1w.nii.gz	ds003604	7.16769336071184	m	0.999999999456648	3.0	siemens	skyra	85.0	77.48	49.49	69.3885087966919	94.1168487071991	94.09300088882446
3604_sub-5588_ses-7_acq-D1S2_T1w	ds003604/sub-5588/ses-7/anat/sub-5588_ses-7_acq-D1S2_T1w.nii.gz	ds003604	7.14852840520192	m	0.999999999456648	3.0	siemens	skyra	85.0	77.63	56.18	75.27418732643127	94.22657489776611	93.5866117477417
3688_sub-04_ses-mri3t_run-1_T1w	ds003688/sub-04/ses-mri3t/anat/sub-04_ses-mri3t_run-1_T1w.nii.gz	ds003688	11.5	m	1.0	3.0	philips	achieva	85.0	75.78	93.01	72.83999919891357	94.68936920166016	94.64811086654665
3688_sub-10_ses-mri3t_run-1_T1w	ds003688/sub-10/ses-mri3t/anat/sub-10_ses-mri3t_run-1_T1w.nii.gz	ds003688	8.5	m	0.215999467849688	3.0	philips	achieva	93.0	72.8	88.54	75.8762001991272	95.10583877563477	95.25485038757324
3688_sub-11_ses-mri3t_run-1_T1w	ds003688/sub-11/ses-mri3t/anat/sub-11_ses-mri3t_run-1_T1w.nii.gz	ds003688	9.5	f	1.0	3.0	philips	achieva	85.0	82.9	91.41	70.09135484695435	93.77725124359132	93.54955554008484
3688_sub-19_ses-mri3t_run-1_T1w	ds003688/sub-19/ses-mri3t/anat/sub-19_ses-mri3t_run-1_T1w.nii.gz	ds003688	8.5	f	1.0	3.0	philips	achieva	85.0	72.25	91.09	75.00421404838562	94.2518949508667	94.6875274181366
3688_sub-32_ses-mri3t_run-1_T1w	ds003688/sub-32/ses-mri3t/anat/sub-32_ses-mri3t_run-1_T1w.nii.gz	ds003688	6.5	f	0.12499946529389	3.0	philips	achieva	95.0	91.83	92.95	60.05418300628662	94.24384832382202	93.87806057929993
3688_sub-33_ses-mri3t_run-1_T1w	ds003688/sub-33/ses-mri3t/anat/sub-33_ses-mri3t_run-1_T1w.nii.gz	ds003688	9.5	f	0.999999989639596	3.0	philips	achieva	85.0	65.33	93.17	69.98251080513	93.91329884529114	93.86835098266602
3688_sub-37_ses-mri3t_run-1_T1w	ds003688/sub-37/ses-mri3t/anat/sub-37_ses-mri3t_run-1_T1w.nii.gz	ds003688	5.5	m	1.0	3.0	philips	achieva	85.0	70.65	95.89	67.98135638237	92.52866506576538	91.76626801490784
3688_sub-39_ses-mri3t_run-1_T1w	ds003688/sub-39/ses-mri3t/anat/sub-39_ses-mri3t_run-1_T1w.nii.gz	ds003688	5.5	f	0.918402806593101	3.0	philips	achieva	85.55	73.86	96.82	76.019287109375	94.80935335159302	94.9545443058014
3688_sub-41_ses-mri3t_run-1_T1w	ds003688/sub-41/ses-mri3t/anat/sub-41_ses-mri3t_run-1_T1w.nii.gz	ds003688	7.5	m	1.0	3.0	philips	achieva	85.0	77.77	91.47	74.77856874465942	94.44513320922852	94.64370608329772
3688_sub-50_ses-mri3t_run-1_T1w	ds003688/sub-50/ses-mri3t/anat/sub-50_ses-mri3t_run-1_T1w.nii.gz	ds003688	9.5	f	1.10000002384186	3.0	philips	achieva	84.31	63.57	96.83	78.93097996711731	94.53480839729308	94.39040422439577
3688_sub-63_ses-mri3t_run-1_T1w	ds003688/sub-63/ses-mri3t/anat/sub-63_ses-mri3t_run-1_T1w.nii.gz	ds003688	5.5	m	0.87890625	3.0	philips	achieva	85.82	66.43	96.42	72.72967100143433	92.42375493049622	92.98864006996156
