# Supplementary material for: deepmriprep: voxel-based morphometry preprocessing via deep neural networks
Source: Nat Comput Sci. 2026 Jan 30;6(3):250–9. doi: 10.1038/s43588-026-00953-7 (PMC13021509; doi:10.1038/s43588-026-00953-7)
Supplement: Supplementary file 3 — Zipped NifTI files containing VBM results (t-scores) with respect to GM (s6mwp1…) and WM (s6mwp2…) and .csv tables with filenames and Dice scores of tissue segmentations of deepmriprep (dmp) and CAT12 (cat) in the datasets OpenNeuro-Kids, Synthetic Atrophy and Synthetic Artifacts. [file 43588_2026_953_MOESM3_ESM.zip › synthetic_artifacts.csv]

filename	dice_csf_dmp	dice_gm_dmp	dice_wm_dmp	dice_csf_cat	dice_gm_cat	dice_wm_cat
003_S_5209_bias_1	81.75555467605591	88.1477952003479	92.46973991394044	80.01675009727478	88.46864104270935	92.21797585487366
003_S_5209_bias_2	80.1290214061737	87.98640966415405	92.39681363105774	84.71652865409851	88.51608037948608	92.31747388839722
003_S_5209_blur_1	83.76697301864624	88.19047212600708	92.48980283737184	79.7986090183258	88.15557956695557	92.16885566711426
003_S_5209_blur_2	82.71300196647644	84.29823517799377	90.16207456588744	77.63581871986389	83.52896571159363	89.45051431655884
003_S_5209_ghost_1	83.48633050918579	87.5689685344696	91.91021919250488	80.97755908966064	87.60111927986145	91.61283373832704
003_S_5209_ghost_2	81.32302165031433	82.5768768787384	88.22315335273743	69.46837902069092	77.63836979866028	83.91967415809631
003_S_5209_motion_1	69.20638084411621	66.8825626373291	80.76459765434265	64.02699947357178	68.20006370544434	80.1490068435669
003_S_5209_motion_2	57.52090215682984	55.44174909591675	71.62970900535583	57.09870457649231	54.33716773986816	72.04338312149048
003_S_5209_ring_1	81.26076459884644	85.65576076507568	90.6008005142212	79.59263920783997	83.90750288963318	88.96496891975403
003_S_5209_ring_2	78.73870134353638	81.87976479530334	88.25219869613647	73.59593510627747	75.62521696090698	83.39754939079285
003_S_5209_spike_1	82.10660219192505	88.02468180656433	92.26796627044678	78.483647108078	87.17349171638489	91.45466089248656
003_S_5209_spike_2	81.65809512138367	87.13303804397583	91.5935218334198	76.7751157283783	83.02925229072571	87.70490884780884
006_S_6234_bias_1	67.82017350196838	89.62174654006958	93.50748658180235	54.57178354263306	89.97407555580139	93.77286434173584
006_S_6234_bias_2	69.54706311225891	89.53757286071777	93.3752179145813	55.29013276100159	89.82686996459961	93.63992810249329
006_S_6234_blur_1	71.47595882415771	89.4346535205841	93.39157342910768	52.5927484035492	89.40719962120056	93.64556074142456
006_S_6234_blur_2	74.15808439254761	86.87575459480286	92.09123849868774	51.52994990348816	87.1333122253418	91.9777512550354
006_S_6234_ghost_1	71.42515778541565	89.06397819519043	93.00249218940736	56.24304413795471	89.20616507530212	93.12905073165894
006_S_6234_ghost_2	71.54123187065125	85.12236475944519	89.76039290428162	54.44440245628357	83.0003559589386	88.53323459625244
006_S_6234_motion_1	63.093382120132446	71.3193953037262	82.4069082736969	42.22458899021149	71.98005318641663	82.09177851676941
006_S_6234_motion_2	54.76798415184021	61.91169023513794	74.66217279434204	39.32930827140808	60.71897745132446	75.69059729576111
006_S_6234_ring_1	67.63348579406738	87.44271397590637	91.9000506401062	63.602375984191895	87.14131712913513	91.59156084060668
006_S_6234_ring_2	64.74725008010864	84.23011898994446	89.70165848731995	54.25528883934021	80.37754893302917	86.9835615158081
006_S_6234_spike_1	68.41163635253906	89.63963985443115	93.51902604103088	54.21307682991028	89.9396300315857	93.72390508651732
006_S_6234_spike_2	68.26590895652771	89.60322737693787	93.49895119667052	54.34627532958984	89.91436958312988	93.71246099472046
006_S_6500_bias_1	67.15417504310608	89.18448090553284	93.82759928703308	64.98934030532837	89.42742943763733	93.88506412506104
006_S_6500_bias_2	69.25033926963806	87.62302994728088	92.75529980659483	55.81725835800171	84.39149856567383	88.27053308486938
006_S_6500_blur_1	71.36175036430359	89.13984298706055	93.84092688560486	63.15880417823792	89.19687867164612	93.77992749214172
006_S_6500_blur_2	72.6959228515625	86.32968068122864	92.7025318145752	55.18851280212402	85.52853465080261	92.38014221191406
006_S_6500_ghost_1	72.6517379283905	88.65622282028198	93.41002702713013	59.05988812446594	88.61837387084961	93.3380961418152
006_S_6500_ghost_2	71.74890637397766	83.85222554206848	89.74941372871399	56.15156888961792	81.92941546440125	88.56509327888489
006_S_6500_motion_1	61.39401197433472	69.05444860458374	82.84891843795776	46.91078066825867	69.34727430343628	82.18219876289368
006_S_6500_motion_2	53.90238165855408	60.538530349731445	74.5839774608612	39.32181000709534	60.52048206329346	73.51593375205994
006_S_6500_ring_1	67.60692000389099	86.58332824707031	92.183655500412	57.39237070083618	85.73505878448486	91.42955541610718
006_S_6500_ring_2	64.54666256904602	82.89544582366943	90.06714820861816	54.40611243247986	78.49646210670471	87.30592131614685
006_S_6500_spike_1	68.94395351409912	89.1652524471283	93.79781484603882	64.40814137458801	89.26118016242981	93.76795887947084
006_S_6500_spike_2	68.69705319404602	88.79161477088928	93.53895783424376	58.41559767723084	88.4257972240448	93.13746690750122
009_S_5176_bias_1	71.32125496864319	89.95324373245239	93.55546832084656	60.52470803260803	89.96836543083191	93.44955086708067
009_S_5176_bias_2	67.214035987854	89.78052735328674	93.50919127464294	67.3787772655487	89.91028070449829	93.41216087341309
009_S_5176_blur_1	74.11771416664124	89.75048065185547	93.42607259750366	59.56963896751404	89.5122230052948	93.1580126285553
009_S_5176_blur_2	76.44169926643372	86.77866458892822	91.68957471847534	55.480748414993286	85.63269376754761	90.55768251419067
009_S_5176_ghost_1	75.11558532714844	89.34170603752136	93.03348064422607	60.29759645462036	89.14241790771484	92.7785098552704
009_S_5176_ghost_2	75.55731534957886	85.18053889274597	89.68884348869324	56.87655210494995	82.93864727020264	87.57566213607788
009_S_5176_motion_1	63.55957984924317	70.11086940765381	81.66829943656921	46.73440158367157	71.81231379508972	81.6153347492218
009_S_5176_motion_2	53.80645394325256	59.14623141288757	73.20330739021301	41.57231748104096	59.24183130264282	73.67919087409973
009_S_5176_ring_1	70.90302109718323	87.01432943344116	91.3768708705902	67.22727417945862	85.59855222702026	90.1445209980011
009_S_5176_ring_2	68.15448999404907	83.41002464294434	88.99801969528198	56.72793984413147	77.71382927894592	84.86422896385193
009_S_5176_spike_1	71.36310338973999	89.25925493240356	92.99084544181824	69.43932175636292	88.5408341884613	92.19731092453004
009_S_5176_spike_2	70.9741473197937	87.99128532409668	91.96252822875977	45.551761984825134	69.47721838951111	81.42099380493164
020_S_6282_bias_1	76.86509490013123	88.71662020683289	93.17731261253356	68.59679818153381	88.72825503349304	93.13538074493408
020_S_6282_bias_2	74.48554635047913	86.65927648544312	92.09080338478088	55.284929275512695	67.81466007232666	81.39474391937256
020_S_6282_blur_1	79.39061522483826	88.4755790233612	93.05618405342102	67.6952600479126	88.28399181365967	92.85180568695068
020_S_6282_blur_2	79.90570068359375	85.23855209350586	91.54000282287598	62.74288892745972	84.54149961471558	90.6811773777008
020_S_6282_ghost_1	79.1193425655365	88.06552290916443	92.65114665031432	69.1514790058136	87.89523839950562	92.51413941383362
020_S_6282_ghost_2	78.06801795959473	83.58208537101746	89.26001787185669	65.484219789505	81.4247190952301	87.69022226333618
020_S_6282_motion_1	66.6719138622284	68.01852583885193	81.39152526855469	52.41042971611023	69.32631731033325	80.49233555793762
020_S_6282_motion_2	56.67470693588257	58.48565697669983	73.26840162277222	43.80441904067993	59.0457558631897	72.70269393920898
020_S_6282_ring_1	75.49847364425659	85.43868064880371	91.02710485458374	66.39185547828674	84.05651450157166	89.88080620765686
020_S_6282_ring_2	72.2180962562561	81.4764678478241	88.6648416519165	63.305431604385376	75.71249604225159	85.02408266067505
020_S_6282_spike_1	76.65966749191284	87.52543926239014	92.32152104377748	67.3094630241394	85.11984944343567	90.18223881721497
020_S_6282_spike_2	74.61568117141724	85.57148575782776	90.96888899803162	72.63108491897583	70.30893564224243	80.66824078559875
023_S_0926_bias_1	69.8219358921051	89.73056674003601	93.82206201553343	63.237833976745605	89.85352516174316	93.75787377357484
023_S_0926_bias_2	67.09495186805725	88.74168992042542	93.0395007133484	58.84919762611389	86.68985962867737	89.85862731933594
023_S_0926_blur_1	74.33875799179077	89.57557082176208	93.73411536216736	61.33859753608704	89.46244716644287	93.53864192962646
023_S_0926_blur_2	75.38671493530273	86.28118634223938	91.94483757019044	54.73788380622864	86.12602353096008	91.5575385093689
023_S_0926_ghost_1	74.004465341568	89.2111599445343	93.41940879821776	60.476863384246826	89.18704390525818	93.25754642486572
023_S_0926_ghost_2	73.58165383338928	85.35990118980408	90.5360758304596	57.787078619003296	83.38993787765503	88.80545496940613
023_S_0926_motion_1	62.816548347473145	70.44361233711243	82.01296329498291	46.308907866477966	71.65437936782837	81.2835156917572
023_S_0926_motion_2	54.397016763687134	61.528557538986206	74.16969537734985	38.43707144260407	60.622620582580566	74.24144148826599
023_S_0926_ring_1	69.97769474983215	86.61687970161438	91.62057042121889	60.107749700546265	85.71494817733765	90.63013792037964
023_S_0926_ring_2	66.83922410011292	82.65122175216675	89.0813410282135	54.864948987960815	77.2453248500824	85.40273904800415
023_S_0926_spike_1	71.04074358940125	88.68693113327026	92.98638105392456	70.34494876861572	86.81302070617676	91.2498950958252
023_S_0926_spike_2	68.76548528671265	86.87177896499634	91.60512089729308	40.90612828731537	62.75692582130432	77.87850499153137
027_S_5110_bias_1	76.06436610221863	90.1818573474884	93.61754059791564	67.30255484580994	90.29765725135805	93.55965852737428
027_S_5110_bias_2	74.38759803771973	89.9560272693634	93.5123860836029	57.60259628295898	86.53303384780884	93.29593777656557
027_S_5110_blur_1	80.67356944084167	90.08877277374268	93.52130889892578	67.03028678894043	89.96769189834595	93.36290955543518
027_S_5110_blur_2	80.91908097267151	87.20403909683228	91.78131222724916	63.9514148235321	86.47462725639343	91.08731150627136
027_S_5110_ghost_1	80.9404194355011	89.67536091804504	93.14200282096864	68.40009093284607	89.53090906143188	92.94666647911072
027_S_5110_ghost_2	80.26664853096008	85.58961153030396	89.71449136734009	64.29038643836975	81.71507716178894	87.48013973236084
027_S_5110_motion_1	66.36790633201599	70.57008743286133	81.36817216873169	49.63083863258362	69.82576847076416	79.94048595428467
027_S_5110_motion_2	54.68139052391052	60.08492708206177	72.72783517837524	40.01702070236206	60.21834015846253	70.08797526359558
027_S_5110_ring_1	76.52261257171631	87.97666430473328	91.91113114356996	63.78970146179199	86.76108121871948	90.7402515411377
027_S_5110_ring_2	73.30330610275269	84.76401567459106	89.75819945335388	53.82317304611206	77.1996021270752	85.67305207252502
027_S_5110_spike_1	77.0860493183136	89.11799788475037	92.69434809684752	69.06903982162476	84.46098566055298	89.48687314987183
027_S_5110_spike_2	74.84636306762695	87.28446364402771	91.30290150642396	37.43595182895661	55.29890060424805	75.45171976089478
029_S_5219_bias_1	72.57435917854309	89.38940763473511	94.25711631774902	59.72323417663574	89.57632184028625	94.28929090499878
029_S_5219_bias_2	67.82675981521606	89.28471803665161	94.21955943107604	60.74305772781372	89.53211903572083	94.2626953125
029_S_5219_blur_1	74.24684762954712	89.24412727355957	94.20250058174132	60.36340594291687	89.26093578338623	94.14721727371216
029_S_5219_blur_2	75.14931559562683	86.1386239528656	92.72977113723756	53.80156636238098	85.74181199073792	92.41049885749815
029_S_5219_ghost_1	75.2183198928833	88.73134851455688	93.81813406944276	59.81128215789795	88.787841796875	93.78788471221924
029_S_5219_ghost_2	75.32939910888672	84.01587009429932	90.40473699569702	57.56447911262512	82.45108723640442	89.41171169281006
029_S_5219_motion_1	63.071209192276	69.29341554641724	83.37094783782959	51.68928503990173	69.74560022354126	82.98885226249695
029_S_5219_motion_2	56.86590075492859	60.38779020309448	75.42224526405334	38.313573598861694	58.95153880119324	75.84130764007568
029_S_5219_ring_1	70.63097357749939	86.72037124633789	92.58837103843688	58.08442234992981	85.89245080947876	91.74978137016296
029_S_5219_ring_2	66.55943989753723	83.04063677787781	90.4970645904541	52.85603404045105	78.21004986763	87.37190961837769
029_S_5219_spike_1	71.18970155715942	88.28716278076172	93.50988268852234	59.89537239074707	86.18395924568176	91.70995950698853
029_S_5219_spike_2	69.02512907981873	86.43399477005005	92.33146905899048	32.588550448417664	56.38681650161743	78.98160815238953
035_S_4785_bias_1	62.07955479621887	89.90370631217957	93.73404383659364	51.46917700767517	90.11076092720032	93.74991655349731
035_S_4785_bias_2	58.67787003517151	89.03336524963379	93.19230914115906	56.16089701652527	87.69494295120239	91.21553897857666
035_S_4785_blur_1	65.04461765289307	89.75934386253357	93.65872740745544	54.95047569274902	89.90383744239807	93.59419345855711
035_S_4785_blur_2	67.930006980896	86.79046630859375	92.03456044197084	50.10907053947449	86.1936628818512	91.82308316230774
035_S_4785_ghost_1	66.19573831558228	89.40596580505371	93.3162271976471	49.862200021743774	89.5090401172638	93.25894713401794
035_S_4785_ghost_2	68.51475834846497	85.537850856781	90.23227095603944	47.06368446350098	84.014493227005	88.75695466995239
035_S_4785_motion_1	55.87685704231262	71.13991379737854	81.98256492614746	43.51240694522858	70.97367644309998	81.50604963302612
035_S_4785_motion_2	49.97227191925049	63.08091282844544	74.36069846153259	32.08267390727997	62.91583180427551	72.69680500030518
035_S_4785_ring_1	59.95621681213379	87.31810450553894	91.91863536834715	49.15702044963837	86.66633367538452	91.14064574241638
035_S_4785_ring_2	57.12272524833679	83.8532567024231	89.70893025398254	45.32863199710846	78.97507548332214	86.27115488052368
035_S_4785_spike_1	60.04191040992737	87.70164847373962	92.03056693077087	53.39436531066895	78.26225161552429	84.05062556266785
035_S_4785_spike_2	55.011528730392456	84.57139730453491	89.84833359718323	20.87714374065399	44.07999813556671	73.23240637779236
036_S_4878_bias_1	59.87861156463623	89.45351839065552	92.92833805084229	56.39382004737854	89.54803347587585	92.6823914051056
036_S_4878_bias_2	63.36541175842285	89.04880285263062	92.4661636352539	64.9968147277832	89.51101303100586	92.67938137054443
036_S_4878_blur_1	63.96932005882263	89.34828042984009	92.82689094543456	60.58640480041504	89.369797706604	92.58150458335876
036_S_4878_blur_2	67.47604012489319	86.49076223373413	91.3061499595642	48.70433509349823	86.24168038368225	90.64356088638306
036_S_4878_ghost_1	64.21395540237427	88.89707922935486	92.4198567867279	54.36199307441712	88.86480927467346	92.16887950897215
036_S_4878_ghost_2	65.94345569610596	84.63110327720642	88.82368803024292	50.28216242790222	82.46244192123413	86.79355382919312
036_S_4878_motion_1	56.40122294425965	70.17516493797302	80.80407381057739	40.73202908039093	71.28536701202393	79.58738803863525
036_S_4878_motion_2	48.83827269077301	60.72194576263428	72.8045105934143	36.145004630088806	60.11569499969482	73.35983514785767
036_S_4878_ring_1	60.20897030830383	86.96430921554565	91.06656312942503	61.66699528694153	86.16379499435425	90.14081358909608
036_S_4878_ring_2	58.1690788269043	83.47451686859131	88.69689702987671	45.92509865760803	78.36822867393494	84.44098234176636
036_S_4878_spike_1	61.01840138435364	88.80944848060608	92.33903288841248	64.014732837677	88.15392255783081	91.50311350822447
036_S_4878_spike_2	59.45046544075012	87.47341632843018	91.26082062721252	36.30469143390656	65.38928151130676	78.50171327590942
041_S_6136_bias_1	64.73907232284546	90.37625789642334	94.10977959632874	61.60755157470703	90.57534337043762	94.1020369529724
041_S_6136_bias_2	64.98908996582031	90.32527804374696	94.06521916389464	65.01120328903198	90.57414531707764	94.09046769142152
041_S_6136_blur_1	67.9747223854065	90.24171829223631	94.04630064964294	60.50662398338318	90.30611515045166	93.90860199928284
041_S_6136_blur_2	70.17630338668823	87.42682337760925	92.71143674850464	54.52936887741089	87.32622265815735	92.16253757476808
041_S_6136_ghost_1	68.77562403678894	89.90492820739746	93.76465678215028	59.858548641204834	89.96220827102661	93.66668462753296
041_S_6136_ghost_2	69.76326107978821	85.8541190624237	90.62405228614809	54.43103313446045	83.92844200134277	89.03685212135315
041_S_6136_motion_1	58.72545838356018	71.40631079673767	83.02939534187317	45.525914430618286	72.62336015701294	82.70924687385559
041_S_6136_motion_2	50.97425580024719	62.92227506637573	75.0043272972107	37.23907768726349	62.55703568458557	74.02763962745667
041_S_6136_ring_1	63.79998922348023	87.64883279800415	92.27333664894104	59.02292728424072	87.04172968864441	91.53494834899902
041_S_6136_ring_2	60.89526414871216	83.81494283676147	89.89240527153015	54.597944021224976	79.57412600517273	86.89942359924316
041_S_6136_spike_1	65.48151969909668	90.00950455665588	93.81312727928162	60.83313226699829	89.88985419273376	93.54109168052672
041_S_6136_spike_2	64.90468382835388	89.16162848472595	93.17471981048584	56.14535808563232	82.68125653266907	89.28393125534058
067_S_6442_bias_1	79.6642005443573	88.36427927017212	93.18415522575378	72.75577783584595	88.22731971740723	92.92796850204468
067_S_6442_bias_2	75.85800290107727	87.34048008918762	92.86362528800964	71.93297147750854	85.74985861778259	91.63421988487244
067_S_6442_blur_1	82.86483883857727	88.1310522556305	93.0522322654724	71.71253561973572	87.81691789627075	92.6678717136383
067_S_6442_blur_2	83.33323001861572	85.0332260131836	91.57916903495789	67.70963668823242	84.21319723129272	90.6252384185791
067_S_6442_ghost_1	82.28257894515991	87.59128451347351	92.56249666213988	73.07160496711731	87.2445821762085	92.24456548690796
067_S_6442_ghost_2	80.6717038154602	82.71834254264832	89.03726935386658	69.99617218971252	80.04652261734009	87.24948763847351
067_S_6442_motion_1	69.01609897613525	67.44452714920044	81.64733052253723	56.98909759521485	68.25687289237976	80.53812980651855
067_S_6442_motion_2	57.30741620063782	57.241928577423096	73.32992553710938	47.742828726768494	57.919901609420776	72.8442132472992
067_S_6442_ring_1	78.77963781356812	85.56092381477356	91.3376808166504	70.37555575370789	84.17510390281677	90.1203989982605
067_S_6442_ring_2	75.04823207855225	81.8485677242279	89.15887475013733	69.2151427268982	76.2732982635498	85.42742133140564
067_S_6442_spike_1	79.5143723487854	86.72003149986267	91.99528098106384	70.34353017807007	81.87988996505737	87.84076571464539
067_S_6442_spike_2	76.27103328704834	84.02016758918762	90.27485847473145	40.07404148578644	45.600175857543945	70.94492316246033
073_S_5167_bias_1	74.39877390861511	89.4403874874115	93.5847282409668	64.57605957984924	89.57509398460388	93.66906881332396
073_S_5167_bias_2	72.56398797035217	89.37253952026367	93.48142147064208	63.81322741508484	89.51141238212585	93.6569094657898
073_S_5167_blur_1	74.6097207069397	89.31010961532593	93.55345368385316	62.923645973205566	89.3170714378357	93.51656436920166
073_S_5167_blur_2	74.88218545913696	86.33391261100769	92.15993285179138	54.88306283950806	85.76010465621948	91.6243314743042
073_S_5167_ghost_1	75.80892443656921	88.85278105735779	93.13920140266418	62.48594522476196	88.77646923065186	93.07741522789
073_S_5167_ghost_2	75.86955428123474	84.2455506324768	89.47592377662659	57.82284736633301	80.82125782966614	87.90769577026367
073_S_5167_motion_1	64.5514726638794	69.81391310691833	81.81539177894592	47.3720520734787	70.53326964378357	81.42126798629761
073_S_5167_motion_2	57.820916175842285	61.31843328475952	74.06221032142639	37.79085278511048	59.30843949317932	75.08014440536499
073_S_5167_ring_1	71.52975797653198	86.81708574295044	91.78162813186646	69.19819712638855	85.49280762672424	90.9138023853302
073_S_5167_ring_2	68.68485808372498	83.23882222175598	89.54203724861145	61.27640008926392	77.96964645385742	86.11077070236206
073_S_5167_spike_1	72.62301445007324	88.67846131324768	93.01915764808656	71.24272584915161	87.32723593711853	91.9754147529602
073_S_5167_spike_2	70.93142867088318	87.2984766960144	92.0178234577179	37.48074471950531	66.03713631629944	81.39210939407349
082_S_6287_bias_1	67.90887117385864	89.71826434135437	93.84305477142334	56.10257387161255	86.81598901748657	93.64490509033205
082_S_6287_bias_2	67.4031138420105	88.9783501625061	93.4905171394348	59.99354124069214	87.37175464630127	92.44762063026428
082_S_6287_blur_1	72.34032154083252	89.63363766670227	93.77412796020508	58.18004012107849	89.4128143787384	93.54488849639893
082_S_6287_blur_2	75.68828463554382	86.9847059249878	92.47058629989624	54.36702966690064	86.48353815078735	91.96470975875854
082_S_6287_ghost_1	72.418874502182	89.13788199424744	93.29380989074708	63.791364431381226	88.85894417762756	93.03050637245178
082_S_6287_ghost_2	73.83691668510437	84.63905453681946	89.79117274284363	54.19512391090393	81.7767322063446	87.63735294342041
082_S_6287_motion_1	62.08908557891846	70.5319881439209	82.5856864452362	46.51007354259491	71.2775707244873	81.8740725517273
082_S_6287_motion_2	54.12507653236389	61.16875410079956	74.0067720413208	38.80066871643066	61.5280032157898	72.31505513191223
082_S_6287_ring_1	68.32326054573059	87.7282977104187	92.4394190311432	64.87280130386353	86.75671219825745	91.62914156913756
082_S_6287_ring_2	63.27148675918579	84.64510440826416	90.57101011276244	53.98512482643128	80.02057671546936	87.36933469772339
082_S_6287_spike_1	69.09868121147156	89.62542414665222	93.73207092285156	58.155035972595215	89.52659964561462	93.59749555587769
082_S_6287_spike_2	69.20956373214722	89.22754526138306	93.43421459197998	66.12484455108643	88.5945200920105	92.7557647228241
098_S_4050_bias_1	80.03588318824768	89.09204602241516	94.04224157333374	64.86955881118774	84.5737099647522	93.82889866828918
098_S_4050_bias_2	78.34315299987793	89.17627334594727	94.08150315284728	75.26745200157166	89.287668466568	94.02544498443604
098_S_4050_blur_1	83.2213044166565	89.10690546035767	94.03076171875	70.87879776954651	88.92329931259155	93.83288621902466
098_S_4050_blur_2	82.90770649909973	85.82762479782104	92.29846000671388	67.61102080345154	84.37815308570862	91.42663478851318
098_S_4050_ghost_1	83.07838439941406	88.67976069450378	93.68575811386108	73.11608791351318	88.46765160560608	93.43910813331604
098_S_4050_ghost_2	81.9533109664917	83.91137719154358	90.21881818771362	71.11702561378479	81.30115866661072	88.15090656280518
098_S_4050_motion_1	69.15720105171204	67.43165850639343	82.57237076759338	56.080108880996704	68.47930550575256	81.84854984283447
098_S_4050_motion_2	57.286423444747925	57.00638294219971	74.4961678981781	46.73965573310852	56.71869516372681	74.32593703269958
098_S_4050_ring_1	79.69557046890259	86.52706742286682	92.29039549827576	70.56141495704651	85.15741229057312	91.04259610176086
098_S_4050_ring_2	76.37266516685486	82.6633632183075	90.07317423820496	68.49460005760193	77.11340188980103	86.43827438354492
098_S_4050_spike_1	80.8323621749878	88.83611559867859	93.79551410675047	70.9590196609497	88.30162286758423	93.18321347236632
098_S_4050_spike_2	80.29717803001404	87.85290122032166	93.13371777534483	71.27081751823425	82.44617581367493	88.67420554161072
100_S_4512_bias_1	63.057881593704224	89.59712982177734	92.9148495197296	44.65352296829224	86.76053285598755	92.3794448375702
100_S_4512_bias_2	58.26266407966614	89.49454426765442	92.82658696174622	64.64500427246094	89.56353068351746	92.58717894554138
100_S_4512_blur_1	66.9893741607666	89.6373987197876	92.83129572868349	62.80654072761536	89.41039443016052	92.46875643730164
100_S_4512_blur_2	70.68570256233215	87.37235069274902	91.81142449378969	52.72852182388306	86.71537637710571	91.0135269165039
100_S_4512_ghost_1	67.803555727005	89.15997743606567	92.35559701919556	55.34009337425232	88.73528242111206	91.98487401008606
100_S_4512_ghost_2	69.51168775558472	84.74087119102478	88.78691792488098	53.29359173774719	82.63090252876282	87.04384565353394
100_S_4512_motion_1	59.06477570533752	71.32532000541687	81.4103901386261	51.69680118560791	71.053147315979	81.3951849937439
100_S_4512_motion_2	51.65495276451111	60.9693169593811	73.33000302314758	39.89534378051758	59.32008028030396	74.76187944412231
100_S_4512_ring_1	62.642860412597656	87.32941150665283	91.13207459449768	49.64513182640076	85.85307598114014	89.81172442436218
100_S_4512_ring_2	59.58621501922608	83.97434949874878	88.89075517654419	51.55748128890991	79.26044464111328	85.4144036769867
100_S_4512_spike_1	63.43319416046143	89.1190230846405	92.37279295921326	66.77010655403137	88.25401067733765	91.44209027290344
100_S_4512_spike_2	62.50438690185547	88.07749152183533	91.51294231414796	56.00201487541199	79.00547385215759	84.21968221664429
126_S_5243_bias_1	75.61540007591248	89.13005590438843	93.54071617126463	74.24817085266113	89.32185769081116	93.59446167945862
126_S_5243_bias_2	72.25063443183899	85.11266112327576	91.2425935268402	51.909339427948	61.94576025009155	76.5515148639679
126_S_5243_blur_1	79.4579803943634	89.06761407852173	93.50393414497375	72.43316769599915	89.07341957092285	93.49271059036256
126_S_5243_blur_2	79.91051077842712	86.40316128730774	92.3203468322754	62.84264326095581	85.85758209228516	91.60001873970032
126_S_5243_ghost_1	80.09418249130249	88.61786723136902	93.08578372001648	66.65915846824646	88.45632076263428	92.90391206741332
126_S_5243_ghost_2	79.39269542694092	84.25015807151794	89.89625573158264	62.93531656265259	81.78728818893433	87.8377616405487
126_S_5243_motion_1	66.51279330253601	68.17402243614197	81.57531023025513	56.80524706840515	68.09813976287842	81.09951615333557
126_S_5243_motion_2	55.15064597129822	58.47314596176148	73.38386178016663	43.420976400375366	58.030372858047485	73.35132360458374
126_S_5243_ring_1	75.63484311103821	86.81317567825317	92.03527569770812	64.21944499015808	86.14084720611572	91.32091999053956
126_S_5243_ring_2	72.56016731262207	83.31020474433899	89.93209600448608	63.894665241241455	79.24758791923523	87.07062005996704
126_S_5243_spike_1	76.41044855117798	89.10107016563416	93.48219633102416	74.13634657859802	89.18080925941467	93.52214932441711
126_S_5243_spike_2	76.57779455184937	88.8393759727478	93.29318404197691	74.55418109893799	88.69456648826599	93.14302802085876
128_S_4586_bias_1	75.48521161079407	89.09021019935608	92.3772156238556	74.18649196624756	89.2019510269165	92.3789918422699
128_S_4586_bias_2	75.72208046913147	88.94287943840027	92.39940643310548	53.2665491104126	81.6454291343689	90.89223742485046
128_S_4586_blur_1	77.8908908367157	88.81611824035645	92.23254919052124	71.0481345653534	88.76504898071289	92.10640788078308
128_S_4586_blur_2	78.69656085968018	85.3295087814331	90.12836813926695	65.42505025863647	84.63765978813171	89.33398723602295
128_S_4586_ghost_1	77.63097882270813	88.4027361869812	91.80169701576231	66.53544902801514	88.28529715538025	91.61341786384584
128_S_4586_ghost_2	76.95145606994629	83.78046154975891	88.00343871116638	63.54048252105713	81.54794573783875	85.94287037849426
128_S_4586_motion_1	66.82493090629578	68.89650225639343	79.97788190841675	58.4763765335083	69.32100057601929	79.66490983963013
128_S_4586_motion_2	56.04758262634277	58.03486108779907	71.55600190162659	43.70312988758087	57.5934648513794	72.27842211723328
128_S_4586_ring_1	74.30956959724426	86.02330088615417	90.04355669021606	63.42154741287232	84.58322286605835	88.55778574943542
128_S_4586_ring_2	70.45176029205322	82.14706778526306	87.36235499382019	63.1682276725769	76.38635039329529	83.1995964050293
128_S_4586_spike_1	74.48474168777466	87.43640780448914	91.01097583770752	61.78606152534485	82.58053064346313	85.94553470611572
128_S_4586_spike_2	70.42166590690613	84.93477702140808	89.1108751296997	49.96115565299988	50.70768594741821	69.229656457901
305_S_6313_bias_1	62.31584548950195	90.05029201507568	93.71092319488524	53.15990447998047	90.27487635612488	93.87944340705872
305_S_6313_bias_2	61.52160167694092	89.71863985061646	93.40893626213074	55.97811937332153	89.81103897094727	93.85608434677124
305_S_6313_blur_1	64.72902297973633	89.9061918258667	93.65702867507936	52.19367742538452	90.02528786659241	93.68767142295836
305_S_6313_blur_2	67.12647676467896	87.61863112449646	92.66527891159058	48.15377295017242	87.22399473190308	92.29907393455504
305_S_6313_ghost_1	66.01799130439758	89.30919170379639	93.08261275291444	52.59081721305847	89.39799666404724	93.14722418785097
305_S_6313_ghost_2	66.65396690368652	84.28376913070679	88.87726664543152	50.05456805229187	82.77763724327087	87.8868818283081
305_S_6313_motion_1	57.48129487037659	73.04196953773499	82.9820454120636	39.43105340003967	73.2775866985321	82.73012042045593
305_S_6313_motion_2	50.91196894645691	64.46598768234253	75.00146627426147	34.620168805122375	62.841153144836426	75.47144889831543
305_S_6313_ring_1	61.23232841491699	87.92824149131775	92.23419427871704	40.5222624540329	83.71102213859558	91.35963320732117
305_S_6313_ring_2	59.42152738571167	85.03732085227966	90.31657576560974	48.02161455154419	80.58193922042847	87.38696575164795
305_S_6313_spike_1	61.791688203811646	89.33578729629517	93.12896132469176	42.50183701515198	85.83829402923584	92.07763671875
305_S_6313_spike_2	60.56949496269226	88.16523551940918	92.19725131988524	37.64738440513611	68.22555661201477	82.02121257781982
941_S_4376_bias_1	76.7408013343811	89.21253085136414	93.4539556503296	75.46234130859375	88.82715106010437	93.10177564620972
941_S_4376_bias_2	76.77364945411682	89.0795648097992	93.27511191368104	75.49633383750916	88.28456401824951	92.70833730697632
941_S_4376_blur_1	77.81074643135071	89.0867829322815	93.37564706802368	74.4899570941925	88.67887258529663	92.94140934944151
941_S_4376_blur_2	79.0583848953247	86.29614114761353	91.83216691017152	68.69575381278992	85.47137379646301	91.00518226623537
941_S_4376_ghost_1	77.39181518554688	88.5788083076477	92.93050169944765	76.2790858745575	87.9784643650055	92.44704842567444
941_S_4376_ghost_2	77.57936120033264	83.8732361793518	89.4221544265747	65.01136422157288	81.20456337928772	87.26285099983215
941_S_4376_motion_1	66.96476936340332	68.67090463638306	81.88269138336182	61.41197681427002	68.84890794754028	81.08633160591125
941_S_4376_motion_2	56.97532296180725	58.23495388031006	73.44129681587219	43.070924282073975	57.9787015914917	73.76675605773926
941_S_4376_ring_1	74.58027601242065	86.84227466583252	91.72084331512453	75.08611679077148	85.47479510307312	90.49383997917175
941_S_4376_ring_2	71.54349088668823	83.44539403915405	89.50414657592773	68.05585622787476	78.19888591766357	85.79170107841492
941_S_4376_spike_1	75.5947470664978	88.56936693191528	92.93708801269533	76.01559162139893	87.26538419723511	91.70655012130736
941_S_4376_spike_2	74.68405365943909	87.30730414390564	91.9828236103058	67.98980832099915	77.2156834602356	84.74044799804688
003_S_5209_noise_dof2_intensity10	84.63547229766846	86.3416314125061	90.90891480445862	82.39021897315979	87.43138909339905	91.57840013504028
003_S_5209_noise_dof2_intensity20	82.46039748191833	81.56353831291199	87.85465955734253	82.24543929100037	84.23263430595398	89.91526961326599
003_S_5209_noise_dof2_intensity5	85.40005683898926	87.87204623222351	92.13868975639345	79.35718297958374	87.84072399139404	92.0531928539276
003_S_5209_noise_dof3_intensity10	84.87069010734558	86.94405555725098	91.41329526901244	82.4492335319519	87.81015276908875	91.84842109680176
003_S_5209_noise_dof3_intensity20	83.074951171875	82.86036849021912	88.72867226600647	82.72807002067566	85.47078371047974	90.63206315040588
003_S_5209_noise_dof3_intensity5	85.46914458274841	88.06189298629761	92.27992296218872	79.61331605911255	88.2237434387207	92.15466380119324
006_S_6234_noise_dof2_intensity10	77.32605934143066	87.06521987915039	91.26493334770204	59.33341979980469	88.73668909072876	92.9189383983612
006_S_6234_noise_dof2_intensity20	83.20808410644531	82.21696615219116	87.75340914726257	58.26923847198486	85.60879826545715	91.01019501686096
006_S_6234_noise_dof2_intensity5	72.65064120292664	88.89627456665039	92.85010099411012	59.35196876525879	89.51563239097595	93.4338927268982
006_S_6234_noise_dof3_intensity10	77.05771327018738	87.74829506874084	91.84575080871582	59.93147492408752	89.13416266441345	93.19738745689392
006_S_6234_noise_dof3_intensity20	83.39985013008118	83.69245529174805	88.76072764396667	59.57199931144714	86.82924509048462	91.7791485786438
006_S_6234_noise_dof3_intensity5	73.04584980010986	89.13983702659607	93.05731058120728	60.01859307289124	89.6421492099762	93.50396394729614
006_S_6500_noise_dof2_intensity10	75.57321190834045	87.3943030834198	92.4336850643158	61.11323833465576	88.29348683357239	93.205726146698
006_S_6500_noise_dof2_intensity20	81.24674558639526	83.77012610435486	89.98962044715881	61.57611608505249	85.54720282554626	91.84386730194092
006_S_6500_noise_dof2_intensity5	72.75171875953674	88.72743844985962	93.44049096107484	62.70751357078552	88.91983032226562	93.56893301010132
006_S_6500_noise_dof3_intensity10	76.08475685119629	87.93583512306213	92.83040761947632	61.64973974227905	88.61679434776306	93.4024453163147
006_S_6500_noise_dof3_intensity20	82.53382444381714	85.01946330070496	90.865957736969	62.21368312835693	86.52111887931824	92.39256381988524
006_S_6500_noise_dof3_intensity5	73.04653525352478	88.92114162445068	93.5857892036438	62.44455575942993	89.03166055679321	93.65842342376708
009_S_5176_noise_dof2_intensity10	81.8803608417511	87.4386191368103	91.31933450698853	63.66440653800965	88.32033276557922	92.27504134178162
009_S_5176_noise_dof2_intensity20	85.55525541305542	82.65460729598999	87.961345911026	64.2110526561737	84.52749252319336	90.01454710960388
009_S_5176_noise_dof2_intensity5	77.61405110359192	89.17555809020996	92.80685186386108	66.68640971183777	89.36951160430908	92.9681122303009
009_S_5176_noise_dof3_intensity10	82.67730474472046	88.11159133911133	91.87538623809814	63.63311409950256	88.80640268325806	92.5939917564392
009_S_5176_noise_dof3_intensity20	86.19279265403748	84.1781735420227	89.02667760848999	64.99288082122803	85.95486283302307	90.97354412078856
009_S_5176_noise_dof3_intensity5	78.18572521209717	89.41644430160522	93.01337003707886	61.4423930644989	89.55494165420532	93.1090533733368
020_S_6282_noise_dof2_intensity10	85.09968519210815	86.03530526161194	91.0382330417633	70.41686773300171	86.91613674163818	91.96423292160034
020_S_6282_noise_dof2_intensity20	85.38075685501099	81.4590334892273	87.90255188941956	71.31643295288086	83.1504225730896	90.04321694374084
020_S_6282_noise_dof2_intensity5	82.04175233840942	87.9169225692749	92.49378442764282	68.9872145652771	88.07304501533508	92.65269637107848
020_S_6282_noise_dof3_intensity10	85.48195362091064	86.74670457839966	91.55458211898804	70.90979814529419	87.39598989486694	92.2730565071106
020_S_6282_noise_dof3_intensity20	86.27251386642456	83.0234944820404	88.94668817520142	71.82927131652832	84.47389602661133	90.80727696418762
020_S_6282_noise_dof3_intensity5	82.10315704345703	88.1702721118927	92.69300699234007	69.96052265167236	88.24418783187866	92.7472710609436
023_S_0926_noise_dof2_intensity10	78.5916268825531	87.62394785881042	92.01478362083436	61.08309626579285	88.53752017021179	92.87775754928587
023_S_0926_noise_dof2_intensity20	83.01752805709839	83.80722403526306	89.16743397712708	62.71695494651794	85.71403622627258	91.1546528339386
023_S_0926_noise_dof2_intensity5	75.99940896034241	89.10951018333435	93.26298236846924	61.622315645217896	89.38108682632446	93.42360496520996
023_S_0926_noise_dof3_intensity10	79.30368781089783	88.21348547935486	92.48512983322144	63.15253376960754	88.9325201511383	93.15285086631776
023_S_0926_noise_dof3_intensity20	83.98587107658386	85.1012110710144	90.10793566703796	62.70822286605835	86.83838248252869	91.88289642333984
023_S_0926_noise_dof3_intensity5	76.5121340751648	89.32050466537476	93.44110488891602	62.63457536697388	89.52515721321106	93.52182745933531
027_S_5110_noise_dof2_intensity10	85.99904775619507	87.48103976249695	91.14885330200195	72.45656251907349	88.4874165058136	92.2407567501068
027_S_5110_noise_dof2_intensity20	84.7762942314148	82.05223679542542	87.40153312683105	72.2162663936615	84.36307311058044	89.69056606292725
027_S_5110_noise_dof2_intensity5	84.29268002510071	89.41918015480042	92.8337335586548	69.70663666725159	89.70153331756592	93.10665130615234
027_S_5110_noise_dof3_intensity10	86.81840896606445	88.23602199554443	91.79877042770386	72.22293019294739	89.05137181282043	92.6443338394165
027_S_5110_noise_dof3_intensity20	85.81260442733765	83.79078507423401	88.63896131515503	73.00830483436584	85.81463098526001	90.67826867103577
027_S_5110_noise_dof3_intensity5	84.5024049282074	89.68417048454285	93.066143989563	70.08727192878723	89.8543655872345	93.2113528251648
029_S_5219_noise_dof2_intensity10	79.34539914131165	87.01292872428894	92.53188967704772	63.49310278892517	88.04190754890442	93.39382648468018
029_S_5219_noise_dof2_intensity20	83.63127708435059	82.44401216506958	89.73777890205383	63.31010460853577	84.43260192871094	91.57998561859132
029_S_5219_noise_dof2_intensity5	76.2529194355011	88.69715332984924	93.74327063560486	61.51038408279419	89.03762102127075	93.93317699432372
029_S_5219_noise_dof3_intensity10	79.68775629997253	87.69712448120117	92.98902153968812	63.07955384254456	88.49443197250366	93.64725947380066
029_S_5219_noise_dof3_intensity20	84.32216048240662	83.8256299495697	90.62086939811708	65.21705985069275	85.76525449752808	92.38696098327635
029_S_5219_noise_dof3_intensity5	76.5571117401123	88.91716003417969	93.88662576675416	63.406747579574585	89.17840123176575	94.0123736858368
035_S_4785_noise_dof2_intensity10	69.64712738990784	87.96270489692688	92.05580949783324	51.51206254959106	88.84752988815308	92.81705021858215
035_S_4785_noise_dof2_intensity20	78.56462001800537	84.40690040588379	89.41561579704285	53.335732221603394	86.03851199150085	91.08654856681824
035_S_4785_noise_dof2_intensity5	66.08695983886719	89.35685157775879	93.23701858520508	55.35188913345337	89.66745734214783	93.37843656539916
035_S_4785_noise_dof3_intensity10	70.62119841575623	88.54318857192993	92.52959489822388	55.06749749183655	89.22550678253174	93.07596683502196
035_S_4785_noise_dof3_intensity20	78.1825840473175	85.65459847450256	90.28450846672058	52.808165550231934	87.10526823997498	91.79180860519408
035_S_4785_noise_dof3_intensity5	65.489262342453	89.54187035560608	93.40086579322816	51.946693658828735	89.7399365901947	93.46787333488464
036_S_4878_noise_dof2_intensity10	68.98583173751831	87.52478361129761	91.13994240760805	61.73821687698364	88.35078477859497	91.85160994529724
036_S_4878_noise_dof2_intensity20	78.08346748352051	83.8479220867157	88.26412558555603	57.41928219795227	85.65115928649902	90.18630385398863
036_S_4878_noise_dof2_intensity5	65.41394591331482	88.92837762832642	92.38065481185912	61.5077018737793	89.1237735748291	92.34229326248168
036_S_4878_noise_dof3_intensity10	69.0478503704071	88.12842965126038	91.64613485336304	62.03376650810242	88.7152373790741	92.0868456363678
036_S_4878_noise_dof3_intensity20	78.49299907684326	85.16990542411804	89.29268717765808	61.12178564071655	86.66881918907166	90.83850979804993
036_S_4878_noise_dof3_intensity5	65.76688289642334	89.11057114601135	92.53318309783936	62.17925548553467	89.2590582370758	92.44588017463684
041_S_6136_noise_dof2_intensity10	71.65589928627014	88.1725013256073	92.31784343719482	61.7570698261261	89.21857476234436	93.1576669216156
041_S_6136_noise_dof2_intensity20	78.20003628730774	84.13050174713135	89.35356736183167	61.31185293197632	86.20359301567078	91.45820140838624
041_S_6136_noise_dof2_intensity5	68.73764395713806	89.73377346992493	93.56605410575868	62.57832050323486	90.0572419166565	93.6868965625763
041_S_6136_noise_dof3_intensity10	72.06436395645142	88.7865662574768	92.78345704078674	62.496417760849	89.56883549690247	93.35804581642152
041_S_6136_noise_dof3_intensity20	79.16767597198486	85.61401963233948	90.41404724121094	61.346083879470825	87.31246590614319	92.14642643928528
041_S_6136_noise_dof3_intensity5	69.28727626800537	89.95893001556396	93.74671578407288	63.24701905250549	90.17646312713624	93.79061460494997
067_S_6442_noise_dof2_intensity10	85.31689047813416	84.2819333076477	90.0863230228424	76.39511823654175	85.44048070907593	91.36674404144289
067_S_6442_noise_dof2_intensity20	78.76465320587158	75.93660354614258	85.99770665168762	78.26712727546692	79.45898771286011	88.504558801651
067_S_6442_noise_dof2_intensity5	85.3093147277832	87.01952695846558	92.06703901290894	74.18376207351685	87.22018599510193	92.2128677368164
067_S_6442_noise_dof3_intensity10	85.79626679420471	85.31434535980225	90.80052971839903	77.1987795829773	86.21430397033691	91.78805947303772
067_S_6442_noise_dof3_intensity20	80.44719696044922	78.11164259910583	87.24126815795898	78.7958025932312	81.35468363761902	89.60732817649841
067_S_6442_noise_dof3_intensity5	85.19780039787292	87.41331100463867	92.3771619796753	74.86853003501892	87.4879777431488	92.38560795783997
073_S_5167_noise_dof2_intensity10	79.7116219997406	87.48801946640015	91.96584820747375	65.51438570022583	88.22385668754578	92.71234273910522
073_S_5167_noise_dof2_intensity20	84.3191921710968	83.68726372718811	89.32758569717407	66.4322018623352	85.26684045791626	91.0918951034546
073_S_5167_noise_dof2_intensity5	77.25827693939209	88.90058398246765	93.13254952430724	64.37262296676636	89.12171721458435	93.31233501434326
073_S_5167_noise_dof3_intensity10	80.00847101211548	88.04212808609009	92.4029529094696	64.51448798179626	88.59996795654297	92.99541711807252
073_S_5167_noise_dof3_intensity20	84.29788947105408	84.99124050140381	90.19652009010316	66.1796510219574	86.33810877799988	91.72671437263487
073_S_5167_noise_dof3_intensity5	77.55535840988159	89.08331394195557	93.26881170272829	65.66991806030273	89.24335241317749	93.39348077774048
082_S_6287_noise_dof2_intensity10	77.85767912864685	87.77319192886353	92.1545147895813	62.991541624069214	88.50764036178589	92.85653829574584
082_S_6287_noise_dof2_intensity20	81.81397914886475	83.9419960975647	89.40299153327942	62.92544603347778	85.52117943763733	91.08158946037292
082_S_6287_noise_dof2_intensity5	74.25427436828613	89.21658396720886	93.34093928337096	63.511723279953	89.2936110496521	93.40252876281738
082_S_6287_noise_dof3_intensity10	78.02369594573975	88.33977580070496	92.59246587753296	61.88505291938782	88.84418606758118	93.12186241149902
082_S_6287_noise_dof3_intensity20	82.64123797416687	85.27637720108032	90.34039974212646	66.55975580215454	86.59244775772095	91.79462790489195
082_S_6287_noise_dof3_intensity5	74.65338706970215	89.38741087913513	93.488609790802	63.77643346786499	89.37928676605225	93.495512008667
098_S_4050_noise_dof2_intensity10	86.89672350883484	86.95932626724243	92.34538674354552	75.60120820999146	87.89781928062439	93.19615960121156
098_S_4050_noise_dof2_intensity20	86.57219409942627	82.0963442325592	89.3267810344696	77.05711722373962	84.13106203079224	91.21859669685364
098_S_4050_noise_dof2_intensity5	85.50021052360535	88.61795663833618	93.58888268470764	72.84841537475586	88.85647058486938	93.74704360961914
098_S_4050_noise_dof3_intensity10	87.39479184150696	87.62016296386719	92.8156852722168	75.79397559165955	88.34666609764099	93.44093203544617
098_S_4050_noise_dof3_intensity20	87.2774064540863	83.64337682723999	90.36719799041748	76.64836645126343	85.54522395133972	92.05705523490906
098_S_4050_noise_dof3_intensity5	85.92913150787354	88.8488233089447	93.74598860740662	73.48663210868835	89.0068769454956	93.80955100059508
100_S_4512_noise_dof2_intensity10	74.78334903717041	86.93797588348389	90.27590751647948	63.13632130622864	87.95267939567566	91.38177633285522
100_S_4512_noise_dof2_intensity20	83.43420624732971	81.43385052680969	86.73539757728577	60.68593859672546	84.00514125823975	89.10185694694519
100_S_4512_noise_dof2_intensity5	69.36417818069458	88.87135982513428	92.01533794403076	61.83275580406189	88.99610638618469	92.13232398033142
100_S_4512_noise_dof3_intensity10	76.01966857910156	87.67565488815308	90.91420769691469	63.95098567008972	88.43302130699158	91.73940420150755
100_S_4512_noise_dof3_intensity20	84.03527736663818	83.17164182662964	87.88670301437378	61.43461465835571	85.38973927497864	89.98425006866455
100_S_4512_noise_dof3_intensity5	69.86326575279236	89.16123509407043	92.29058027267456	62.27706670761109	89.1355812549591	92.22191572189332
126_S_5243_noise_dof2_intensity10	84.70346927642822	85.78571081161499	90.89963436126708	72.74705767631531	87.05559372901917	92.2064244747162
126_S_5243_noise_dof2_intensity20	83.20603370666504	79.15684580802917	87.09627389907837	68.50301027297974	82.3043942451477	89.69878554344177
126_S_5243_noise_dof2_intensity5	82.10961818695068	88.1488561630249	92.6852524280548	72.40989804267883	88.5276198387146	93.05660128593443
126_S_5243_noise_dof3_intensity10	85.56172251701355	86.68137192726135	91.56713485717772	72.94219732284546	87.69688010215759	92.57287383079527
126_S_5243_noise_dof3_intensity20	84.83636379241943	81.4130425453186	88.45432996749878	70.08893489837646	83.77519845962524	90.6096339225769
126_S_5243_noise_dof3_intensity5	82.22301602363586	88.48782181739807	92.95381307601927	72.92576432228088	88.73201012611389	93.18761229515076
128_S_4586_noise_dof2_intensity10	79.30137515068054	86.6284191608429	90.17494916915894	70.1783537864685	87.42142915725708	91.04366302490234
128_S_4586_noise_dof2_intensity20	81.17291927337646	81.47344589233398	86.59454584121704	75.92400312423706	83.57983231544495	88.80230784416199
128_S_4586_noise_dof2_intensity5	78.38866710662842	88.33221197128296	91.6828155517578	68.50054860115051	88.56462836265564	91.8272316455841
128_S_4586_noise_dof3_intensity10	79.76123094558716	87.29405403137207	90.7584309577942	71.02846503257751	87.92082667350769	91.40356183052064
128_S_4586_noise_dof3_intensity20	82.1248710155487	83.10341835021973	87.77240514755249	76.82839632034302	85.00039577484131	89.76811170578003
128_S_4586_noise_dof3_intensity5	78.72021198272705	88.5812520980835	91.90171957015993	72.13908433914185	88.69078159332275	91.94692969322205
305_S_6313_noise_dof2_intensity10	69.80836987495422	88.21032643318176	92.07635521888731	52.9808521270752	89.22715187072754	93.14196109771729
305_S_6313_noise_dof2_intensity20	79.77334856987	84.50497388839722	89.07648921012878	54.418253898620605	86.88058257102966	91.70493483543396
305_S_6313_noise_dof2_intensity5	66.1944568157196	89.52104449272156	93.22857856750488	51.39482617378235	89.86310362815857	93.5796320438385
305_S_6313_noise_dof3_intensity10	70.69326639175415	88.72193694114685	92.502361536026	54.10805344581604	89.52047228813171	93.3302104473114
305_S_6313_noise_dof3_intensity20	80.4422378540039	85.85918545722961	90.17444849014282	54.54848408699036	87.798410654068	92.33096837997437
305_S_6313_noise_dof3_intensity5	66.40751361846924	89.69170451164246	93.37658286094666	54.85733151435852	89.9262547492981	93.63218545913696
941_S_4376_noise_dof2_intensity10	80.19571304321289	87.07289695739746	91.63405299186708	76.45080089569092	87.50539422035217	92.1438694000244
941_S_4376_noise_dof2_intensity20	83.73163938522339	82.94869661331177	88.82048726081848	75.62088966369629	84.40378904342651	90.37963151931764
941_S_4376_noise_dof2_intensity5	79.18335795402527	88.58909606933594	92.88747906684875	74.39963817596436	88.53670358657837	92.7610695362091
941_S_4376_noise_dof3_intensity10	80.53646087646484	87.63145208358765	92.07608699798584	74.89946484565735	88.07670474052429	92.45378971099854
941_S_4376_noise_dof3_intensity20	84.24475193023682	84.31549668312073	89.72199559211731	76.3174057006836	85.578054189682	90.9792959690094
941_S_4376_noise_dof3_intensity5	79.38770055770874	88.80695700645447	93.06704998016356	74.83404874801636	88.65758776664734	92.87658929824828
