# Supplementary material for: deepmriprep: voxel-based morphometry preprocessing via deep neural networks
Source: Nat Comput Sci. 2026 Jan 30;6(3):250–9. doi: 10.1038/s43588-026-00953-7 (PMC13021509; doi:10.1038/s43588-026-00953-7)
Supplement: Supplementary file 3 — Zipped NifTI files containing VBM results (t-scores) with respect to GM (s6mwp1…) and WM (s6mwp2…) and .csv tables with filenames and Dice scores of tissue segmentations of deepmriprep (dmp) and CAT12 (cat) in the datasets OpenNeuro-Kids, Synthetic Atrophy and Synthetic Artifacts. [file 43588_2026_953_MOESM3_ESM.zip › synthetic_atrophy.csv]

filename	volume_csf	volume_gm	volume_wm	volume_csf_dmp	volume_gm_dmp	volume_wm_dmp	volume_csf_cat	volume_gm_cat	volume_wm_cat	dice_csf_dmp	dice_gm_dmp	dice_wm_dmp	dice_csf_cat	dice_gm_cat	dice_wm_cat
003_S_5209_0.1	719.5717837312119	700.6521081025177	584.5872737875815	563.57861328125	708.4750366210938	593.7725830078125	534.403345098039	733.612992156863	574.596909803922	82.15721249580383	88.08336853981018	92.60822534561156	79.48912978172302	88.2881760597229	92.4034297466278
003_S_5209_0.2	740.3850751581672	679.830240204467	584.5872737875815	577.0133666992188	690.6743774414062	594.6683959960938	544.725109803922	714.190619607843	573.593250980392	82.28374719619751	87.7030611038208	92.61476397514345	79.26493287086487	87.93695569038391	92.39818453788756
003_S_5209_0.3	761.128358737845	659.0822350558825	584.5872737875815	588.8028564453125	672.3662719726562	595.9572143554688	555.189345098039	694.890501960784	572.663525490196	82.25367069244385	87.2700035572052	92.61486530303956	79.06814813613892	87.57269382476807	92.39185452461244
003_S_5209_0.4	781.7990579995047	638.4094338333142	584.5872737875815	601.8451538085938	654.4500732421875	597.9175415039062	571.673549019608	675.330701960784	571.754309803922	82.39200115203857	86.8008017539978	92.60427355766296	79.35619950294495	87.1660828590393	92.37399101257324
003_S_5209_0.5	802.4487415736471	617.7587620238191	584.5872737875815	615.4815063476562	636.4038696289062	600.4401245117188	579.407639215686	656.579615686274	570.717450980392	82.56776928901672	86.25475764274597	92.58777499198914	78.93660068511963	86.74010038375854	92.35999584197998
003_S_5209_0.6	823.0368447519909	597.1702039434878	584.5872737875815	629.3460693359375	617.6417236328125	603.97216796875	594.335898039216	637.68237254902	569.541384313726	82.74884223937988	85.62602996826172	92.55684018135072	79.08400893211365	86.30006313323975	92.33778715133668
003_S_5209_0.7	843.5596459656886	576.647214494485	584.5872737875815	641.640625	600.0802001953125	607.0154418945312	597.29377254902	620.370129411765	567.796494117647	82.80782103538513	84.92743968963623	92.5172746181488	78.34185361862183	85.77384352684021	92.3056662082672
003_S_5209_0.8	863.9873608992528	556.2194995609206	584.5872737875815	654.5781860351562	583.0157470703125	610.1162719726562	606.006156862745	601.07231372549	566.069031372549	82.8924298286438	84.13138389587402	92.46420860290527	78.04860472679138	85.17680764198303	92.27502346038818
003_S_5209_0.9	884.395954263059	535.8108905108389	584.5872737875815	667.2672119140625	566.3380737304688	613.5152587890625	852.530705882353	603.448909803922	563.684780392157	82.92708992958069	83.20161700248718	92.39316582679749	78.10916900634766	83.51426720619202	91.9334590435028
003_S_5209_0	698.735088381304	721.5023563944037	584.5872737875815	548.2904663085938	726.4959106445312	593.0711059570312	522.025890196078	753.034890196078	575.159549019608	81.8507730960846	88.44320774078369	92.60745644569396	79.51438426971436	88.64431381225586	92.42573976516724
003_S_5209_1	904.7168770334451	515.4899677404528	584.5872737875815	678.531005859375	550.32568359375	616.6402587890625	779.93831372549	574.105019607843	562.178917647059	82.8709602355957	82.15806484222412	92.30319261550903	81.32342100143433	83.45470428466797	91.98798537254332
006_S_6234_0.1	651.0704620330548	672.1893691643584	613.2392833251693	393.3572082519531	683.4207763671875	609.561279296875	280.729250980392	709.353556862745	601.852447058823	69.05794739723206	89.2551064491272	93.5379922389984	55.06353378295898	89.55069184303284	93.71667504310608
006_S_6234_0.2	669.8396905940283	653.420140603385	613.2392833251693	406.2802734375	666.2512817382812	608.342041015625	294.017882352941	691.060905882353	601.190423529412	69.36041712760925	88.8833999633789	93.5553252696991	55.81328868865967	89.16472792625427	93.70943903923036
006_S_6234_0.3	688.5836799378228	634.6761512595904	613.2392833251693	422.6943359375	649.6624145507812	607.0504760742188	305.347682352941	673.5316	600.192756862745	70.16186714172363	88.52968215942383	93.5590386390686	56.355273723602295	88.78417015075684	93.68335604667664
006_S_6234_0.4	707.2647790818196	615.9950521155936	613.2392833251693	436.1617736816406	633.5731201171875	605.452392578125	374.807717647059	656.355968627451	598.046745098039	70.66295146942139	88.19888234138489	93.56262683868408	63.80897164344788	88.42159509658813	93.63510012626648
006_S_6234_0.5	725.9129135179846	597.3469176794287	613.2392833251693	451.9295349121094	617.218017578125	604.7415161132812	393.830474509804	639.432341176471	596.598619607843	71.40264511108398	87.83320188522339	93.55801939964294	64.97515439987183	88.06818127632141	93.61658692359924
006_S_6234_0.6	744.4967812836823	578.7630499137309	613.2392833251693	465.5364074707031	601.0846557617188	604.2491455078125	342.579749019608	621.972094117647	595.866462745098	71.9037115573883	87.45664954185486	93.5609519481659	58.40021371841431	87.73688077926636	93.63334774971008
006_S_6234_0.7	763.0431510079466	560.2166801894666	613.2392833251693	479.5291137695313	584.72509765625	604.16552734375	349.009164705882	605.354615686275	594.952058823529	72.42185473442078	87.07118034362793	93.5721516609192	58.32996964454651	87.32691407203674	93.61284375190736
006_S_6234_0.8	781.5432187686883	541.7166124287248	613.2392833251693	493.9827575683594	568.22705078125	604.5986328125	358.036047058823	588.601105882353	594.219603921569	72.97007441520691	86.63506507873535	93.57253909111024	58.57378840446472	86.89002394676208	93.5910165309906
006_S_6234_0.9	799.9874629967171	523.2723682006962	613.2392833251693	507.9223327636719	551.8110961914062	605.4417724609375	369.228121568627	572.283549019608	592.5978	73.4917938709259	86.15778088569641	93.57470870018004	59.02863144874573	86.4500343799591	93.5638964176178
006_S_6234_0	632.3040530800913	690.955778117322	613.2392833251693	378.2806701660156	700.2877807617188	609.884033203125	267.413784313726	726.588192156863	602.189650980392	68.40163469314575	89.64655995368958	93.5291349887848	54.1642963886261	89.9453341960907	93.72429847717284
006_S_6234_1	818.3447621215647	504.91506907584846	613.2392833251693	502.7175598144531	536.5562744140625	606.3302612304688	378.094341176471	555.543392156863	591.965490196078	72.12451100349426	85.4911744594574	93.53604912757874	59.2287540435791	85.97601056098938	93.5432493686676
006_S_6500_0.1	686.8864876805898	709.2203046876634	725.974446854957	425.20263671875	725.8604125976562	714.329833984375	396.073749019608	739.9824	709.848309803922	69.80723738670349	88.9441728591919	93.9024031162262	65.14332294464111	89.07589912414551	93.89957785606384
006_S_6500_0.2	707.367665362414	688.7386407313007	725.974446854957	435.7815856933594	707.0986328125	713.26806640625	418.767866666667	722.978396078431	708.660639215686	69.725900888443	88.5530948638916	93.90673041343688	66.34014248847961	88.67782354354858	93.88628602027892
006_S_6500_0.3	727.8039920611935	668.3020787383896	725.974446854957	450.6654357910156	689.2373657226562	712.619140625	436.216592156863	705.230247058823	707.067125490196	70.30851244926453	88.18023800849915	93.90366077423096	66.82450771331787	88.27035427093506	93.86540055274963
006_S_6500_0.4	748.1985422869143	647.9074187087408	725.974446854957	464.3494567871094	671.5017700195312	711.8953247070312	457.31677254902	688.160678431373	705.401345098039	70.75101137161255	87.79851794242859	93.89598369598389	67.65444874763489	87.85796165466309	93.8408613204956
006_S_6500_0.5	768.5385709407833	627.5672959372192	725.974446854957	476.2715148925781	653.4757690429688	711.781005859375	467.948647058823	672.346415686275	703.671525490196	71.00493311882019	87.39812970161438	93.88841986656188	67.3210620880127	87.27936744689941	93.80815029144289
006_S_6500_0.6	788.8721799864294	607.2336084601959	725.974446854957	488.622314453125	635.2809448242188	712.0863037109375	483.639823529412	654.244380392157	702.206243137255	71.29067182540894	86.95521354675293	93.87943744659424	67.90086030960083	86.86624765396118	93.75928044319151
006_S_6500_0.7	809.1368596162345	586.96889745784	725.974446854957	503.0973510742188	617.1287841796875	712.9627685546875	503.163062745098	636.077870588235	700.215603921569	71.82009816169739	86.4948570728302	93.87763738632202	68.48640441894531	86.37657761573792	93.7338650226593
006_S_6500_0.8	829.3720647344925	566.733660967031	725.974446854957	515.5648803710938	599.6578979492188	714.349365234375	517.78397254902	617.271752941176	698.5552	72.1369981765747	85.93373894691467	93.86577010154724	69.14165019989014	85.96439361572266	93.68709325790404
006_S_6500_0.9	849.5668933797745	546.5388166354736	725.974446854957	527.2125244140625	582.258544921875	717.03173828125	532.676564705882	597.913529411765	696.478545098039	72.38905429840088	85.21504998207092	93.8313603401184	69.61060166358948	85.55899262428284	93.6639368534088
006_S_6500_0	666.4024001946719	729.7051451148023	725.974446854957	408.6563415527344	743.9752807617188	714.7867431640625	381.647623529412	757.012325490196	710.399682352941	69.0784215927124	89.31198716163635	93.90050172805786	64.44844007492065	89.4476592540741	93.8874900341034
006_S_6500_1	869.7078788846173	526.3977997580799	725.974446854957	537.8279418945312	564.6175537109375	719.5904541015625	547.87151372549	579.665470588235	695.040752941176	72.50831723213196	84.4108521938324	93.77126097679138	69.79043483734131	84.99051928520203	93.61274242401124
009_S_5176_0.1	725.8258899834264	724.0567957611569	627.4394371061284	454.4048767089844	732.4779663085938	627.9744873046875	358.761164705882	754.702811764706	621.44071372549	71.19300365447998	89.55896496772766	93.54403018951416	61.0478401184082	89.61051106452942	93.46240162849426
009_S_5176_0.2	746.9253696626006	702.9573160819826	627.4394371061284	471.5199890136719	713.6983642578125	626.9713134765625	364.441294117647	735.098898039216	620.570129411765	71.79509401321411	89.20010328292847	93.5446560382843	60.54713726043701	89.24287557601929	93.45090985298155
009_S_5176_0.3	767.9955199282757	681.8871658163075	627.4394371061284	486.55377197265625	695.3141479492188	625.8596801757812	370.30591372549	715.619960784314	619.626588235294	72.2444474697113	88.8446569442749	93.54203939437866	60.178035497665405	88.89434933662415	93.44754815101624
009_S_5176_0.4	789.0525447029784	660.8301410416049	627.4394371061284	501.2474670410156	677.0993041992188	625.0158081054688	383.973407843137	696.018356862745	618.263341176471	72.67666459083557	88.50374221801758	93.5430347919464	60.7164740562439	88.56227993965149	93.44278573989868
009_S_5176_0.5	810.027757708137	639.8549280364463	627.4394371061284	520.2152099609375	658.848388671875	624.8858032226562	397.382654901961	676.957505882353	616.832823529412	73.54227304458618	88.13620209693909	93.54016184806824	61.26500964164734	88.2170557975769	93.44159960746764
009_S_5176_0.6	830.9910687518073	618.8916169927759	627.4394371061284	535.0449829101562	640.2288208007812	625.3773803710938	404.70988627451	658.472843137255	615.184180392157	73.94295334815979	87.73202300071716	93.54342818260191	61.11129522323608	87.81993985176086	93.41113567352296
009_S_5176_0.7	851.8663954765489	598.0162902680343	627.4394371061284	547.4038696289062	621.5458984375	626.2955322265625	411.871149019608	640.683298039216	613.49022745098	74.11057353019714	87.27448582649231	93.54443550109865	60.91831922531128	87.37466931343079	93.3732569217682
009_S_5176_0.8	872.7160908272258	577.1665949173575	627.4394371061284	555.0443115234375	602.7935791015625	627.3506469726562	420.029984313725	622.190117647059	611.829047058824	73.85680675506592	86.76012754440308	93.53913068771362	60.8119010925293	86.90354228019714	93.32075715065002
009_S_5176_0.9	893.5345430387999	556.3481427057833	627.4394371061284	571.406494140625	583.9315795898438	629.556640625	431.410788235294	603.789874509804	610.017078431373	74.40350651741028	86.17081046104431	93.52691173553468	61.05751395225525	86.41049265861511	93.28451156616212
009_S_5176_0	704.6892103020522	745.193475442531	627.4394371061284	445.1238403320313	751.3427124023438	628.9718627929688	345.365847058824	773.797619607843	622.536607843137	71.44746780395508	89.93428349494934	93.54908466339111	60.56606769561768	89.98529314994812	93.47323775291444
009_S_5176_1	914.2315874000568	535.6510983445263	627.4394371061284	569.0184936523438	565.5723876953125	630.363525390625	436.505984313725	586.227196078431	609.14611372549	73.2816219329834	85.5614960193634	93.5112476348877	60.7353150844574	85.85396409034729	93.23761463165285
020_S_6282_0.1	620.4181504163868	682.2806678003633	674.479134005655	451.7597351074219	704.5004272460938	657.181396484375	368.979607843137	720.128678431373	655.208854901961	77.37792134284973	88.31148743629456	93.16770434379578	68.54336261749268	88.32497596740723	93.14274191856384
020_S_6282_0.2	641.3448418500484	661.3527842097683	674.479134005655	470.464111328125	686.2027587890625	655.94970703125	387.984647058823	700.163937254902	654.608396078431	78.0230700969696	87.89114952087402	93.15710067749023	69.44234371185303	87.92535662651062	93.1516706943512
020_S_6282_0.3	662.1964077890711	640.5008261138597	674.479134005655	486.651611328125	668.1259765625	655.01806640625	397.059780392157	681.351105882353	653.559576470588	78.46552729606628	87.4825656414032	93.1527853012085	69.22701597213745	87.50342726707458	93.1426465511322
020_S_6282_0.4	683.0601933366596	619.6368993897922	674.479134005655	498.1077270507813	649.6736450195312	654.4265747070312	408.436368627451	662.544619607843	651.991380392157	78.40685248374939	87.06165552139282	93.14725995063782	69.33459639549255	87.11643815040588	93.1387722492218
020_S_6282_0.5	703.8541122134496	598.8429177679005	674.479134005655	514.483642578125	631.2595825195312	654.9143676757812	423.057921568627	644.446968627451	649.981345098039	78.91277074813843	86.62027716636658	93.14671754837036	69.79009509086609	86.68997883796692	93.11379194259644
020_S_6282_0.6	724.5996467736527	578.0973518351466	674.479134005655	527.4180908203125	612.3295288085938	656.1259765625	428.86457254902	623.906784313725	648.424639215686	79.05728220939636	86.13234758377075	93.14869046211244	69.13244128227234	86.22738718986511	93.09327006340028
020_S_6282_0.7	745.3164754498052	557.3805074727187	674.479134005655	539.9718627929688	593.0005493164062	658.2337646484375	445.23602745098	604.226098039216	646.507443137255	79.15596961975098	85.58577299118042	93.1519627571106	69.64468359947205	85.74579358100891	93.05853247642516
020_S_6282_0.8	765.9530766702328	536.7439062522911	674.479134005655	549.548583984375	573.3483276367188	661.082275390625	452.73762745098	585.129121568628	645.219298039216	78.99585962295532	84.94665026664734	93.15467476844788	69.24815773963928	85.17717719078064	93.01699995994568
020_S_6282_0.9	786.5620308302018	516.1349520923221	674.479134005655	559.4835205078125	555.9169921875	665.7567749023438	464.638650980392	567.584631372549	642.383074509804	78.94430160522461	84.04361009597778	93.11320185661316	69.30915117263794	84.57488417625427	92.9444432258606
020_S_6282_0	599.5158707488748	703.1846102130717	674.479134005655	436.8346862792969	722.029052734375	658.8191528320312	357.184537254902	738.889270588235	656.476721568627	77.1112322807312	88.72066140174866	93.18547248840332	68.435537815094	88.7206494808197	93.1242287158966
020_S_6282_1	807.0834281222476	495.6135548002762	674.479134005655	566.1757202148438	537.6771240234375	669.9751586914062	473.153521568627	549.830698039216	640.414152941176	78.54334115982056	83.03535580635071	93.05302500724792	69.09504532814026	83.92285704612732	92.88766384124756
023_S_0926_0.1	600.3835257021477	650.3326188521646	589.0741093470459	386.0680236816406	658.9794921875	593.0358276367188	307.132619607843	676.633309803922	586.556549019608	72.02571630477905	89.3775999546051	93.86042952537537	61.93476915359497	89.43215012550354	93.74923706054688
023_S_0926_0.2	619.6219856634201	631.0935628124257	589.0741093470459	401.262451171875	641.9891967773438	591.5108642578125	320.274882352941	658.834682352941	585.438290196078	72.49597907066345	88.96685838699341	93.86040568351746	62.46005296707153	89.00838494300842	93.73120665550232
023_S_0926_0.3	638.842720133448	611.8724675580627	589.0741093470459	411.11712646484375	625.7085571289062	589.3396606445312	336.130384313725	639.315556862745	583.926725490196	72.42966294288635	88.58833909034729	93.85382533073424	63.25836777687073	88.65178227424622	93.72450113296507
023_S_0926_0.4	658.0242742090021	592.6908036785807	589.0741093470459	426.3507690429688	609.1437377929688	587.84375	354.20711372549	620.024701960784	582.365964705882	73.07361364364624	88.22515606880188	93.84328722953796	64.37051296234131	88.29293847084045	93.69491338729858
023_S_0926_0.5	677.1913224013452	573.5236927411356	589.0741093470459	441.308349609375	592.560546875	586.9559936523438	360.032031372549	603.077407843137	580.775164705882	73.66926074028015	87.85043954849243	93.8410460948944	64.01898860931396	87.88086175918579	93.64662766456604
023_S_0926_0.6	696.298735296044	554.4162798464369	589.0741093470459	456.2169189453125	575.8705444335938	586.597900390625	377.526968627451	586.186964705882	579.219631372549	74.24418330192566	87.4367892742157	93.83249878883362	65.16737341880798	87.52433061599731	93.65481734275818
023_S_0926_0.7	715.3937560331473	535.3212434230581	589.0741093470459	463.0215148925781	559.1657104492188	586.186279296875	386.493266666667	568.89137254902	577.180003921569	73.88418912887573	86.99035048484802	93.83240938186646	65.13855457305908	87.08344101905823	93.61858367919922
023_S_0926_0.8	734.3983179413714	516.3166815148342	589.0741093470459	477.7887268066406	542.41796875	587.044921875	409.499270588235	551.314356862745	575.845466666667	74.45818781852722	86.49934530258179	93.83141994476318	66.75695776939392	86.6451621055603	93.58599185943604
023_S_0926_0.9	753.3564837684203	497.3585156877851	589.0741093470459	488.3230895996094	525.001220703125	588.7415771484375	418.561560784314	533.872615686274	574.199956862745	74.5889961719513	85.91894507408142	93.82954239845276	66.6733980178833	86.08731031417847	93.52089166641235
023_S_0926_0	581.266324571576	669.4512788063521	589.0741093470459	373.8957824707031	675.0535888671875	594.253662109375	292.391431372549	693.713019607843	587.193537254902	71.88259959220886	89.79420065879822	93.85772347450256	61.06023788452149	89.85912203788757	93.75691413879396
023_S_0926_1	772.2639515532554	478.4510479029501	589.0741093470459	488.0397644042969	510.2980346679688	590.7244262695312	435.821352941176	516.4952	572.416282352941	73.65467548370361	85.10242700576782	93.7847912311554	67.47791767120361	85.55318713188171	93.46702098846436
027_S_5110_0.1	630.0718215755304	748.7746050660802	632.4181511260546	456.8921508789063	758.8425903320312	633.1319580078125	361.900109803922	774.819211764706	627.345721568627	77.7044951915741	89.89340662956238	93.63747239112854	67.03261137008667	89.92945551872253	93.56484413146973
027_S_5110_0.2	652.3127091653437	726.533105711525	632.4181511260546	470.9566345214844	738.4657592773438	632.49267578125	374.9554	754.328741176471	626.000964705882	77.68115997314453	89.51579928398132	93.64028573036194	67.14990735054016	89.55085873603821	93.5482144355774
027_S_5110_0.3	674.5046438110853	704.3407632226217	632.4181511260546	488.85833740234375	719.1796264648438	631.4124145507812	387.879439215686	734.896803921569	624.17582745098	78.20428013801575	89.16544914245605	93.63683462142944	67.36642718315125	89.1777753829956	93.53148341178894
027_S_5110_0.4	696.6313392372826	682.213801129742	632.4181511260546	501.1450805664063	699.801025390625	630.7886352539062	397.263243137255	715.136717647059	622.362894117647	78.20156216621399	88.81642818450928	93.6380386352539	67.1808660030365	88.84258270263672	93.51232647895812
027_S_5110_0.5	718.7478268197389	660.0972037433577	632.4181511260546	516.5482788085938	680.5121459960938	630.4834594726562	406.162996078431	695.733360784314	621.093196078431	78.50133180618286	88.4449303150177	93.63898038864136	66.99914932250977	88.46791386604309	93.483966588974
027_S_5110_0.6	740.7600124352425	638.0849710690277	632.4181511260546	531.3239135742188	661.5178833007812	630.8928833007812	418.033329411765	677.070803921569	619.230529411765	78.79387140274048	88.03561329841614	93.6384916305542	67.132967710495	88.0707859992981	93.45792531967165
027_S_5110_0.7	762.7280215775454	616.1169462404494	632.4181511260546	545.9484252929688	641.9346923828125	632.3309326171875	428.502278431373	658.298749019608	617.508301960784	79.03430461883545	87.57411241531372	93.63858699798584	67.12604761123657	87.65988349914551	93.4381902217865
027_S_5110_0.8	784.6557013056986	594.1892665122962	632.4181511260546	564.7803955078125	622.5264892578125	634.2688598632812	439.931458823529	639.190654901961	615.876035294118	79.68053817749023	87.04503178596497	93.63352060317992	67.22120642662048	87.21868991851807	93.41711401939392
027_S_5110_0.9	806.5117339707912	572.3332338472037	632.4181511260546	584.5565185546875	603.2381591796875	637.4293823242188	451.744564705882	619.046466666667	613.953768627451	80.4303765296936	86.42367124557495	93.62550973892212	67.28489995002747	86.75540089607239	93.37965846061708
027_S_5110_0	607.7921535912668	771.0552887366782	632.4181511260546	442.9840393066406	777.9852294921875	633.8632202148438	348.200419607843	793.842862745098	628.402576470588	77.66121029853821	90.26726484298706	93.63632202148438	66.7079746723175	90.31354784965517	93.57738494873048
027_S_5110_1	828.2708607477998	550.574107070195	632.4181511260546	589.6918334960938	584.6644897460938	640.6709594726562	462.00291372549	600.431364705882	611.945349019608	79.85954284667969	85.6406569480896	93.58693361282349	67.26034283638	86.21984720230103	93.33252310752869
029_S_5219_0.1	737.3699730190729	687.2352798580798	689.9147388400697	472.0497131347656	701.7853393554688	687.6265258789062	359.742207843137	721.73431372549	677.957098039216	72.58751392364502	89.0347421169281	94.28012371063232	60.56382656097412	89.21635746955872	94.29766535758972
029_S_5219_0.2	758.4516879913141	666.1524041014561	689.9147388400697	490.8224182128906	683.8502197265625	686.6264038085938	375.72502745098	702.438454901961	676.704043137255	73.38948845863342	88.63867521286011	94.27341818809508	61.3586962223053	88.83832693099976	94.28997039794922
029_S_5219_0.3	779.4326304085762	645.1710381547572	689.9147388400697	498.9215087890625	665.4264526367188	685.4708251953125	400.798329411765	685.573631372549	674.909780392157	73.08419942855835	88.24283480644226	94.26530003547668	63.31309676170349	88.4541928768158	94.27766799926758
029_S_5219_0.4	800.3899453734607	624.2135663271183	689.9147388400697	516.0716552734375	646.7482299804688	685.3560180664062	403.710325490196	664.893305882353	673.616698039216	73.72363805770874	87.84543871879578	94.2643404006958	62.53657937049866	88.07578682899475	94.25466656684875
029_S_5219_0.5	821.2991936688359	603.3042239140906	689.9147388400697	523.0068969726562	627.7943725585938	685.6556396484375	417.412360784314	645.885176470588	672.289270588235	73.3989417552948	87.39802241325378	94.26096677780151	63.01445960998535	87.65338659286499	94.21815276145936
029_S_5219_0.6	842.1415909798652	582.4617952305101	689.9147388400697	538.4213256835938	608.9183959960938	686.9508666992188	428.721525490196	626.765560784314	671.196941176471	73.86726140975952	86.90758943557739	94.25225257873537	63.22120428085327	87.21211552619934	94.19463872909546
029_S_5219_0.7	862.9401529941848	561.6632332161909	689.9147388400697	549.140380859375	590.55029296875	688.906982421875	440.241074509804	608.632039215686	669.290349019608	73.9092767238617	86.27713918685913	94.22832131385805	63.4796679019928	86.7361843585968	94.1629946231842
029_S_5219_0.8	883.6828797110846	540.920506499291	689.9147388400697	561.3980102539062	571.824951171875	691.6885375976562	455.315380392157	591.11708627451	667.410890196078	74.0982174873352	85.5538010597229	94.1949725151062	64.04966115951538	86.2157940864563	94.1303551197052
029_S_5219_0.9	904.3792809350484	520.2241052753269	689.9147388400697	573.1043090820312	555.2981567382812	694.0242919921875	467.480564705882	571.33637254902	666.060929411765	74.29342865943909	84.72132682800293	94.15566325187685	64.26940560340881	85.67385077476501	94.08803582191469
029_S_5219_0	716.2865286349645	708.3205752226897	689.9147388400697	454.3896484375	720.1442260742188	688.4873046875	346.959341176471	741.691156862745	678.744094117647	71.90578579902649	89.41884636878967	94.2793071269989	60.14750003814697	89.5816445350647	94.28973197937012
029_S_5219_1	924.9894194088132	499.6139668015624	689.9147388400697	575.4724731445312	541.5213012695312	698.4895629882812	472.780831372549	552.393843137255	663.795560784314	73.71506690979004	83.37023854255676	93.9972162246704	63.7937605381012	85.07102727890015	94.02279257774352
035_S_4785_0.1	777.3798577381577	731.913541323836	663.0027294053837	396.3655700683594	741.3663330078125	661.2969970703125	371.714831372549	756.847933333333	654.115109803922	61.71743869781494	89.56230282783508	93.77070665359496	58.97237062454224	89.77425694465637	93.73782873153688
035_S_4785_0.2	798.4747570249043	710.8186420370895	663.0027294053837	412.4237976074219	722.7806396484375	659.6005859375	395.082341176471	739.064070588235	652.390019607843	62.47416138648987	89.20349478721619	93.77162456512453	60.60951352119446	89.41096067428589	93.72379183769226
035_S_4785_0.3	819.5045425823099	689.788856479684	663.0027294053837	429.0638122558594	704.6112060546875	658.1829833984375	419.442207843137	719.950341176471	650.629623529412	63.3754312992096	88.86005878448486	93.7694787979126	62.22186088562012	89.0548586845398	93.7074065208435
035_S_4785_0.4	840.5315751983761	668.7618238636177	663.0027294053837	443.647216796875	686.1923217773438	657.0172729492188	442.455309803922	700.720992156863	648.904164705882	64.01894092559814	88.5099709033966	93.76753568649292	63.69112730026245	88.71434330940247	93.68987679481506
035_S_4785_0.5	861.5147607530258	647.7786383089681	663.0027294053837	458.6469421386719	667.5846557617188	656.443603515625	460.914670588235	682.601823529412	647.053752941176	64.6773099899292	88.13357949256897	93.76136660575868	64.68141078948975	88.36079835891724	93.67245435714722
035_S_4785_0.6	882.4400953238621	626.8533037381317	663.0027294053837	472.9753723144531	649.1380615234375	656.3408813476562	479.785211764706	664.376392156863	645.0894	65.27354121208191	87.73436546325684	93.75755190849304	65.5984878540039	87.97800540924072	93.64635944366456
035_S_4785_0.7	903.32227695097	605.971122111024	663.0027294053837	477.25146484375	630.1680908203125	656.3442993164062	487.661054901961	644.988862745098	642.838752941176	64.8172914981842	87.29308247566223	93.75181794166564	65.3252899646759	87.58485913276672	93.61889958381651
035_S_4785_0.8	924.1628075952224	585.1305914667714	663.0027294053837	478.14593505859375	611.4730834960938	655.9227905273438	503.942815686275	625.994407843137	640.949490196078	64.05376195907593	86.81460618972778	93.74533891677856	65.86465835571289	87.15943694114685	93.58675479888916
035_S_4785_0.9	944.9614009820924	564.3319980799012	663.0027294053837	488.7496337890625	592.5714721679688	656.6383056640625	524.274019607843	607.360662745098	639.145521568627	64.26249146461487	86.27209067344666	93.73464584350586	66.84346795082092	86.70172095298767	93.55170130729675
035_S_4785_0	756.3254211989023	752.9679778630916	663.0027294053837	382.33782958984375	759.4771728515625	662.452392578125	351.197125490196	774.374776470588	655.2608	61.13042831420898	89.93720412254333	93.76752972602844	57.57588744163513	90.15636444091795	93.74769926071168
035_S_4785_1	965.6510767154628	543.6423223465308	663.0027294053837	501.3608703613281	573.4857177734375	658.348876953125	540.643121568627	587.747662745098	637.315247058824	64.69055414199829	85.67699193954468	93.71585249900818	67.304927110672	86.20439767837524	93.50627064704896
036_S_4878_0.1	771.3971005215985	697.6143941973802	610.513628262016	394.4050598144531	710.9027099609375	602.672119140625	411.140678431373	732.531364705882	594.879239215686	61.69282793998718	89.11024332046509	92.94336438179016	63.96164298057556	89.21226859092712	92.80908107757568
036_S_4878_0.2	792.7809370803344	676.2305576386443	610.513628262016	409.8532409667969	691.3981323242188	601.6077880859375	432.133509803922	713.393039215686	594.621721568627	62.34963536262512	88.69999647140503	92.94621348381042	65.05154371261597	88.77988457679749	92.7415370941162
036_S_4878_0.3	814.1419775592908	654.8695171596878	610.513628262016	424.369384765625	672.0714721679688	600.4533081054688	452.859223529412	692.93662745098	593.284235294118	62.960296869277954	88.3116602897644	92.94727444648744	66.06938242912292	88.402259349823	92.74109601974487
036_S_4878_0.4	835.4868258804269	633.5246688385519	610.513628262016	440.6655578613281	653.1636962890625	599.611083984375	472.798133333333	672.167552941176	592.014976470588	63.8184130191803	87.92756795883179	92.9438591003418	66.9243335723877	88.03491592407227	92.73396730422974
036_S_4878_0.5	856.7645722368103	612.2469224821683	610.513628262016	455.3693542480469	633.9791259765625	599.7077026367188	485.408478431373	651.796537254902	590.888937254902	64.47672247886658	87.5087559223175	92.94402599334715	67.16724634170532	87.64356970787048	92.72956252098083
036_S_4878_0.6	878.0195774153783	590.9919173036004	610.513628262016	468.9780883789063	614.3338012695312	600.5633544921875	501.119905882353	631.810266666667	589.62597254902	64.98478055000305	87.04971075057983	92.95015931129456	67.64740943908691	87.22283244132996	92.7233338356018
036_S_4878_0.7	899.1873316083943	569.8241631105845	610.513628262016	481.1860961914063	595.383544921875	601.2169189453125	521.813737254902	611.727443137255	588.019015686275	65.32748341560364	86.54102087020874	92.94026494026184	68.39383244514465	86.75988912582397	92.70159006118774
036_S_4878_0.8	920.336293643436	548.6752010755428	610.513628262016	479.78717041015625	576.2718505859375	601.4052734375	539.469043137255	591.380039215686	586.520282352941	64.31753039360046	85.98511815071106	92.94292330741882	68.86842250823975	86.27110719680786	92.6742434501648
036_S_4878_0.9	941.4283458711903	527.5831488477882	610.513628262016	492.2584533691406	556.9168090820312	603.2008666992188	556.514894117647	571.336023529412	584.490431372549	64.72156047821045	85.36449670791626	92.9241418838501	69.25943493843079	85.74426770210266	92.62550473213196
036_S_4878_0	750.0521620043787	718.9593327146	610.513628262016	383.0387573242188	730.2094116210938	603.5989379882812	389.235254901961	752.168580392157	595.859854901961	61.52135729789734	89.52866792678833	92.93698072433472	62.65313625335693	89.61756229400635	92.74454116821288
036_S_4878_1	962.4453471141144	506.5661476048641	610.513628262016	507.0962524414063	537.8662719726562	605.1553344726562	568.790552941176	552.49822745098	582.817478431373	65.31054377555847	84.65650677680969	92.90320873260498	69.38281059265137	85.1706862449646	92.58341789245604
041_S_6136_0.1	614.1479814181245	715.4423285850394	671.3929063721584	359.9784240722656	721.3011474609375	665.2367553710938	316.504168627451	733.686784313725	662.823309803922	66.73614382743835	90.110844373703	94.13396120071413	61.6649329662323	90.2525544166565	94.10014748573305
041_S_6136_0.2	633.3366452980205	696.2530843129522	671.3929063721584	376.537109375	704.3955078125	663.9854736328125	331.876337254902	715.821905882353	661.994725490196	67.70905256271362	89.78612422943115	94.12919282913208	62.58231997489929	89.92708921432495	94.10441517829896
041_S_6136_0.3	652.5331640803419	677.0560949423676	671.3929063721584	393.0570068359375	687.8235473632812	662.542236328125	347.143274509804	698.325403921569	660.777839215686	68.68449449539185	89.49095606803894	94.12825107574464	63.50829005241394	89.62013125419617	94.0934121608734
041_S_6136_0.4	671.7580671780673	657.8311447858159	671.3929063721584	409.0884704589844	671.2169189453125	661.4411010742188	358.561890196078	681.069862745098	659.717705882353	69.58047747612	89.20398950576782	94.12596225738524	63.954752683639526	89.32424187660217	94.08059120178224
041_S_6136_0.5	690.9574290978117	638.6317828660715	671.3929063721584	423.8991394042969	654.7614135742188	660.46142578125	375.791149019608	664.266360784314	658.338815686275	70.29929161071777	88.90018463134766	94.12198066711426	65.10440111160278	89.03073072433472	94.07855272293092
041_S_6136_0.6	710.1306184669888	619.4585934968945	671.3929063721584	439.7191162109375	638.2335205078125	659.9566040039062	387.085925490196	647.960090196078	656.442878431372	71.08915448188782	88.5657548904419	94.117671251297	65.4373824596405	88.69839310646057	94.05809044837952
041_S_6136_0.7	729.2656039123377	600.3236080515455	671.3929063721584	448.7413330078125	621.4506225585938	659.8292236328125	397.829333333333	631.445164705882	654.903549019608	71.12210988998413	88.18612098693848	94.1113829612732	65.68564176559448	88.34202289581299	94.02787685394289
041_S_6136_0.8	748.3682050420462	581.2210069218371	671.3929063721584	461.3934020996094	604.068359375	660.312255859375	405.298156862745	614.233368627451	653.186168627451	71.51026129722595	87.76105046272278	94.10792589187622	65.49386382102966	87.96020150184631	94.00631189346312
041_S_6136_0.9	767.4457983271382	562.143413636745	671.3929063721584	473.5725708007813	587.1182861328125	661.3167114257812	415.369160784314	598.362066666667	651.38971372549	71.8526303768158	87.30059266090393	94.10062432289124	65.65004587173462	87.5274658203125	93.96649599075316
041_S_6136_0	595.0676312701241	734.5244042233378	671.3929063721584	343.9822998046875	737.9669189453125	665.90185546875	301.465156862745	751.240454901961	663.287329411765	65.77849388122559	90.4351770877838	94.13725137710573	60.71344017982483	90.57056903839111	94.09824013710022
041_S_6136_1	786.4466582743592	543.1425536895241	671.3929063721584	480.5269165039063	571.5699462890625	663.4911499023438	424.996494117647	582.541568627451	649.630431372549	71.71615362167358	86.66853308677673	94.0767765045166	65.74194431304932	87.08212375640869	93.92318725585938
067_S_6442_0.1	629.4510333035234	665.5428785752133	676.0135105669848	488.0516052246094	686.8638916015625	660.3001708984375	409.55048627451	702.341290196078	659.091882352941	80.51645755767822	87.96780109405518	93.17272305488586	72.6374626159668	87.84119486808777	92.93698072433472
067_S_6442_0.2	649.503014881534	645.4871166048223	676.0135105669848	503.935302734375	669.1688842773438	659.6764526367188	418.057431372549	683.929819607843	658.345698039216	80.85234761238098	87.56155371665955	93.1706428527832	72.31873869895935	87.43297457695007	92.93280243873596
067_S_6442_0.3	669.5352278309247	625.453335027888	676.0135105669848	520.11962890625	651.4840087890625	659.2036743164062	428.028223529412	665.798341176471	657.239384313726	81.2163770198822	87.15465068817139	93.17139983177184	72.18770980834961	87.01003789901733	92.92571544647215
067_S_6442_0.4	689.5292799937447	605.4585612963978	676.0135105669848	535.8658447265625	633.8029174804688	659.1746826171875	457.719121568627	647.811211764706	656.925082352941	81.58231377601624	86.73065304756165	93.16929578781128	74.26283359527588	86.57962679862976	92.88322925567628
067_S_6442_0.5	709.4958890176869	585.4918110959768	676.0135105669848	541.0693359375	615.0108032226562	659.9365844726562	468.609952941176	629.335043137255	655.986164705882	80.97792863845825	86.28174662590027	93.18218231201172	74.24159049987793	86.12651228904724	92.85836815834044
067_S_6442_0.6	729.3988196064904	565.5888020757959	676.0135105669848	551.378662109375	596.3678588867188	661.6972045898438	464.314250980392	609.20897254902	655.077678431373	80.86174726486206	85.76955199241638	93.18970441818236	72.51915335655212	85.65784692764282	92.85561442375185
067_S_6442_0.7	749.2644756832859	545.7231459990004	676.0135105669848	561.3060302734375	579.8917846679688	664.8196411132812	478.368403921569	591.019368627451	652.883537254902	80.84555864334106	85.06873846054077	93.18442940711977	72.7771520614624	85.13833284378052	92.81471371650696
067_S_6442_0.8	769.0828650906193	525.9047409053917	676.0135105669848	567.4234008789062	563.0975952148438	669.5411376953125	489.457388235294	571.810164705882	651.959145098039	80.49525618553162	84.19901132583618	93.14655661582948	72.7744460105896	84.6088707447052	92.7981734275818
067_S_6442_0.9	788.8417917493381	506.1458142466727	676.0135105669848	564.1613159179688	546.4176025390625	673.052001953125	497.922270588235	552.7038	650.583247058824	79.22894358634949	83.20951461791992	93.05846691131592	72.47196435928345	84.02040600776672	92.7679181098938
067_S_6442_0	609.4098046673253	685.5910248588795	676.0135105669848	472.2654113769531	704.1122436523438	660.9678955078125	394.968831372549	721.020043137255	659.572996078431	80.1494836807251	88.35912942886353	93.1705117225647	72.27774262428284	88.23269009590149	92.92548894882202
067_S_6442_1	808.5352242865367	486.4523817094741	676.0135105669848	577.7236938476562	527.8489990234375	677.1981201171875	511.080105882353	533.733470588235	649.684858823529	79.50553297996521	82.30246305465698	93.00599098205566	72.64462113380432	83.41047763824463	92.7538275718689
073_S_5167_0.1	677.0809812183493	702.9464807872241	669.6202082281071	447.3751525878906	724.8900146484375	657.23583984375	362.818678431373	732.227090196078	653.951847058824	73.63364696502686	89.14099335670471	93.65334510803224	63.924235105514526	89.26448225975037	93.68844032287598
073_S_5167_0.2	697.8264295040374	682.200781521129	669.6202082281071	463.7562255859375	707.065185546875	655.5613403320312	383.056592156863	713.831250980392	652.272388235294	74.11794662475586	88.76715898513794	93.64537596702576	65.16807079315186	88.88296484947205	93.66875886917114
073_S_5167_0.3	718.4764817056525	661.5505253979331	669.6202082281071	480.561767578125	689.1245727539062	654.2891235351562	397.703184313726	695.675780392157	651.127776470588	74.71793293952942	88.4009301662445	93.63290071487428	65.79339504241943	88.51392865180969	93.65079402923584
073_S_5167_0.4	739.0932005719632	640.9337594727963	669.6202082281071	497.0233459472656	671.2490844726562	653.6087036132812	412.179847058823	677.415752941176	649.404278431373	75.3308892250061	88.03430795669556	93.62265467643738	66.35701656341553	88.15590739250183	93.63033175468443
073_S_5167_0.5	759.6996763004131	620.3272366855201	669.6202082281071	513.912109375	653.1846313476562	653.5623779296875	429.611419607843	659.912	647.647968627451	75.96436142921448	87.64022588729858	93.61896514892578	67.26076006889343	87.77062892913818	93.61040592193604
073_S_5167_0.6	780.206681434745	599.820231551188	669.6202082281071	531.1707153320312	635.1406860351562	654.0945434570312	423.3418	642.350678431373	646.083431372549	76.60369277000427	87.20688223838806	93.60985159873962	65.47454595565796	87.33678460121155	93.5735046863556
073_S_5167_0.7	800.72701598163	579.299897004303	669.6202082281071	548.2177124023438	617.0553588867188	655.0223388671875	440.027929411765	625.251737254902	644.212262745098	77.1833598613739	86.72339916229248	93.60561966896056	66.27320051193237	86.87014579772949	93.5366690158844
073_S_5167_0.8	821.1575269937912	558.8693859921419	669.6202082281071	560.57568359375	598.5787353515625	656.2714233398438	457.978549019608	606.606662745098	642.372482352941	77.29270458221436	86.19087934494019	93.60078573226927	67.06604957580566	86.40117645263672	93.50338578224182
073_S_5167_0.9	841.5529203568167	538.4739926291164	669.6202082281071	564.1921997070312	580.2048950195312	657.6946411132812	476.139874509804	589.307682352941	640.390352941177	76.64803266525269	85.60477495193481	93.59549283981325	67.92294979095459	85.9066367149353	93.47447156906128
073_S_5167_0	656.3689760718937	723.6590506395954	669.6202082281071	429.19769287109375	742.87939453125	658.3862915039062	346.305996078431	749.81631372549	655.323666666667	72.89235591888428	89.51439261436462	93.65153312683104	63.01490664482117	89.64049816131592	93.70024800300598
073_S_5167_1	861.888364696689	518.1385482892441	669.6202082281071	580.8084716796875	562.237548828125	660.4923706054688	495.773203921569	571.166631372549	638.822364705882	77.22439765930176	84.90891456604004	93.57838034629822	68.85882616043091	85.35335659980774	93.42800974845886
082_S_6287_0.1	755.9134682333633	784.2597914783634	728.6310940708919	469.26947021484375	798.2550048828125	723.8430786132812	358.863898039216	817.719917647059	722.493078431373	70.16950249671936	89.45452570915222	93.86683106422424	58.94331336021423	89.39802646636963	93.78271102905272
082_S_6287_0.2	778.5161715308484	761.6565117102559	728.6310940708919	481.02484130859375	777.5860595703125	722.90185546875	374.479254901961	797.376941176471	721.521278431373	70.18367052078247	89.09710645675659	93.870347738266	59.69169735908508	89.0450119972229	93.78716945648192
082_S_6287_0.3	801.1009140429577	739.0714397863626	728.6310940708919	497.704345703125	758.368408203125	721.387939453125	385.83	776.494678431373	720.276325490196	70.77508568763733	88.75541090965271	93.86215806007384	59.90849733352661	88.66323232650757	93.75120997428894
082_S_6287_0.4	823.6272683163197	716.5449129639705	728.6310940708919	514.386962890625	738.9649047851562	720.400634765625	406.400482352941	755.146831372549	719.037309803922	71.35745882987976	88.40457201004028	93.86094808578493	61.12594604492188	88.36033940315247	93.77159476280212
082_S_6287_0.5	846.1244970977632	694.0475900648744	728.6310940708919	529.1785278320312	719.35009765625	719.7376098632812	416.648364705882	736.493705882353	717.029356862745	71.72555923461914	88.0300223827362	93.85164380073547	61.27557158470154	87.94271349906921	93.72146725654602
082_S_6287_0.6	868.5526278359048	671.6194436404576	728.6310940708919	541.0221557617188	699.1796875	719.6498413085938	433.001933333333	714.947478431372	715.32111372549	71.771240234375	87.60305643081665	93.8470184803009	61.9389533996582	87.60144114494324	93.73338222503662
082_S_6287_0.7	890.9707899460057	649.2012501578056	728.6310940708919	558.1380004882812	679.5838012695312	720.4274291992188	449.792070588235	695.10217254902	713.379674509804	72.37029671669006	87.1471643447876	93.8443124294281	62.65075206756592	87.22471594810486	93.74522566795348
082_S_6287_0.8	913.2948069525	626.8772331513115	728.6310940708919	573.7511596679688	659.8119506835938	721.6917724609375	461.136823529412	673.399980392157	711.719670588235	72.83288240432739	86.63003444671631	93.83583068847656	62.71375417709351	86.77895665168762	93.71322989463806
082_S_6287_0.9	935.5846043491272	604.5874357546843	728.6310940708919	587.6456298828125	640.4313354492188	723.576416015625	475.384537254902	653.832211764706	709.203356862745	73.11061024665833	86.02684140205383	93.81452798843384	63.09776902198792	86.31808757781982	93.68698000907898
082_S_6287_0	733.305164935547	806.8694281095918	728.6310940708919	449.3054504394531	817.9385375976562	724.7654418945312	346.142556862745	837.610843137255	722.961850980392	69.26229000091553	89.80101943016052	93.86923313140868	58.48736763000488	89.77450132369995	93.79579424858092
082_S_6287_1	957.8006095845276	582.3714305192838	728.6310940708919	598.9507446289062	621.0215454101562	726.8076782226562	634.817988235294	626.26902745098	707.16362745098	73.215651512146	85.26749014854431	93.777334690094	72.83483743667603	85.86867451667786	93.66484880447388
098_S_4050_0.1	682.206330541065	661.2603057729267	642.1637281729863	519.2886962890625	674.9989013671875	643.7391357421875	423.031560784314	688.030494117647	638.962874509804	80.95929622650146	88.96967768669128	94.13898587226868	71.21948599815369	89.02344107627869	94.04752254486084
098_S_4050_0.2	702.0887709325785	641.3763124401448	642.1637281729863	531.4010620117188	657.4594116210938	643.8945922851562	432.537764705882	669.715952941176	637.604807843137	80.99043369293213	88.57698440551758	94.13558840751648	70.99758386611938	88.65483403205872	94.03074383735655
098_S_4050_0.3	721.9280936744833	621.5360798942647	642.1637281729863	547.3609619140625	639.8700561523438	644.5045776367188	444.303235294118	652.09748627451	636.404474509804	81.40190243721008	88.17206621170044	94.13416385650636	71.12038731575012	88.26502561569214	94.01671290397644
098_S_4050_0.4	741.6953026866331	601.7681649997202	642.1637281729863	560.5636596679688	622.068359375	645.7169189453125	452.794701960784	633.984345098039	634.873235294118	81.52206540107727	87.74968385696411	94.14111971855164	70.86688876152039	87.8769040107727	93.99461150169373
098_S_4050_0.5	761.442907776055	582.0204814789212	642.1637281729863	568.2952270507812	604.3475341796875	647.2090454101562	468.92217254902	616.181337254902	633.201760784314	81.19325041770935	87.28521466255188	94.13898587226868	71.44721746444702	87.47008442878723	93.97095441818236
098_S_4050_0.6	781.1509285494103	562.3124607055657	642.1637281729863	582.7886352539062	586.7709350585938	649.4620361328125	483.091070588235	597.876694117647	631.390294117647	81.52198195457458	86.73763871192932	94.12856101989746	71.75090909004211	87.06057667732239	93.94946694374084
098_S_4050_0.7	800.7854434360657	542.6779458189104	642.1637281729863	591.295654296875	572.55712890625	652.401123046875	493.904176470588	580.423760784314	629.507352941176	81.4379096031189	85.9169602394104	94.07808780670166	71.7569649219513	86.60202622413635	93.91544461250304
098_S_4050_0.8	820.3989583214793	523.064430933497	642.1637281729863	597.6452026367188	557.8797607421875	655.9505004882812	504.996811764706	563.067674509804	627.330231372549	81.03176951408386	84.99149084091187	94.00904178619383	71.72861099243164	86.09480857849121	93.86134743690492
098_S_4050_0.9	839.9499790855498	503.5134101694264	642.1637281729863	607.4343872070312	541.8688354492188	659.1588134765625	520.865588235294	545.042466666667	625.573898039216	80.93191981315613	84.07373428344727	93.96339654922484	72.1794605255127	85.56957840919495	93.82250905036926
098_S_4050_0	662.2719175974582	681.1975736186632	642.1637281729863	505.0352478027344	692.2874145507812	644.0415649414062	410.4178	706.648184313725	640.029054901961	80.73651790618896	89.33119177818298	94.14644837379456	71.04009985923767	89.36716914176941	94.05663013458252
098_S_4050_1	859.4264625903103	484.03692666466577	642.1637281729863	618.9707641601562	526.0315551757812	662.7409057617188	527.492466666667	527.821431372549	623.881756862745	81.00323677062988	83.04057121276855	93.87925267219543	71.80483341217041	84.96754169464111	93.7574028968811
100_S_4512_0.1	780.316297127502	757.3770055748173	666.6360943261394	419.1865539550781	782.738037109375	647.9779663085938	418.825607843137	800.026243137255	650.784192156863	63.94865512847901	89.29676413536072	92.8867757320404	64.78651762008667	89.15044665336609	92.5932765007019
100_S_4512_0.2	802.6361258984543	735.0570199411106	666.6360943261394	434.0517272949219	762.9696655273438	646.601806640625	437.260654901961	778.936211764706	650.061764705882	64.40285444259644	88.9089286327362	92.87972450256348	65.40753841400146	88.7277603149414	92.58073568344116
100_S_4512_0.3	824.895797803104	712.7972852913593	666.6360943261394	452.2497863769531	743.140380859375	645.3010864257812	455.753274509804	757.961615686275	648.556329411765	65.29051065444946	88.539719581604	92.87184476852416	66.23213291168213	88.35946917533875	92.57143139839172
100_S_4512_0.4	847.1340814711945	690.5589702507178	666.6360943261394	465.7788696289063	723.2724609375	643.9454956054688	476.341129411765	737.782207843137	647.054854901961	65.66951870918274	88.16648125648499	92.85644888877869	67.22326278686523	88.0052387714386	92.57139563560486
100_S_4512_0.5	869.3161651359615	668.3768708996754	666.6360943261394	482.9256896972656	703.8062133789062	643.0737915039062	491.687278431373	717.259321568627	645.638278431373	66.45238399505615	87.78191804885864	92.83985495567322	67.68856644630432	87.61929869651794	92.54720211029051
100_S_4512_0.6	891.4430644837394	646.2499715518975	666.6360943261394	494.1805725097656	684.2504272460938	642.41845703125	395.306870588235	701.467074509804	643.572450980392	66.59202575683594	87.3710572719574	92.83703565597534	57.3323667049408	87.1859610080719	92.56389737129211
100_S_4512_0.7	913.4971050036792	624.1959310319578	666.6360943261394	511.2723083496094	664.60546875	642.4800415039062	409.254898039216	680.75017254902	642.176843137255	67.31211543083191	86.94292306900024	92.8351640701294	57.88801908493042	86.75951957702637	92.5412893295288
100_S_4512_0.8	935.5201259139412	602.1729101216956	666.6360943261394	532.4030151367188	644.93212890625	642.97265625	424.378960784314	660.01102745098	640.504929411765	68.37791204452515	86.47206425666809	92.83729195594788	58.52023959159851	86.30799055099487	92.51530170440674
100_S_4512_0.9	957.481727212728	580.2113088229089	666.6360943261394	547.5261840820312	625.4102783203125	643.5810546875	438.380415686274	639.585650980392	638.732623529412	68.86102557182312	85.95814108848572	92.83146262168884	59.01341438293457	85.80576181411743	92.47494339942932
100_S_4512_0	757.9726879629866	779.7208970922907	666.6360943261394	406.2518310546875	802.8295288085938	648.134033203125	402.301290196078	819.098184313725	651.416290196078	63.69090080261231	89.71253633499146	92.8803563117981	64.08483386039734	89.58176970481873	92.60648488998412
100_S_4512_1	979.3760422330256	558.3169938026113	666.6360943261394	559.2984008789062	605.1992797851562	644.2074584960938	571.298482352941	616.137509803922	638.372270588235	68.97342801094055	85.35526394844055	92.8155243396759	69.29751634597778	85.24317741394043	92.38985776901244
126_S_5243_0.1	637.9535553749814	665.8846629091515	642.7786419348419	461.3200378417969	681.3536987304688	631.5762939453125	446.60182745098	692.899949019608	631.224250980392	77.4330198764801	88.7840211391449	93.5417115688324	74.39417243003845	88.90377283096313	93.601256608963
126_S_5243_0.2	657.9670977350324	645.8699597647181	642.7786419348419	471.9151916503906	662.7800903320312	631.0042724609375	469.1322	674.367909803922	630.449094117647	77.19630002975464	88.37034702301025	93.54116916656494	75.2726674079895	88.4794533252716	93.59232187271118
126_S_5243_0.3	677.980765585287	625.8551625026321	642.7786419348419	489.1533508300781	644.424560546875	630.7406005859375	482.583388235294	654.797250980392	629.510835294118	77.80576944351196	87.96722888946533	93.53058338165285	75.33357739448547	88.07040452957153	93.5788631439209
126_S_5243_0.4	697.9248334314256	605.9106868133322	642.7786419348419	500.4935302734375	626.3536987304688	630.6522216796875	500.372058823529	636.026560784314	628.363647058824	77.78268456459045	87.56208419799805	93.52012276649477	75.88337659835815	87.6979649066925	93.56618523597716
126_S_5243_0.5	717.8289875497135	586.006485636218	642.7786419348419	514.3294067382812	608.42724609375	631.159912109375	518.057545098039	617.643882352941	627.138894117647	78.10136079788208	87.13902235031128	93.5152530670166	76.42677426338196	87.30404376983643	93.5501992702484
126_S_5243_0.6	737.7050318624173	566.1304413235141	642.7786419348419	528.614501953125	590.4640502929688	632.2672119140625	532.919047058823	598.840533333333	625.882525490196	78.42109203338623	86.67054176330566	93.51344108581544	76.73037648200989	86.85811758041382	93.52433681488036
126_S_5243_0.7	757.5137977397699	546.3216754461615	642.7786419348419	542.8172607421875	572.9200439453125	633.7870483398438	550.397411764706	581.29228627451	624.432356862745	78.78587245941162	86.15111112594604	93.50624680519104	77.05662250518799	86.38964891433716	93.51402521133424
126_S_5243_0.8	777.3142734205537	526.5211997653777	642.7786419348419	550.0670166015625	555.6919555664062	635.4674072265625	561.309247058824	563.670368627451	622.814698039216	78.4844696521759	85.54705381393433	93.49281787872314	76.99503302574158	85.9071433544159	93.48328709602356
126_S_5243_0.9	797.0149334091601	506.82053977677134	642.7786419348419	561.5887451171875	539.11474609375	637.943603515625	573.105325490196	546.176984313725	621.191545098039	78.60338091850281	84.84179377555847	93.47426891326904	77.06304788589478	85.33998727798462	93.44778656959534
126_S_5243_0	617.8963777182321	685.9442091934919	642.7786419348419	441.3242492675781	699.8195190429688	631.6596069335938	431.731325490196	710.231380392157	632.124666666667	76.55630707740784	89.20580744743347	93.55026483535768	74.10385012626648	89.31931257247925	93.6034858226776
126_S_5243_1	816.6651620222349	487.17031116369645	642.7786419348419	574.1118774414062	523.551025390625	641.0357055664062	588.141392156863	529.422521568627	619.544054901961	78.84626984596252	83.96275639533997	93.43149662017822	77.28323936462402	84.72092151641846	93.39590072631836
128_S_4586_0.1	748.08472267234	705.1184926803807	582.4690971917264	518.5867309570312	713.4104614257812	578.8890380859375	404.816392156863	735.347839215686	571.95331372549	76.2569010257721	88.71663808822632	92.39908456802368	65.25430083274841	88.80522847175598	92.38231182098389
128_S_4586_0.2	768.9325513562397	684.2696130160266	582.4690971917264	533.9479370117188	694.974853515625	578.3577880859375	415.737145098039	716.26702745098	570.632811764706	76.57652497291565	88.33233714103699	92.40337610244752	65.32482504844666	88.43142986297607	92.3771321773529
128_S_4586_0.3	789.7537447444466	663.4482784513408	582.4690971917264	546.3172607421875	676.4047241210938	577.6854248046875	426.721898039216	697.346780392157	568.799509803922	76.63061022758484	87.95906901359558	92.40309596061708	65.42091369628906	88.05046677589417	92.35860109329224
128_S_4586_0.4	810.4940087161027	642.7080144796846	582.4690971917264	554.3735961914062	658.4931030273438	577.241943359375	439.47502745098	678.382176470588	567.021988235294	76.33892297744751	87.57336735725403	92.40360856056212	65.70641994476318	87.68365979194641	92.34201908111572
128_S_4586_0.5	831.1968569992716	622.0051661965158	582.4690971917264	562.7381591796875	640.3427734375	577.15966796875	453.748956862745	660.458992156863	565.036431372549	76.11374855041504	87.14741468429565	92.40907430648804	66.18154048919678	87.27779388427734	92.30472445487976
128_S_4586_0.6	851.8498346912559	601.3521885045315	582.4690971917264	578.7752685546875	621.6231689453125	578.4149169921875	461.638439215686	641.688929411765	563.979545098039	76.58597826957703	86.67877912521362	92.40623712539671	65.97301363945007	86.83647513389587	92.27917790412904
128_S_4586_0.7	872.4329613987171	580.7690617970703	582.4690971917264	591.6708374023438	602.8723754882812	580.3663940429688	471.248070588235	623.165317647059	562.375709803922	76.8031120300293	86.1707329750061	92.41235256195068	65.94521403312683	86.36739253997803	92.24272966384888
128_S_4586_0.8	892.9509900631127	560.2510331326747	582.4690971917264	603.72021484375	583.9618530273438	582.9124755859375	480.314839215686	604.489058823529	560.891717647059	76.94429755210876	85.5859637260437	92.4017608165741	65.83607792854309	85.85573434829712	92.19158291816711
128_S_4586_0.9	913.4049010766576	539.7971221191297	582.4690971917264	612.092041015625	565.5885620117188	585.3888549804688	494.851168627451	585.186443137255	559.469349019608	76.75725221633911	84.9062442779541	92.38404035568236	66.23693108558655	85.33996343612671	92.1582281589508
128_S_4586_0	727.1883684953746	726.0171056810092	582.4690971917264	502.071533203125	731.273681640625	579.96337890625	398.264639215686	754.460184313725	572.482760784314	75.80739855766296	89.09593224525452	92.4028992652893	65.69749712944031	89.1943633556366	92.39049553871156
128_S_4586_1	933.8021062044962	519.3999169912912	582.4690971917264	625.61865234375	546.9537353515625	588.5138549804688	504.513117647059	565.982545098039	558.357298039216	76.98695659637451	84.15588140487671	92.34762787818909	66.21921062469482	84.7821295261383	92.132169008255
305_S_6313_0.1	660.382772387697	802.7410749242688	785.2572856550013	363.6220397949219	830.7783203125	757.4991455078125	278.17717254902	846.429447058823	763.653164705882	62.89224624633789	89.57577347755432	93.73397827148438	53.05669903755188	89.73376154899597	93.84019374847412
305_S_6313_0.2	683.4126482594643	779.7111990525015	785.2572856550013	384.1721801757813	808.6094970703125	756.2225341796875	295.893858823529	824.629207843137	762.591098039216	63.94038796424866	89.1115128993988	93.73002648353577	54.14040684700012	89.26442861557007	93.8244104385376
305_S_6313_0.3	706.4103672665847	756.7134800453811	785.2572856550013	402.70843505859375	787.3670654296875	754.307861328125	313.037945098039	802.491403921569	760.700921568627	64.88236784934998	88.73053789138794	93.7143623828888	55.24597764015198	88.8822853565216	93.81418824195862
305_S_6313_0.4	729.3928901943751	733.7309571175906	785.2572856550013	418.3297424316406	766.5031127929688	752.4605712890625	331.447878431373	781.481623529412	759.129815686274	65.520179271698	88.37758898735046	93.69639754295348	56.62922263145447	88.53830695152283	93.7942624092102
305_S_6313_0.5	752.2940680193157	710.8297792926501	785.2572856550013	427.1781311035156	744.6046752929688	751.2622680664062	346.650764705882	760.928482352941	757.764784313725	65.28653502464294	87.98938393592834	93.68283748626708	57.48316049575806	88.17620277404785	93.77440810203552
305_S_6313_0.6	775.1853987848503	687.9384485271154	785.2572856550013	444.4689636230469	724.6202392578125	750.5112915039062	362.734168627451	740.921584313725	756.687419607843	66.15338325500488	87.60700821876526	93.66691708564758	58.43195915222168	87.80571222305298	93.76695156097412
305_S_6313_0.7	797.9971766045038	665.1266707074619	785.2572856550013	457.590087890625	704.9900512695312	749.8414306640625	377.494384313726	722.669411764706	754.608384313725	66.54361486434937	87.21310496330261	93.65763664245604	59.17641520500183	87.41047978401184	93.74499320983888
305_S_6313_0.8	820.7377622630844	642.3860850488813	785.2572856550013	467.4861145019531	684.8970947265625	748.929443359375	390.633721568627	703.166862745098	752.782364705882	66.5393590927124	86.75989508628845	93.62803101539612	59.621912240982056	86.97972893714905	93.7141180038452
305_S_6313_0.9	843.4079557606392	619.7158915513265	785.2572856550013	484.03662109375	664.7822265625	749.2395629882812	402.700247058824	682.836505882353	750.861815686275	67.24134087562561	86.26816868782043	93.60617399215698	59.88790988922119	86.50152683258057	93.66335272789
305_S_6313_0	637.3677671050444	825.7561272657476	785.2572856550013	345.6089782714844	852.2406616210938	757.3551025390625	266.63517254902	865.9198	763.545090196078	62.104254961013794	90.05663990974426	93.73096823692322	52.6491641998291	90.23851752281188	93.8542902469635
305_S_6313_1	865.9384119950282	597.1854353169375	785.2572856550013	495.77239990234375	646.6123046875	749.3547973632812	413.077388235294	662.913623529412	748.864443137255	67.48688220977783	85.6798529624939	93.575918674469	59.986597299575806	85.98789572715759	93.6034619808197
941_S_4376_0.1	774.2966222617007	722.8884819665737	671.2580396975159	530.373046875	741.2318725585938	663.0941772460938	601.605866666667	760.068752941176	664.752074509804	75.89215636253357	88.92638683319092	93.47496032714844	76.55178904533386	88.65359425544739	93.1815505027771
941_S_4376_0.2	795.7817490225052	701.4033395194938	671.2580396975159	543.9561157226562	722.1539916992188	662.6546020507812	691.838850980392	745.177403921569	663.277498039216	76.01505517959595	88.55770230293274	93.4661865234375	75.95616579055786	88.08586001396179	93.11110377311708
941_S_4376_0.3	817.2375032325532	679.9475853094459	671.2580396975159	562.8975219726562	703.0679321289062	662.739013671875	448.278584313726	716.0742	662.5236	76.67585611343384	88.18161487579346	93.46776008605956	66.22469425201416	88.12862038612366	93.26111078262328
941_S_4376_0.4	838.6453986162413	658.5396899257578	671.2580396975159	570.965087890625	683.919921875	662.8364868164062	459.604137254902	696.521717647059	660.923125490196	76.3553261756897	87.78362274169922	93.47046613693236	66.31370782852173	87.7509593963623	93.24501156806946
941_S_4376_0.5	860.0335763517046	637.1515121902945	671.2580396975159	584.3566284179688	664.9329833984375	663.8304443359375	663.377643137255	677.297909803921	659.663392156863	76.54422521591187	87.35411763191223	93.4765636920929	77.09029912948608	87.10530400276184	93.13005208969116
941_S_4376_0.6	881.3608874169015	615.8242011250975	671.2580396975159	599.4700317382812	645.65771484375	665.4559326171875	480.153168627451	656.873090196078	658.285196078431	76.9030213356018	86.87633275985718	93.47658157348631	66.26921892166138	86.8918240070343	93.19372177124023
941_S_4376_0.7	902.6499906367015	594.5350979052973	671.2580396975159	614.457275390625	626.6608276367188	668.0478515625	762.386078431373	644.209270588235	656.804094117647	77.27863788604736	86.32679581642151	93.47054958343506	77.24815607070923	85.80678701400757	93.035888671875
941_S_4376_0.8	923.896631108893	573.2884574331064	671.2580396975159	620.97216796875	607.01513671875	671.6580200195312	509.016984313725	618.264180392157	655.052945098039	76.93161964416504	85.66112518310547	93.44587326049805	67.00230240821838	85.90377569198608	93.11424493789671
941_S_4376_0.9	945.0692049100368	552.1158836319623	671.2580396975159	631.95361328125	587.4691162109375	675.0357055664062	745.431	581.041211764706	651.742	76.94052457809448	84.94945764541626	93.41570734977722	79.12595868110657	84.21053886413574	93.04540157318117
941_S_4376_0	752.8155307952525	744.3696361781239	671.2580396975159	513.1635131835938	760.3300170898438	663.6340942382812	581.690325490196	779.117176470588	665.273658823529	75.38453936576843	89.26749229431152	93.4741735458374	76.1614739894867	89.00929689407349	93.17536950111388
941_S_4376_1	966.195374786868	530.9897137551312	671.2580396975159	636.3298950195312	568.4913940429688	677.2742919921875	734.138094117647	558.551470588235	646.58382745098	76.39899253845215	84.1541051864624	93.37804317474364	78.8353443145752	83.14441442489624	92.89726614952087
