# Supplementary material for: deepmriprep: voxel-based morphometry preprocessing via deep neural networks
Source: Nat Comput Sci. 2026 Jan 30;6(3):250–9. doi: 10.1038/s43588-026-00953-7 (PMC13021509; doi:10.1038/s43588-026-00953-7)
Supplement: Supplementary file 4 — OpenNeuro ID, filepath, age, sex, scanner data, CAT12 quality metrics and Dice scores of deepmriprep and CAT12 tissue segmentations in the OpenNeuro-HD dataset. [file 43588_2026_953_MOESM4_ESM.csv]

filename	ds	t1	age	sex	volume	field	vendor	scanner	Resolution	Noise	Bias	Weighted average (IQR)	Mean surface Euler	Defect number	Defect area	Surface intensity RMSE	Surface position RMSE	fold	dice_csf_dmp	dice_gm_dmp	dice_wm_dmp	dice_csf_cat	dice_gm_cat	dice_wm_cat	mse_dmp	linear_elast_dmp	mse_cat	linear_elast_cat
0009_sub-23	ds000009	ds000009/sub-23/anat/sub-23_T1w.nii.gz	33.5	f	0.95367944	3.0	siemens	trio	85.31	86.33	95.11	85.77	69.5	69.5	0.14	66.0	64.0	0	92.33811497688292	96.56596183776855	97.27581143379211	87.33859062194824	96.43893241882324	97.18438982963562	0.0097591951489448	249.7308807373047	0.009280197322369	237.853424072266
0009_sub-28	ds000009	ds000009/sub-28/anat/sub-28_T1w.nii.gz	20.5	f	0.9536772	3.0	siemens	trio	85.31	80.57	94.47	82.14	16.0	10.0	0.4	67.0	66.0	0	87.0242714881897	96.02881669998168	96.98090553283691	79.91333603858948	95.94647884368896	97.05363512039185	0.008813495747745	228.55657958984372	0.008610442280769	205.228088378906
0009_sub-06	ds000009	ds000009/sub-06/anat/sub-06_T1w.nii.gz	21.5	m	0.95367175	3.0	siemens	trio	85.31	81.13	93.16	82.58	16.0	10.5	0.47	69.0	67.0	0	80.77362179756165	96.15570902824402	97.47255444526672	71.71638607978821	96.19590640068054	97.6395547389984	0.0091679571196436	233.0264587402344	0.009292875416577	203.16096496582
0009_sub-18	ds000009	ds000009/sub-18/anat/sub-18_T1w.nii.gz	22.5	m	0.95367587	3.0	siemens	trio	85.31	82.11	94.7	83.31	22.0	10.5	1.15	74.0	96.0	0	88.03626894950867	96.45056128501892	97.3234474658966	80.8588445186615	96.44837379455566	97.40222096443176	0.0101895444095134	267.55010986328125	0.00972665194422	252.797943115234
0009_sub-29	ds000009	ds000009/sub-29/anat/sub-29_T1w.nii.gz	22.5	m	0.95367396	3.0	siemens	trio	85.31	81.01	93.01	82.48	2411.0	2411.0	0.75	73.0	0.07	0	80.79378604888916	95.75709700584412	97.2957968711853	72.80370593070984	95.7063853740692	97.6033091545105	0.0107831032946705	254.0899353027344	0.010077106766403	239.100494384766
0030_sub-11019	ds000030	ds000030/sub-11019/anat/sub-11019_T1w.nii.gz	47.5	m	1.0	3.0	siemens	trio	85.0	74.79	92.59	77.17	63.5	63.5	0.17	64.0	63.0	0	90.80427885055542	95.7343816757202	97.21542000770567	86.42378449440002	95.64871788024902	96.90541625022888	0.0103173675015568	255.62448120117188	0.009580798447132	243.537979125977
0030_sub-10570	ds000030	ds000030/sub-10570/anat/sub-10570_T1w.nii.gz	32.5	f	1.0	3.0	siemens	trio	85.0	82.88	93.72	83.75	124.0	124.0	0.62	62.0	69.0	0	91.91434979438782	96.14043235778809	97.62316346168518	88.60833644866943	96.4188814163208	97.6962685585022	0.0100524295121431	268.809326171875	0.009203424677253	263.628570556641
0030_sub-10877	ds000030	ds000030/sub-10877/anat/sub-10877_T1w.nii.gz	23.5	m	1.0	3.0	siemens	trio	85.0	78.43	92.98	80.33	6.0	4.5	0.12	0.06	58.0	0	91.27271771430968	95.76491713523863	97.22879528999329	86.93686723709106	95.79889178276062	97.16573357582092	0.00991499889642	258.47674560546875	0.009372963570058	247.673248291016
0030_sub-11122	ds000030	ds000030/sub-11122/anat/sub-11122_T1w.nii.gz	40.5	f	1.0000015	3.0	siemens	trio	85.0	78.62	94.06	80.5	85.0	85.0	0.4	65.0	76.0	0	92.51298904418944	96.63122296333312	97.52690196037292	87.73898482322693	96.1537539958954	97.04937934875488	0.0089507745578885	245.7685089111328	0.008712960407138	226.905746459961
0030_sub-10524	ds000030	ds000030/sub-10524/anat/sub-10524_T1w.nii.gz	46.5	f	1.0	3.0	siemens	trio	85.0	82.92	94.69	83.78	65.0	65.0	0.07	59.0	56.0	0	93.0556297302246	96.43542766571044	97.45962023735046	88.62214684486389	96.12234234809875	97.20285534858704	0.0093367891386151	252.22634887695312	0.008718577213585	244.094314575195
0053_sub-054	ds000053	ds000053/sub-054/anat/sub-054_T1w.nii.gz	20.5	m	0.5130005	3.0	siemens	skyra	88.99	81.82	93.04	83.61	6.0	3.5	0.14	66.0	61.0	3	90.2547538280487	96.44137620925903	97.73998260498048	84.1010570526123	96.19799256324768	97.67962694168092	0.0112114772200584	264.8102111816406	0.010450184345245	247.821243286133
0053_sub-018	ds000053	ds000053/sub-018/anat/sub-018_T1w.nii.gz	19.5	f	0.5130005	3.0	siemens	skyra	88.99	79.31	93.93	81.38	6.0	4.0	0.03	68.0	63.0	3	90.5816376209259	96.6862678527832	97.76852130889893	86.40010356903076	96.64424061775208	97.58841395378111	0.0109632369130849	254.4034576416016	0.009965161792934	247.539901733398
0053_sub-041	ds000053	ds000053/sub-041/anat/sub-041_T1w.nii.gz	22.5	f	0.5130005	3.0	siemens	skyra	88.99	81.53	93.06	83.35	65.5	65.5	0.05	0.06	55.0	3	91.45199656486513	96.547132730484	97.5795328617096	85.79930067062378	96.29579186439514	97.41508364677428	0.0116096520796418	270.34490966796875	0.010326666757464	278.537658691406
0053_sub-058	ds000053	ds000053/sub-058/anat/sub-058_T1w.nii.gz	23.5	f	0.5130005	3.0	siemens	skyra	88.99	82.41	93.51	84.12	10.0	6.5	0.2	68.0	63.0	3	87.71999478340149	96.86839580535889	97.87508845329285	79.45927381515503	96.62068486213684	97.67687916755676	0.0094596361741423	225.4801788330078	0.00908278953284	202.632446289063
0053_sub-013	ds000053	ds000053/sub-013/anat/sub-013_T1w.nii.gz	27.5	f	0.5130005	3.0	siemens	skyra	88.99	81.39	93.19	83.23	67.5	67.5	0.31	68.0	63.0	3	90.27664065361024	96.3243305683136	97.63071537017822	83.4257185459137	96.34546041488647	97.75832891464232	0.0097182681784033	235.3135986328125	0.008861111477017	221.576751708984
0115_sub-13	ds000115	ds000115/sub-13/anat/sub-13_T1w.nii.gz	21.2594	f	1.0	3.0	siemens	trio	85.0	87.97	93.41	86.09	10.0	3.5	0.37	62.0	59.0	2	89.05185461044312	94.5136308670044	97.28790521621704	84.89406108856201	95.11451721191406	97.68004417419434	0.0095449481159448	262.6321716308594	0.009273877367377	245.054153442383
0115_sub-54	ds000115	ds000115/sub-54/anat/sub-54_T1w.nii.gz	20.4025	f	1.0	3.0	siemens	trio	85.0	86.22	92.79	85.54	125.5	125.5	0.49	64.0	64.0	2	93.07730197906494	95.99647521972656	97.70760536193848	89.95609283447266	95.47581076622008	97.30307459831238	0.0089167281985282	231.74484252929688	0.009169111959636	199.241409301758
0115_sub-20	ds000115	ds000115/sub-20/anat/sub-20_T1w.nii.gz	24.8323	m	1.0	3.0	siemens	trio	85.0	87.63	93.04	86.01	22.0	7.0	1.14	63.0	75.0	2	90.39754271507265	95.42414546012878	97.3636031150818	86.7513656616211	96.05841636657716	97.82743453979492	0.0118374675512313	283.0309753417969	0.01036533061415	336.088653564453
0115_sub-51	ds000115	ds000115/sub-51/anat/sub-51_T1w.nii.gz	19.2115	f	1.0	3.0	siemens	trio	85.0	89.3	93.19	86.35	18.0	7.5	1.14	65.0	74.0	2	92.22535490989684	95.22915482521056	97.30529189109802	88.9263391494751	95.34295797348022	97.2251296043396	0.0098347654566168	251.97190856933597	0.00921247061342	240.596771240234
0115_sub-72	ds000115	ds000115/sub-72/anat/sub-72_T1w.nii.gz	27.6468	m	1.0	3.0	siemens	trio	85.0	82.95	91.51	83.81	88.5	88.5	0.15	58.0	55.0	2	91.69973134994508	96.7244029045105	97.7841854095459	85.5928897857666	96.25306725502014	97.32261896133424	0.0093168569728732	261.0214233398437	0.008404509164393	262.475158691406
0117_sub-12	ds000117	ds000117/sub-12/ses-mri/anat/sub-12_ses-mri_acq-mprage_T1w.nii.gz	24.5	f	0.9999995	3.0	siemens	trio	85.0	80.6	92.52	82.1	16.0	7.0	0.58	62.0	59.0	1	88.6803686618805	95.67499160766602	96.57477736473083	86.65606379508972	96.47703170776369	97.09558486938477	0.0084085529670119	253.7802581787109	0.008214228786528	244.066192626953
0117_sub-13	ds000117	ds000117/sub-13/ses-mri/anat/sub-13_ses-mri_acq-mprage_T1w.nii.gz	25.5	f	1.0000004	3.0	siemens	trio	85.0	82.83	93.37	83.73	127.0	127.0	0.22	68.0	67.0	1	90.64419269561768	95.85641026496889	96.68547511100768	88.32509517669678	96.60165905952454	97.14957475662231	0.0100536840036511	246.6150360107422	0.009290632791817	231.956329345703
0117_sub-05	ds000117	ds000117/sub-05/ses-mri/anat/sub-05_ses-mri_acq-mprage_T1w.nii.gz	23.5	f	1.0	3.0	siemens	trio	85.0	81.52	92.54	82.8	67.5	67.5	0.11	65.0	63.0	1	87.9128634929657	94.19454336166382	96.04657888412476	86.74814105033875	95.52481174468994	96.91781997680664	0.0086774630472064	239.70887756347656	0.008772228844464	207.436965942383
0117_sub-01	ds000117	ds000117/sub-01/ses-mri/anat/sub-01_ses-mri_acq-mprage_T1w.nii.gz	31.5	m	1.0	3.0	siemens	trio	85.0	78.56	90.75	80.44	14.0	10.0	0.26	61.0	0.06	1	86.47883534431458	95.51727175712584	96.53385877609252	84.7775936126709	96.36874198913574	97.09616303443909	0.0102125601842999	243.4293670654297	0.009269529022276	252.545700073242
0117_sub-07	ds000117	ds000117/sub-07/ses-mri/anat/sub-07_ses-mri_acq-mprage_T1w.nii.gz	31.5	f	1.0000004	3.0	siemens	trio	85.0	78.99	92.46	80.81	22.0	10.0	0.47	64.0	61.0	1	82.67610669136047	94.35461163520812	96.02201581001282	78.83015871047974	95.6499993801117	96.9502329826355	0.010198594070971	259.7958374023437	0.009875646792352	244.171142578125
0140_sub-20	ds000140	ds000140/sub-20/anat/sub-20_T1w.nii.gz	34.5	f	1.0	3.0	philips	achieva X	85.0	84.15	91.46	84.54	63.0	63.0	0.04	57.0	57.0	3	93.12241673469543	93.61531138420104	95.76003551483154	92.01229214668274	94.5191502571106	96.43973112106325	0.0086367391049861	237.2692413330078	0.008613069541752	213.784912109375
0140_sub-02	ds000140	ds000140/sub-02/anat/sub-02_T1w.nii.gz	24.5	f	1.0	3.0	philips	achieva X	85.0	84.27	91.99	84.61	10.0	5.0	0.65	61.0	63.0	3	94.95049715042114	95.41999697685242	96.76613211631776	91.6369616985321	95.80795168876648	97.042715549469	0.0093062948435544	257.606201171875	0.008716429583728	246.865280151367
0140_sub-13	ds000140	ds000140/sub-13/anat/sub-13_T1w.nii.gz	48.5	m	1.0	3.0	philips	achieva X	85.0	82.51	91.56	83.51	65.5	65.5	0.14	58.0	59.0	3	93.94994974136353	95.77735662460329	97.01803922653198	90.05482196807861	95.70817947387695	96.84008359909058	0.0092915324494242	245.3741455078125	0.00872253626585	232.637634277344
0140_sub-17	ds000140	ds000140/sub-17/anat/sub-17_T1w.nii.gz	23.5	f	1.0	3.0	philips	achieva X	85.0	83.14	90.29	83.93	66.0	66.0	0.15	65.0	62.0	3	92.83872842788696	94.79351043701172	95.99387645721436	90.0250792503357	95.59177160263062	96.58427834510805	0.011012484319508	261.2822265625	0.009967647492886	251.224670410156
0140_sub-01	ds000140	ds000140/sub-01/anat/sub-01_T1w.nii.gz	24.5	m	1.0	3.0	philips	achieva X	85.0	82.97	91.26	83.82	126.5	126.5	0.24	64.0	61.0	3	92.4483597278595	95.56427001953124	96.62709832191469	89.38497304916382	95.95543146133424	97.02197909355164	0.009268126450479	242.65216064453125	0.008711511269212	229.943130493164
0149_sub-12	ds000149	ds000149/sub-12/anat/sub-12_T1w.nii.gz	22.5	f	1.0	3.0	siemens	verio	85.0	82.69	94.99	83.63	10.0	4.5	0.27	59.0	58.0	0	86.5663230419159	95.64083814620972	97.5551962852478	80.6115984916687	95.40191292762756	97.59820103645325	0.0103052500635385	261.484130859375	0.009222252294421	260.210510253906
0149_sub-05	ds000149	ds000149/sub-05/anat/sub-05_T1w.nii.gz	22.5	f	1.0	3.0	siemens	verio	85.0	80.91	95.42	82.34	228.5	228.5	0.6	67.0	67.0	0	88.95479440689087	95.91819643974304	97.6667046546936	84.07860994338989	95.93603610992432	97.69590497016908	0.0102906422689557	266.1557006835937	0.00998970400542	250.939178466797
0149_sub-03	ds000149	ds000149/sub-03/anat/sub-03_T1w.nii.gz	31.5	f	1.0	3.0	siemens	verio	85.0	82.06	95.51	83.19	10.0	9.0	0.22	62.0	61.0	0	88.56786489486694	96.29725217819214	97.53500819206238	82.91252851486206	96.66168093681335	97.63452410697936	0.0094448532909154	240.3929443359375	0.008917498402298	226.840118408203
0149_sub-11	ds000149	ds000149/sub-11/anat/sub-11_T1w.nii.gz	22.5	f	1.0	3.0	siemens	verio	85.0	82.76	95.74	83.68	14.0	13.0	0.31	0.07	71.0	0	90.53536057472228	96.3809370994568	97.68922328948976	85.74886918067932	96.45351767539978	97.57542610168456	0.0109562119469046	259.826416015625	0.010288985446096	245.831298828125
0149_sub-15	ds000149	ds000149/sub-15/anat/sub-15_T1w.nii.gz	23.5	f	1.0	3.0	siemens	verio	85.0	83.64	93.76	84.24	20.0	13.0	0.5	65.0	68.0	0	88.36621642112732	95.11255621910097	97.566020488739	86.65693998336792	95.95520496368408	97.8172242641449	0.0106584038585424	255.33160400390625	0.009152893908322	255.774002075195
0168_sub-27	ds000168	ds000168/sub-27/anat/sub-27_T1w.nii.gz	20.5	f	1.0	3.0	siemens	verio	85.0	79.44	94.19	81.18	12.0	10.0	0.48	68.0	67.0	1	92.25926399230956	96.6200351715088	97.72316217422484	86.49928569793701	96.5735137462616	97.70914912223816	0.0110300723463296	272.3207092285156	0.009806987829506	266.075958251953
0168_sub-31	ds000168	ds000168/sub-31/anat/sub-31_T1w.nii.gz	21.5	f	1.0	3.0	siemens	verio	85.0	82.14	93.45	83.25	14.0	10.0	0.44	67.0	75.0	1	92.11843609809875	96.58910632133484	97.50362038612366	86.84556484222412	96.60868644714355	97.60461449623108	0.009577864781022	247.76339721679688	0.008891008794308	243.475662231445
0168_sub-25	ds000168	ds000168/sub-25/anat/sub-25_T1w.nii.gz	20.5	m	1.0	3.0	siemens	verio	85.0	80.7	93.56	82.17	22.0	10.5	0.49	67.0	69.0	1	88.84897828102112	96.42034769058228	97.70768284797668	81.724613904953	96.2977647781372	97.71814346313477	0.0097324512898921	249.5068817138672	0.009091631509364	240.067352294922
0168_sub-28	ds000168	ds000168/sub-28/anat/sub-28_T1w.nii.gz	21.5	f	1.0	3.0	siemens	verio	85.0	80.08	94.1	81.69	18.0	10.5	0.41	71.0	71.0	1	90.46419858932497	96.5251922607422	97.69082069396973	83.78130793571472	96.3008463382721	97.62916564941406	0.0104775680229067	256.9879455566406	0.010194622911513	237.645721435547
0168_sub-38	ds000168	ds000168/sub-38/anat/sub-38_T1w.nii.gz	19.5	f	1.0	3.0	siemens	verio	85.0	80.56	95.11	82.07	14.0	10.5	0.18	64.0	63.0	1	91.25739336013794	96.37410640716551	97.3678171634674	85.76620817184448	96.29007577896118	97.37666249275208	0.0097908936440944	258.8089904785156	0.009111463092268	251.13883972168
0171_sub-control05	ds000171	ds000171/sub-control05/anat/sub-control05_T1w.nii.gz	27.5	m	1.2	3.0	siemens	skyra	83.58	83.34	90.81	83.46	85.0	85.0	0.16	65.0	65.0	1	84.90254878997803	95.88979482650755	97.57511615753174	77.73320078849792	95.64437866210938	97.72082567214966	0.0088626407086849	250.10073852539065	0.008559253066778	236.152862548828
0171_sub-control16	ds000171	ds000171/sub-control16/anat/sub-control16_T1w.nii.gz	37.5	f	1.1999999	3.0	siemens	skyra	83.58	88.55	94.42	85.08	127.5	127.5	0.56	0.06	65.0	1	89.53226804733276	95.31025290489195	97.16585874557497	84.1574490070343	95.26638984680176	97.4056601524353	0.0094704590737819	250.6183624267578	0.008418798446655	254.289093017578
0171_sub-control08	ds000171	ds000171/sub-control08/anat/sub-control08_T1w.nii.gz	18.5	m	1.1999999	3.0	siemens	skyra	83.58	84.2	94.84	83.88	10.0	8.0	0.26	64.0	63.0	1	86.13319993019104	96.23875617980956	97.2053289413452	79.2241096496582	96.62047624588013	97.50933647155762	0.01040521543473	245.7654571533203	0.009341787546873	237.800399780273
0171_sub-control15	ds000171	ds000171/sub-control15/anat/sub-control15_T1w.nii.gz	25.5	f	1.1999999	3.0	siemens	skyra	83.58	85.09	94.28	84.24	188.5	188.5	0.85	0.07	81.0	1	83.92979502677917	95.89621424674988	97.65042662620544	75.8771538734436	96.43151760101318	97.90133237838744	0.009692370891571	254.12384033203125	0.009037371724844	239.701019287109
0171_sub-control11	ds000171	ds000171/sub-control11/anat/sub-control11_T1w.nii.gz	29.5	f	1.1999998	3.0	siemens	skyra	83.58	82.95	95.34	83.25	20.0	11.5	0.83	68.0	69.0	1	90.17659425735474	95.76343297958374	97.42105007171632	84.96209383010864	95.89912295341492	97.5681483745575	0.0106388628482818	249.43603515625	0.010204032063484	237.758331298828
0208_sub-17	ds000208	ds000208/sub-17/anat/sub-17_T1w.nii.gz	49.5	m	1.0	3.0	siemens	trio	85.0	83.13	92.26	83.92	6.0	4.0	0.22	58.0	55.0	0	91.85775518417358	96.71199917793274	97.53138422966003	89.21365141868591	97.20187783241272	97.88771867752077	0.0091100186109542	248.9676971435547	0.008603468537331	242.630599975586
0208_sub-18	ds000208	ds000208/sub-18/anat/sub-18_T1w.nii.gz	57.5	m	1.0	3.0	siemens	trio	85.0	85.16	91.74	85.08	8.0	4.0	0.21	53.0	0.05	0	88.09673190116882	96.66646718978882	97.5597083568573	84.68837141990662	97.24677205085754	97.8858470916748	0.0091622127220034	267.42364501953125	0.008473521098495	264.764038085938
0208_sub-15	ds000208	ds000208/sub-15/anat/sub-15_T1w.nii.gz	67.5	m	1.0	3.0	siemens	trio	85.0	78.28	91.6	80.21	85.0	85.0	0.22	61.0	59.0	0	91.58495664596558	96.32330536842346	97.14263677597046	88.02919387817383	96.66610360145567	97.310471534729	0.0099341860041022	267.56939697265625	0.009125771932304	264.486663818359
0208_sub-04	ds000208	ds000208/sub-04/anat/sub-04_T1w.nii.gz	48.5	m	1.0	3.0	siemens	trio	85.0	80.71	91.42	82.18	86.0	86.0	0.1	55.0	51.0	0	92.56302118301392	95.481276512146	96.72716856002808	91.39599800109865	96.47679924964903	97.39633798599245	0.0111437188461422	278.5482482910156	0.009917273186147	308.666839599609
0208_sub-16	ds000208	ds000208/sub-16/anat/sub-16_T1w.nii.gz	62.5	f	1.0	3.0	siemens	trio	85.0	84.99	93.76	84.99	10.0	7.0	0.23	59.0	57.0	0	89.65932130813599	96.15525007247923	97.08681106567384	85.91532707214355	96.73710465431212	97.48146533966064	0.0092201782390475	251.10345458984372	0.008560763671994	242.741271972656
0210_sub-29	ds000210	ds000210/sub-29/anat/sub-29_T1w.nii.gz	31.5	f	1.0	3.0	general electric	discovery	85.0	86.03	80.62	85.47	8.0	7.0	0.07	64.0	62.0	2	89.55218195915222	96.72505855560304	97.41480350494383	84.37070846557617	96.75261974334715	97.50309586524963	0.0106577528640627	258.4756774902344	0.009929253719747	238.033279418945
0210_sub-27	ds000210	ds000210/sub-27/anat/sub-27_T1w.nii.gz	21.5	f	1.0	3.0	general electric	discovery	85.0	78.37	82.1	80.28	88.5	88.5	0.26	66.0	62.0	2	84.73637700080872	95.98676562309264	97.56272435188292	75.9382426738739	95.48051953315736	97.58117198944092	0.0099071161821484	248.72735595703125	0.009537542238832	225.099624633789
0210_sub-25	ds000210	ds000210/sub-25/anat/sub-25_T1w.nii.gz	19.5	f	1.0	3.0	general electric	discovery	85.0	84.81	79.11	84.9	69.0	69.0	0.06	67.0	65.0	2	92.44995713233948	95.57463526725768	96.87364101409912	89.87566232681274	95.979243516922	97.13718295097352	0.0088987601920962	234.0195159912109	0.009084518067539	200.358154296875
0210_sub-07	ds000210	ds000210/sub-07/anat/sub-07_T1w.nii.gz	18.5	f	1.0	3.0	general electric	discovery	85.0	82.12	85.82	83.24	89.5	89.5	0.26	66.0	65.0	2	86.91517114639282	96.30731344223022	97.14617133140564	80.774986743927	96.266108751297	97.138249874115	0.0112045165151357	254.04151916503903	0.010048750787973	246.340942382812
0210_sub-12	ds000210	ds000210/sub-12/anat/sub-12_T1w.nii.gz	21.5	m	1.0	3.0	general electric	discovery	85.0	80.18	78.65	81.77	14.0	10.0	0.33	63.0	62.0	2	89.38038945198059	95.91671228408812	97.2166359424591	86.20768785476685	96.20444774627686	97.33402132987976	0.0102077834308147	255.8415985107422	0.00941317435354	250.958648681641
0214_sub-EESS038	ds000214	ds000214/sub-EESS038/anat/sub-EESS038_T1w.nii.gz	26.5	f	1.0	3.0	siemens	verio	85.0	81.89	93.52	83.07	10.0	5.0	0.41	73.0	73.0	4	89.62920308113098	96.37078046798706	97.38708734512328	82.67298340797424	96.38422131538393	97.31759428977966	0.0093546723946928	226.2831268310547	0.009431183338165	200.678314208984
0214_sub-EESS039	ds000214	ds000214/sub-EESS039/anat/sub-EESS039_T1w.nii.gz	42.5	f	1.0	3.0	siemens	verio	85.0	79.89	93.88	81.54	10.0	6.5	0.16	63.0	64.0	4	90.36171436309814	96.61995768547058	97.24916219711304	83.68666172027588	96.67502045631409	97.33960032463074	0.0092143854126334	239.34051513671875	0.008893579244614	227.282135009766
0214_sub-EESS009	ds000214	ds000214/sub-EESS009/anat/sub-EESS009_T1w.nii.gz	43.5	f	1.0	3.0	siemens	verio	85.0	78.93	92.43	80.75	206.5	206.5	0.66	62.0	65.0	4	87.22776174545288	96.47459387779236	97.3273992538452	78.09199094772339	96.36905193328856	97.4011242389679	0.0097617143765091	269.7784423828125	0.008758706972003	274.752227783203
0214_sub-EESS040	ds000214	ds000214/sub-EESS040/anat/sub-EESS040_T1w.nii.gz	40.5	m	1.0	3.0	siemens	verio	85.0	76.96	93.76	79.08	147.0	147.0	0.5	65.0	65.0	4	91.01394414901732	96.74423336982728	97.6121723651886	84.76332426071167	96.51827216148376	97.5744366645813	0.0091171730309724	256.3373718261719	0.008770390413702	244.193313598633
0214_sub-EESS012	ds000214	ds000214/sub-EESS012/anat/sub-EESS012_T1w.nii.gz	43.5	f	1.0	3.0	siemens	verio	85.0	77.36	93.5	79.42	127.0	127.0	0.24	63.0	63.0	4	89.48462009429932	96.4347243309021	97.43509888648988	83.14303159713745	96.66639566421507	97.6099967956543	0.0087006138637661	249.5758819580078	0.008499518036842	231.035781860352
0222_sub-4113	ds000222	ds000222/sub-4113/anat/sub-4113_T1w.nii.gz	69.5	m	0.9083014	3.0	siemens	trio	85.62	80.61	91.7	82.22	6.0	4.0	0.19	54.0	56.0	1	90.84568619728088	96.06505632400513	97.3673701286316	85.70829629898071	96.05447053909302	97.28931188583374	0.012282719835639	302.2855224609375	0.010638142935932	331.487243652344
0222_sub-3233	ds000222	ds000222/sub-3233/anat/sub-3233_T1w.nii.gz	28.5	f	0.908385	3.0	siemens	trio	85.62	82.81	93.14	83.89	6.0	4.5	0.19	64.0	62.0	1	90.0481641292572	96.6037392616272	97.74908423423769	83.13778638839722	96.38126492500304	97.61483073234558	0.0099418256431818	254.8896331787109	0.00910875108093	256.496673583984
0222_sub-3240	ds000222	ds000222/sub-3240/anat/sub-3240_T1w.nii.gz	29.5	f	0.90837777	3.0	siemens	trio	85.62	81.9	93.33	83.23	65.0	65.0	0.07	62.0	57.0	1	92.62179732322691	96.32261395454408	97.29440808296204	88.10361623764038	96.41444683074953	97.33347296714784	0.0099222650751471	255.25881958007807	0.009067790582776	248.213027954102
0222_sub-3222	ds000222	ds000222/sub-3222/anat/sub-3222_T1w.nii.gz	23.5	f	0.9083295	3.0	siemens	trio	85.62	82.27	92.15	83.51	65.5	65.5	0.11	65.0	62.0	1	90.28466939926147	96.80309891700745	97.47778177261353	82.74158835411072	96.1601972579956	97.09562659263612	0.0097184255719184	248.58657836914065	0.009120250120759	241.415435791016
0222_sub-4234	ds000222	ds000222/sub-4234/anat/sub-4234_T1w.nii.gz	63.5	f	0.9082947	3.0	siemens	trio	85.62	78.97	93.62	80.86	66.0	66.0	0.22	59.0	61.0	1	88.10267448425293	96.62163853645325	97.53168225288393	79.29900288581848	96.08176946640016	97.23297953605652	0.010705598630011	289.65850830078125	0.009849967435002	292.091125488281
0224_sub-MSC04	ds000224	ds000224/sub-MSC04/ses-struct01/anat/sub-MSC04_ses-struct01_run-01_T1w.nii.gz	28.5	f	0.5129975	3.0	siemens	trio	88.99	77.72	91.47	79.94	8.0	3.5	0.38	68.0	62.0	0	92.5431489944458	94.49255466461182	95.74522376060486	89.74547982215881	95.57488560676576	96.58934473991394	0.0102036511525511	247.48638916015625	0.009348184801638	234.200271606445
0224_sub-MSC07	ds000224	ds000224/sub-MSC07/ses-struct01/anat/sub-MSC07_ses-struct01_run-01_T1w.nii.gz	31.5	f	0.51300347	3.0	siemens	trio	88.99	78.03	91.39	80.22	146.5	146.5	0.47	65.0	64.0	0	93.0766761302948	93.46321821212769	95.58233618736269	91.93907976150513	94.35335397720335	96.3487148284912	0.0098030781373381	243.6329498291016	0.009055282920599	235.340454101562
0224_sub-MSC02	ds000224	ds000224/sub-MSC02/ses-struct01/anat/sub-MSC02_ses-struct01_run-01_T1w.nii.gz	34.5	m	0.5129982	3.0	siemens	trio	88.99	74.41	88.77	76.93	8.0	7.0	0.16	62.0	56.0	0	95.1563596725464	95.34516334533691	96.69615626335144	91.8018877506256	95.71680426597597	96.95786833763124	0.0099452193826437	242.14016723632807	0.008892088197172	235.978225708008
0224_sub-MSC03	ds000224	ds000224/sub-MSC03/ses-struct01/anat/sub-MSC03_ses-struct01_run-01_T1w.nii.gz	29.5	f	0.51300246	3.0	siemens	trio	88.99	77.87	92.0	80.08	8.0	8.0	0.26	69.0	67.0	0	94.2022144794464	95.78206539154051	97.00301885604858	90.45186042785645	95.70922255516052	96.9281017780304	0.010945769958198	241.56460571289065	0.009523151442409	229.114456176758
0224_sub-MSC01	ds000224	ds000224/sub-MSC01/ses-struct01/anat/sub-MSC01_ses-struct01_run-01_T1w.nii.gz	34.5	m	0.5130039	3.0	siemens	trio	88.99	76.05	90.96	78.43	128.5	128.5	0.77	68.0	75.0	0	92.72394180297852	95.61488032341003	96.66800498962402	89.61709141731262	95.97265720367432	97.04667329788208	0.0101979169994592	245.19610595703125	0.009163650684059	240.372909545898
0236_sub-03	ds000236	ds000236/sub-03/anat/sub-03_T1w.nii.gz	75.5	m	0.512	3.0	siemens	trio	89.0	77.99	87.03	80.19	8.0	4.0	0.04	54.0	51.0	2	88.19606304168701	96.30775451660156	97.42371439933775	82.40901231765747	96.60612940788268	97.6283073425293	0.0123571762815117	313.0642395019531	0.010221751406789	341.722564697266
0236_sub-08	ds000236	ds000236/sub-08/anat/sub-08_T1w.nii.gz	83.5	f	0.512	3.0	siemens	trio	89.0	75.23	88.81	77.68	6.0	4.0	0.07	58.0	56.0	2	89.7354006767273	96.67623043060304	97.487872838974	83.37357640266418	96.59357070922852	97.38885760307312	0.0091723008081316	250.5821228027344	0.008347089402378	246.329620361328
0236_sub-09	ds000236	ds000236/sub-09/anat/sub-09_T1w.nii.gz	73.5	f	0.512	3.0	siemens	trio	89.0	78.43	87.39	80.59	85.0	85.0	0.12	59.0	55.0	2	85.9619140625	95.93125581741332	96.83428406715392	79.22067046165466	95.7181990146637	96.7571258544922	0.010324839502573	291.9432067871094	0.00958794914186	288.625244140625
0236_sub-13	ds000236	ds000236/sub-13/anat/sub-13_T1w.nii.gz	69.5	f	0.512	3.0	siemens	trio	89.0	77.53	86.49	79.77	125.5	125.5	0.25	61.0	59.0	2	90.77758193016052	96.46865129470824	97.30620384216309	86.01499795913696	96.54628038406372	97.22470045089722	0.0100693302229046	254.2803649902344	0.009123846888542	258.471496582031
0236_sub-11	ds000236	ds000236/sub-11/anat/sub-11_T1w.nii.gz	77.5	f	0.512	3.0	siemens	trio	89.0	80.15	90.28	82.13	86.0	86.0	0.18	63.0	53.0	2	90.05446434020996	96.6281533241272	97.51006960868835	82.47205018997192	96.14318609237672	96.95237278938292	0.0135927153751254	359.93865966796875	0.011368090286851	367.212799072266
0238_sub-18	ds000238	ds000238/sub-18/anat/sub-18_T1w.nii.gz	35.5	f	1.0	3.0	siemens	skyra	85.0	83.19	94.93	83.96	85.5	85.5	0.91	68.0	82.0	4	90.0836944580078	96.33525609970091	97.77889847755432	84.94996428489685	96.4406967163086	97.85491824150084	0.0109440954402089	250.2903594970703	0.009901709854603	244.576873779297
0238_sub-12	ds000238	ds000238/sub-12/anat/sub-12_T1w.nii.gz	19.5	f	1.0	3.0	siemens	skyra	85.0	85.25	94.45	85.12	107.5	107.5	0.4	64.0	62.0	4	88.57321739196777	96.65959477424622	97.7864921092987	83.0001711845398	96.51728868484496	97.47316241264345	0.0093184970319271	248.0049743652344	0.008976947516203	231.535186767578
0238_sub-20	ds000238	ds000238/sub-20/anat/sub-20_T1w.nii.gz	27.5	m	1.0	3.0	siemens	skyra	85.0	83.89	94.41	84.39	148.0	148.0	0.32	65.0	64.0	4	87.57340908050537	96.34158611297607	97.7670431137085	83.38590264320374	96.2967038154602	97.7156937122345	0.0106986360624432	248.5576934814453	0.0096046179533	242.318801879883
0238_sub-06	ds000238	ds000238/sub-06/anat/sub-06_T1w.nii.gz	19.5	m	1.0	3.0	siemens	skyra	85.0	81.59	94.35	82.86	68.5	68.5	0.14	65.0	63.0	4	88.41609954833984	96.46458029747008	97.80240058898926	81.5841794013977	96.44602537155151	97.65225648880003	0.0089816749095916	241.0341796875	0.008723132312298	226.04541015625
0238_sub-14	ds000238	ds000238/sub-14/anat/sub-14_T1w.nii.gz	27.5	m	1.0	3.0	siemens	skyra	85.0	85.93	94.52	85.43	10.0	9.0	0.3	65.0	64.0	4	83.6603581905365	96.37641310691832	97.74810671806335	77.27239727973938	96.2361454963684	97.54387736320496	0.0105902859941124	291.0598449707031	0.009848907589912	286.666870117187
0243_sub-037	ds000243	ds000243/sub-037/anat/sub-037_T1w.nii.gz	26.78	f	1.0	3.0	siemens	trio	85.0	80.46	93.31	81.99	63.5	63.5	0.12	62.0	57.0	4	92.55043268203735	96.7123568058014	97.49100804328918	88.68728280067444	96.8186855316162	97.262305021286	0.0095356907695531	243.1263885498047	0.008780683390796	234.90022277832
0243_sub-089	ds000243	ds000243/sub-089/anat/sub-089_T1w.nii.gz	28.07	f	1.0	3.0	siemens	trio	85.0	85.37	94.08	85.18	105.5	105.5	0.3	66.0	64.0	4	88.06098699569702	96.4434266090393	97.43596315383913	81.95091485977173	96.55987024307252	97.5183129310608	0.0107766315340995	249.78851318359372	0.010098078288138	234.932052612305
0243_sub-077	ds000243	ds000243/sub-077/anat/sub-077_T1w.nii.gz	23.22	m	1.0	3.0	siemens	trio	85.0	82.49	92.68	83.5	66.0	66.0	0.04	64.0	59.0	4	88.69013786315918	95.21504640579224	97.05646634101868	84.73660349845886	95.7017421722412	97.47455716133118	0.0091690896078944	243.80935668945312	0.008532914333045	226.753356933594
0243_sub-101	ds000243	ds000243/sub-101/anat/sub-101_T1w.nii.gz	26.64	f	1.0	3.0	siemens	trio	85.0	84.72	94.56	84.86	16.0	6.0	0.57	62.0	66.0	4	85.66804528236389	96.02216482162476	97.36218452453612	80.15523552894592	96.34156823158264	97.5488007068634	0.0107233244925737	273.4361267089844	0.010057462379336	264.881408691406
0243_sub-106	ds000243	ds000243/sub-106/anat/sub-106_T1w.nii.gz	25.94	f	1.0	3.0	siemens	trio	85.0	85.58	94.37	85.27	12.0	6.0	0.77	66.0	71.0	4	91.7023777961731	96.62988185882568	97.42340445518494	86.59322261810303	96.77463173866272	97.44797945022584	0.0113451816141605	273.5321960449219	0.010237564332783	271.30859375
0249_sub-09	ds000249	ds000249/sub-09/anat/sub-09_T1w.nii.gz	29.5	f	1.0000001	3.0	siemens	skyra	85.0	80.99	96.29	82.4	146.5	146.5	0.95	66.0	78.0	4	90.95726013183594	96.76056504249571	97.7088451385498	84.20962691307068	96.37686610221864	97.51918315887453	0.0086727980524301	238.0111846923828	0.008862756192684	207.971420288086
0249_sub-04	ds000249	ds000249/sub-04/anat/sub-04_T1w.nii.gz	24.5	m	1.0000037	3.0	siemens	skyra	85.0	86.65	91.59	85.7	87.5	87.5	0.18	63.0	63.0	4	91.60487055778503	95.96155881881714	97.09619879722597	87.67030239105225	95.69567441940308	96.90967202186584	0.0100947311148047	250.42816162109372	0.009382848627865	241.834503173828
0249_sub-16	ds000249	ds000249/sub-16/anat/sub-16_T1w.nii.gz	23.5	m	0.99999946	3.0	siemens	skyra	85.0	88.52	95.76	86.21	10.0	8.0	0.2	61.0	0.06	4	93.05941462516785	96.16923332214355	97.3195254802704	88.06847333908081	95.84851264953612	97.11554050445557	0.0108675379306077	262.4284362792969	0.00966677442193	262.829345703125
0249_sub-21	ds000249	ds000249/sub-21/anat/sub-21_T1w.nii.gz	45.5	m	1.0000023	3.0	siemens	skyra	85.0	88.64	95.64	86.24	128.5	128.5	0.65	0.07	0.08	4	91.90357327461244	96.20263576507568	97.22595810890198	85.63607335090637	95.5489456653595	96.8206226825714	0.0104943057522177	279.9801330566406	0.009904931299388	269.335388183594
0249_sub-15	ds000249	ds000249/sub-15/anat/sub-15_T1w.nii.gz	23.5	f	0.999994	3.0	siemens	skyra	85.0	86.0	95.32	85.45	149.5	149.5	0.96	0.07	81.0	4	91.22031331062315	96.4257538318634	97.5640833377838	85.0221037864685	96.13001942634584	97.418612241745	0.0105730202049016	275.1050720214844	0.009697500616312	274.493103027344
0253_sub-14	ds000253	ds000253/sub-14/anat/sub-14_T1w.nii.gz	21.5	f	0.87890494	3.0	siemens	avanto	85.82	81.01	91.95	82.57	66.5	66.5	0.04	64.0	61.0	3	90.41423201560974	94.9594795703888	95.6435203552246	85.51322817802429	95.59144377708436	96.4542269706726	0.010373119264841	260.4257507324219	0.009714281186461	245.293594360352
0253_sub-09	ds000253	ds000253/sub-09/anat/sub-09_T1w.nii.gz	24.5	f	0.87891096	3.0	siemens	avanto	85.82	79.7	93.19	81.49	228.5	228.5	1.13	71.0	0.08	3	90.63082933425903	95.81920504570007	96.81898951530457	85.1243793964386	95.93300819396973	97.02987670898438	0.0099071590229868	252.4543609619141	0.0094677163288	237.14924621582
0253_sub-02	ds000253	ds000253/sub-02/anat/sub-02_T1w.nii.gz	29.5	f	0.8789067	3.0	siemens	avanto	85.82	77.72	92.77	79.81	249.0	249.0	1.16	69.0	79.0	3	85.14323234558105	95.7282781600952	96.90220355987547	77.40415334701538	96.1607813835144	97.59323000907898	0.0097227441146969	257.8017578125	0.009097845293581	241.715606689453
0253_sub-18	ds000253	ds000253/sub-18/anat/sub-18_T1w.nii.gz	22.5	f	0.87890494	3.0	siemens	avanto	85.82	80.78	93.62	82.39	12.0	9.0	0.33	66.0	65.0	3	89.54465985298157	96.194726228714	96.75678014755248	82.90102481842041	96.2777853012085	96.88739776611328	0.0092839021235704	228.1936798095703	0.009093039669096	202.34114074707
0253_sub-15	ds000253	ds000253/sub-15/anat/sub-15_T1w.nii.gz	19.5	f	0.8789042	3.0	siemens	avanto	85.82	80.7	93.25	82.32	209.0	209.0	0.49	68.0	71.0	3	92.16212034225464	95.66632509231567	96.03639841079712	87.24671602249146	95.7339644432068	96.16948962211607	0.0098601728677749	255.7088928222656	0.009502233937383	234.191009521484
0254_sub-05	ds000254	ds000254/sub-05/anat/sub-05_T1w.nii.gz	25.5	f	1.0	3.0	general electric	discovery	85.0	82.72	96.4	83.65	125.5	125.5	1.22	66.0	0.08	3	91.10425114631651	96.21790051460266	97.70044088363647	87.19542026519775	96.15965485572816	97.58193492889404	0.0098301516845822	258.5773010253906	0.009062663652003	259.040435791016
0254_sub-11	ds000254	ds000254/sub-11/anat/sub-11_T1w.nii.gz	33.5	f	1.0	3.0	general electric	discovery	85.0	85.46	96.22	85.22	12.0	6.0	0.23	62.0	61.0	3	89.51529860496521	96.29481434822084	97.85699248313904	85.39187908172607	96.54458165168762	97.79989719390868	0.0093331402167677	246.45265197753903	0.00891887024045	229.190765380859
0254_sub-13	ds000254	ds000254/sub-13/anat/sub-13_T1w.nii.gz	24.5	f	1.0	3.0	general electric	discovery	85.0	84.93	95.96	84.96	86.0	86.0	0.19	66.0	63.0	3	88.11875581741333	95.82879543304443	97.57282137870789	83.26210379600525	96.44516110420228	97.47851490974426	0.009779748506844	234.8086395263672	0.009336985647678	220.611328125
0254_sub-04	ds000254	ds000254/sub-04/anat/sub-04_T1w.nii.gz	31.5	m	1.0	3.0	general electric	discovery	85.0	91.31	94.87	86.55	16.0	10.5	0.66	63.0	66.0	3	88.68968486785889	96.22122049331664	97.6628303527832	82.39184617996216	96.22918367385864	97.53575921058656	0.0096282828599214	239.89788818359372	0.008891149424016	229.338012695312
0254_sub-12	ds000254	ds000254/sub-12/anat/sub-12_T1w.nii.gz	40.5	m	1.0	3.0	general electric	discovery	85.0	90.4	95.62	86.48	6.0	10.5	0.09	66.0	65.0	3	87.3430609703064	96.23493552207948	97.7144718170166	80.35674095153809	96.30324244499208	97.53695130348206	0.0106108095496892	265.947021484375	0.010004568845034	254.559585571289
1131_sub-54	ds001131	ds001131/sub-54/anat/sub-54_T1w.nii.gz	22.5	m	0.6646729	3.0	siemens	skyra	87.54	80.61	93.37	82.45	107.5	107.5	0.83	68.0	73.0	2	91.79989099502563	96.05249166488647	97.38736152648926	87.81703114509583	96.51308059692384	97.71291613578796	0.010782185010612	258.4497985839844	0.00982220377773	258.4228515625
1131_sub-49	ds001131	ds001131/sub-49/anat/sub-49_T1w.nii.gz	31.5	f	0.6646729	3.0	siemens	skyra	87.54	81.08	94.14	82.85	147.5	147.5	0.3	66.0	67.0	2	91.99637174606325	96.11145257949828	97.22404479980467	88.66696357727051	96.57036066055298	97.56927490234376	0.0103805297985672	252.63409423828125	0.009455620311201	246.749862670898
1131_sub-16	ds001131	ds001131/sub-16/anat/sub-16_T1w.nii.gz	21.5	m	0.6646729	3.0	siemens	skyra	87.54	80.54	94.04	82.38	148.5	148.5	0.7	68.0	69.0	2	90.1898205280304	95.56747078895567	97.23669290542604	87.1718168258667	96.4837908744812	97.67841100692748	0.0099909743294119	248.9193115234375	0.009573543444276	237.688598632812
1131_sub-33	ds001131	ds001131/sub-33/anat/sub-33_T1w.nii.gz	19.5	f	0.6646729	3.0	siemens	skyra	87.54	81.14	93.86	82.9	12.0	9.5	0.09	71.0	66.0	2	92.55324602127077	96.34316563606262	97.37253785133362	87.84405589103699	96.76396250724792	97.71764278411864	0.0119611257687211	258.737060546875	0.010996218770743	243.81575012207
1131_sub-28	ds001131	ds001131/sub-28/anat/sub-28_T1w.nii.gz	31.5	m	0.6646729	3.0	siemens	skyra	87.54	80.55	93.54	82.39	69.5	69.5	0.05	64.0	63.0	2	91.7019784450531	96.39880061149596	97.12803363800047	87.5175416469574	96.71562314033508	97.3748505115509	0.0097224675118923	239.4763946533203	0.009136784821749	231.647842407227
1226_sub-CON08	ds001226	ds001226/sub-CON08/ses-preop/anat/sub-CON08_ses-preop_T1w.nii.gz	75.5	m	0.9999977	3.0	siemens	trio	85.0	76.37	91.09	78.57	6.0	4.5	0.09	54.0	52.0	0	92.5597608089447	96.52281999588013	97.2464084625244	88.4303629398346	96.91478610038756	97.59646654129028	0.0114082312211394	278.1730651855469	0.010269140824676	294.082641601562
1226_sub-CON02	ds001226	ds001226/sub-CON02/ses-preop/anat/sub-CON02_ses-preop_T1w.nii.gz	64.5	m	1.000006	3.0	siemens	trio	85.0	79.46	90.1	81.19	10.0	5.0	0.47	56.0	56.0	0	88.66211175918579	96.4948058128357	97.61550426483154	82.89020657539368	96.86286449432372	97.8678822517395	0.0094226924702525	257.9161682128906	0.008570940233767	256.109558105469
1226_sub-CON04	ds001226	ds001226/sub-CON04/ses-preop/anat/sub-CON04_ses-preop_T1w.nii.gz	53.5	f	0.99999917	3.0	siemens	trio	85.0	84.75	92.73	84.87	6.0	6.0	0.04	58.0	55.0	0	88.93866539001465	95.60157656669617	96.46317958831789	85.12492775917053	96.34418487548828	96.89815044403076	0.0099634183570742	250.32830810546875	0.009035700000823	244.374282836914
1226_sub-CON11	ds001226	ds001226/sub-CON11/ses-preop/anat/sub-CON11_ses-preop_T1w.nii.gz	72.5	f	0.9999997	3.0	siemens	trio	85.0	71.32	91.1	74.06	12.0	6.0	0.18	61.0	58.0	0	90.25993943214417	95.7927107810974	96.91981077194214	85.8599603176117	96.34760022163393	97.23958969116212	0.010121539235115	243.0850372314453	0.009022402577102	244.326843261719
1226_sub-CON05	ds001226	ds001226/sub-CON05/ses-preop/anat/sub-CON05_ses-preop_T1w.nii.gz	49.5	m	0.99999917	3.0	siemens	trio	85.0	76.12	91.11	78.35	66.5	66.5	0.07	61.0	0.06	0	93.08254718780518	96.23185396194458	96.99114561080933	88.92839550971985	96.61105275154114	97.395122051239	0.009797690436244	240.07736206054688	0.008997877128422	230.469436645508
1228_sub-03	ds001228	ds001228/sub-03/anat/sub-03_T1w.nii.gz	28.5	f	0.99999994	1.5	siemens	avanto	85.0	81.15	90.53	82.52	65.0	65.0	0.11	0.06	59.0	3	90.4490888118744	95.8156943321228	97.09807634353638	88.87853026390076	95.8532989025116	96.99958562850952	0.0097677651792764	246.5373077392578	0.008784358389676	232.193954467773
1228_sub-18	ds001228	ds001228/sub-18/anat/sub-18_T1w.nii.gz	20.5	f	1.0	1.5	siemens	avanto	85.0	82.68	93.05	83.62	12.0	6.0	0.38	59.0	58.0	3	90.81146121025084	96.80283665657043	97.75291085243224	86.40912175178528	96.78924083709715	97.69625067710876	0.0099439537152647	268.4602355957031	0.008936799131334	265.9033203125
1228_sub-09	ds001228	ds001228/sub-09/anat/sub-09_T1w.nii.gz	23.5	f	1.0	1.5	siemens	avanto	85.0	81.81	94.63	83.01	166.5	166.5	0.75	0.06	59.0	3	92.02404618263245	95.95573544502258	97.08353877067566	88.35178017616272	96.20755910873412	97.3136305809021	0.0107994442805647	265.622314453125	0.009689127095044	262.667144775391
1228_sub-02	ds001228	ds001228/sub-02/anat/sub-02_T1w.nii.gz	35.5	f	1.0	1.5	siemens	avanto	85.0	78.61	94.17	80.49	10.0	7.0	0.11	61.0	59.0	3	87.15189099311829	96.39270901679993	97.708398103714	81.3359797000885	96.34483456611632	97.65656590461732	0.0100856889039278	246.8703765869141	0.009299345314503	233.232116699219
1228_sub-16	ds001228	ds001228/sub-16/anat/sub-16_T1w.nii.gz	34.5	m	1.0	1.5	siemens	avanto	85.0	80.9	93.94	82.33	10.0	8.5	0.21	61.0	0.06	3	91.91519618034364	96.42279148101808	97.36743569374084	88.38409781455994	96.29172086715698	97.27498292922974	0.0096247214823961	248.39686584472656	0.008829057216644	243.041610717773
1229_sub-12	ds001229	ds001229/sub-12/anat/sub-12_T1w.nii.gz	22.5	f	0.6646742	3.0	siemens	skyra	87.54	79.13	94.26	81.15	6.0	5.0	0.23	64.0	58.0	1	89.45512771606445	96.4320719242096	97.3060131072998	85.20597815513611	96.75040245056152	97.49374389648438	0.0099399276077747	247.44415283203125	0.009127080440521	235.376846313477
1229_sub-19	ds001229	ds001229/sub-19/anat/sub-19_T1w.nii.gz	21.5	m	0.6646759	3.0	siemens	skyra	87.54	76.99	92.17	79.24	8.0	9.5	0.23	65.0	62.0	1	92.44726300239564	96.44270539283752	97.2823977470398	89.28724527359009	96.42165303230286	97.28245735168456	0.0098410574719309	237.0930938720703	0.009008688852191	229.451644897461
1229_sub-16	ds001229	ds001229/sub-16/anat/sub-16_T1w.nii.gz	29.5	m	0.66467446	3.0	siemens	skyra	87.54	83.03	93.07	84.48	89.5	89.5	0.26	66.0	62.0	1	86.96358799934387	95.71194052696228	97.58358597755432	84.81480479240417	96.57986760139464	97.906494140625	0.0104506500065326	259.9797058105469	0.009372689761221	262.208190917969
1229_sub-10	ds001229	ds001229/sub-10/anat/sub-10_T1w.nii.gz	20.5	f	0.6646725	3.0	siemens	skyra	87.54	83.98	93.71	85.23	10.0	9.5	0.36	66.0	65.0	1	90.80273509025574	96.53795957565308	97.51562476158142	86.64891123771667	96.66374325752258	97.558856010437	0.009554480202496	243.09796142578125	0.0089619923383	228.294830322266
1229_sub-22	ds001229	ds001229/sub-22/anat/sub-22_T1w.nii.gz	34.5	m	0.6646681	3.0	siemens	skyra	87.54	79.43	92.7	81.42	8.0	10.0	0.23	61.0	58.0	1	86.53752207756042	95.39339542388916	96.79604172706604	83.08519124984741	95.96331119537354	97.34215140342712	0.0103347850963473	258.5785217285156	0.009415709413588	258.123474121094
1232_sub-08	ds001232	ds001232/sub-08/anat/sub-08_T1w.nii.gz	19.5	m	0.6646774	3.0	siemens	skyra	87.54	79.8	91.93	81.74	10.0	9.0	0.27	68.0	64.0	3	93.09776425361632	96.6231405735016	97.25810885429382	88.58273029327393	96.50099277496338	97.0358431339264	0.010193845257163	256.04901123046875	0.009516609832644	247.267227172852
1232_sub-10	ds001232	ds001232/sub-10/anat/sub-10_T1w.nii.gz	29.5	m	0.66467166	3.0	siemens	skyra	87.54	82.52	92.22	84.06	8.0	10.5	0.31	0.06	57.0	3	88.55807781219482	96.8581199645996	97.78852462768556	79.88747358322144	96.34151458740234	97.69132137298584	0.0103699211031198	256.93365478515625	0.009217490442097	260.303955078125
1232_sub-21	ds001232	ds001232/sub-21/anat/sub-21_T1w.nii.gz	22.5	f	0.6646682	3.0	siemens	skyra	87.54	80.26	91.55	82.14	811.5	811.5	0.2	62.0	0.06	3	90.80654978752136	96.66661620140076	97.33206629753111	85.63181161880493	96.67115211486816	97.24525213241576	0.0105403391644358	271.46051025390625	0.009779065847397	267.107757568359
1232_sub-05	ds001232	ds001232/sub-05/anat/sub-05_T1w.nii.gz	21.5	f	0.66467345	3.0	siemens	skyra	87.54	75.69	93.12	78.07	16.0	12.5	0.97	75.0	0.08	3	90.7387375831604	96.25998139381409	97.2402811050415	86.9147002696991	96.6373085975647	97.56907224655151	0.0114147346466779	258.69354248046875	0.010507415980101	255.871490478516
1232_sub-14	ds001232	ds001232/sub-14/anat/sub-14_T1w.nii.gz	18.5	f	0.6646747	3.0	siemens	skyra	87.54	84.53	93.16	85.64	18.0	12.5	0.79	0.07	71.0	3	92.3102617263794	96.421879529953	97.531920671463	87.2724711894989	96.38248682022096	97.42773771286012	0.0104637620970606	237.90509033203125	0.009652076289058	232.68212890625
1241_sub-16	ds001241	ds001241/sub-16/anat/sub-16_T1w.nii.gz	21.5	f	0.18161857	3.0	siemens	trio	92.28	81.0	92.68	82.97	8.0	4.5	0.04	66.0	63.0	1	93.54271292686462	96.10881805419922	97.04785346984865	90.29191136360168	96.59695029258728	97.17918634414671	0.0100080957636237	239.72760009765625	0.009073453955352	229.742370605469
1241_sub-22	ds001241	ds001241/sub-22/anat/sub-22_T1w.nii.gz	25.5	f	0.18161766	3.0	siemens	trio	92.28	80.35	92.84	82.39	16.0	6.0	0.39	68.0	66.0	1	85.06786823272705	96.29753828048706	97.50394225120544	77.02057361602783	96.43547534942628	97.69291281700134	0.0118829431012272	251.5153045654297	0.010273354128003	252.449844360352
1241_sub-08	ds001241	ds001241/sub-08/anat/sub-08_T1w.nii.gz	25.5	f	0.18161799	3.0	siemens	trio	92.28	79.97	92.05	82.03	10.0	7.0	0.18	68.0	64.0	1	79.26421165466309	95.86216807365416	97.53512144088744	69.98789310455322	95.61167359352112	97.73780703544617	0.0095520224422216	242.51025390625	0.008861190639436	228.57470703125
1241_sub-01	ds001241	ds001241/sub-01/anat/sub-01_T1w.nii.gz	22.5	f	0.18161663	3.0	siemens	trio	92.28	81.03	90.56	83.0	10.0	9.0	0.17	67.0	63.0	1	84.98730659484863	96.111398935318	97.63327240943909	77.40048170089722	96.13288640975952	97.74276614189148	0.011077388189733	254.9469757080078	0.009998622350395	250.514511108398
1241_sub-13	ds001241	ds001241/sub-13/anat/sub-13_T1w.nii.gz	22.5	f	0.18161777	3.0	siemens	trio	92.28	81.37	92.72	83.31	12.0	9.0	0.48	69.0	79.0	1	91.41035676002502	96.19956612586977	97.18558192253111	85.93512177467346	96.41488194465636	97.38173484802246	0.0118051590397953	253.05813598632807	0.010088585317135	257.426177978516
1297_sub-04	ds001297	ds001297/sub-04/anat/sub-04_T1w.nii.gz	23.5	m	0.87890625	3.0	philips	achieva	85.82	69.56	93.0	72.47	8.0	8.5	0.1	63.0	58.0	0	90.93015193939208	95.9943413734436	97.10567593574524	88.95385265350342	96.71870470046996	97.54350185394289	0.0112962704151868	272.68817138671875	0.010067925788462	281.114288330078
1297_sub-29	ds001297	ds001297/sub-29/anat/sub-29_T1w.nii.gz	28.5	m	0.87890625	3.0	philips	achieva	85.82	77.09	92.91	79.25	209.0	209.0	0.68	0.06	57.0	0	91.99336767196657	96.24537229537964	97.0530092716217	88.92589211463928	96.73606753349304	97.43850827217102	0.0093181375414133	244.64866638183597	0.008482860401273	240.294769287109
1297_sub-10	ds001297	ds001297/sub-10/anat/sub-10_T1w.nii.gz	21.5	f	0.87890625	3.0	philips	achieva	85.82	76.36	91.92	78.6	18.0	9.5	0.86	68.0	73.0	0	93.58758926391602	95.9741234779358	96.95637822151184	91.78003072738647	96.67532444000244	97.37253189086914	0.0097558237612247	251.4299774169922	0.009226989001036	237.087219238281
1297_sub-33	ds001297	ds001297/sub-33/anat/sub-33_T1w.nii.gz	19.5	f	0.87890625	3.0	philips	achieva	85.82	75.65	93.16	77.98	14.0	10.0	0.58	63.0	63.0	0	91.66212677955627	95.37952542304993	96.52357697486876	89.83073234558105	96.39230370521544	97.23194241523744	0.0092841060832142	249.8072509765625	0.008616275154054	233.547607421875
1297_sub-09	ds001297	ds001297/sub-09/anat/sub-09_T1w.nii.gz	28.5	m	0.87890625	3.0	philips	achieva	85.82	74.66	92.74	77.09	8.0	10.0	0.28	66.0	66.0	0	90.00282883644104	95.69578766822816	97.0478892326355	86.4786684513092	96.3988184928894	97.39706516265868	0.010399006307125	246.1850433349609	0.009056854993105	249.307983398438
1338_sub-tb3744	ds001338	ds001338/sub-tb3744/anat/sub-tb3744_T1w.nii.gz	27.5	f	1.0	3.0	siemens	trio	85.0	84.22	93.49	84.58	8.0	4.5	0.16	55.0	53.0	0	92.32900738716124	96.86930179595949	97.66037464141846	86.7437481880188	96.92601561546326	97.79207706451416	0.0085982652381062	229.56204223632807	0.008319643326104	211.008163452148
1338_sub-tb3240	ds001338	ds001338/sub-tb3240/anat/sub-tb3240_T1w.nii.gz	25.5	m	1.0	3.0	siemens	trio	85.0	84.53	92.3	84.76	10.0	7.0	0.43	61.0	64.0	0	92.97291040420532	96.63181900978088	97.49850630760191	88.05709481239319	96.49686217308044	97.55955338478088	0.0097385356202721	237.6530914306641	0.008832741528749	230.290023803711
1338_sub-tb3592	ds001338	ds001338/sub-tb3592/anat/sub-tb3592_T1w.nii.gz	25.5	f	1.0	3.0	siemens	trio	85.0	85.97	94.75	85.44	168.5	168.5	0.4	63.0	68.0	0	92.00085401535034	96.74925804138184	97.79134392738342	85.73352694511414	96.4950144290924	97.73463010787964	0.0106378514319658	255.0318298339844	0.009686981327832	247.301666259766
1338_sub-tb3929	ds001338	ds001338/sub-tb3929/anat/sub-tb3929_T1w.nii.gz	34.5	f	1.0	3.0	siemens	trio	85.0	84.78	95.2	84.89	10.0	9.0	0.24	62.0	62.0	0	92.05339550971983	96.7759370803833	97.79396653175354	86.0020101070404	96.4515209197998	97.56368398666382	0.0086397062987089	232.3813934326172	0.00850463565439	207.030120849609
1338_sub-tb3757	ds001338	ds001338/sub-tb3757/anat/sub-tb3757_T1w.nii.gz	29.5	f	1.0	3.0	siemens	trio	85.0	84.57	94.57	84.78	89.5	89.5	0.13	65.0	64.0	0	89.62956666946411	96.65640592575072	97.64524102211	82.91414380073547	96.77968621253969	97.83928990364076	0.0089904479682445	243.3603363037109	0.00855993386358	227.489273071289
1344_sub-005	ds001344	ds001344/sub-005/ses-scan1/anat/sub-005_ses-scan1_T1w.nii.gz	23.5	m	0.99999434	3.0	siemens	trio	85.0	81.68	93.21	82.92	147.5	147.5	0.3	63.0	61.0	4	93.38554739952087	96.64075374603271	97.48615622520448	87.87087202072144	96.17007970809937	97.15689420700072	0.0096714757382869	244.62794494628903	0.00896633323282	237.987670898437
1344_sub-014	ds001344	ds001344/sub-014/ses-scan1/anat/sub-014_ses-scan1_T1w.nii.gz	24.5	f	0.9999956	3.0	siemens	trio	85.0	82.82	93.54	83.72	128.0	128.0	0.42	64.0	67.0	4	89.49888944625854	96.83741927146912	97.71012663841248	81.5497636795044	96.75038456916808	97.6590096950531	0.00917758513242	246.31930541992188	0.008883703500032	231.108963012695
1344_sub-003	ds001344	ds001344/sub-003/ses-scan1/anat/sub-003_ses-scan1_T1w.nii.gz	26.5	f	1.0000011	3.0	siemens	trio	85.0	81.55	93.15	82.83	68.5	68.5	0.09	61.0	59.0	4	91.22077822685242	96.80388569831848	97.67893552780151	85.35594940185547	96.62402272224426	97.4661350250244	0.0093575231730937	260.0142517089844	0.008985361084342	244.695327758789
1344_sub-013	ds001344	ds001344/sub-013/ses-scan1/anat/sub-013_ses-scan1_T1w.nii.gz	24.5	f	1.0	3.0	siemens	trio	85.0	81.68	94.16	82.92	88.5	88.5	0.2	58.0	56.0	4	90.11844992637634	95.40565013885498	97.2282648086548	80.12685179710388	95.4534947872162	97.34136462211607	0.0079776085913181	242.91346740722656	0.007898633368313	214.987152099609
1344_sub-017	ds001344	ds001344/sub-017/ses-scan1/anat/sub-017_ses-scan1_T1w.nii.gz	34.5	m	0.99999994	3.0	siemens	trio	85.0	83.59	93.38	84.21	12.0	8.5	0.38	0.06	59.0	4	92.06311106681824	96.747088432312	97.49197363853456	85.29594540596008	96.3537335395813	97.25374579429626	0.0097578112035989	270.6327514648437	0.009036821313202	265.269165039062
1353_sub-8113	ds001353	ds001353/sub-8113/anat/sub-8113_run-01_T1w.nii.gz	29.5	m	0.9536743	3.0	siemens	trio	85.31	85.99	92.62	85.63	20.0	7.0	1.12	64.0	66.0	0	88.9505386352539	95.89283466339111	97.44478464126588	82.86257982254028	95.43296694755554	97.34339118003844	0.0113631132990121	270.7989501953125	0.010083047673106	270.238067626953
1353_sub-8109	ds001353	ds001353/sub-8109/anat/sub-8109_run-01_T1w.nii.gz	46.5	m	0.9536743	3.0	siemens	trio	85.31	81.18	92.41	82.61	88.5	88.5	0.12	59.0	58.0	0	92.16294288635254	96.63636088371275	97.79112339019775	87.53963708877563	96.13209962844849	97.50210642814636	0.0098336329683661	252.27268981933597	0.008753315545619	256.025421142578
1353_sub-8107	ds001353	ds001353/sub-8107/anat/sub-8107_run-01_T1w.nii.gz	26.5	m	0.9536743	3.0	siemens	trio	85.31	82.0	91.19	83.23	12.0	9.0	0.08	66.0	65.0	0	89.66490030288696	96.7612087726593	97.78074622154236	82.61285424232483	96.47347927093506	97.71646857261658	0.009867682121694	255.06741333007807	0.009112450294197	245.181121826172
1353_sub-8132	ds001353	ds001353/sub-8132/anat/sub-8132_run-01_T1w.nii.gz	27.5	m	0.9536743	3.0	siemens	trio	85.31	80.56	91.35	82.12	69.5	69.5	0.05	65.0	62.0	0	89.57176208496094	96.93335294723512	97.76387214660645	81.63433074951172	96.66209816932678	97.66782522201538	0.0102544054388999	256.510498046875	0.009210001677275	240.10871887207
1353_sub-8125	ds001353	ds001353/sub-8125/anat/sub-8125_run-01_T1w.nii.gz	33.5	m	0.9536743	3.0	siemens	trio	85.31	81.96	92.85	83.2	10.0	10.0	0.32	63.0	62.0	0	92.08160638809204	96.69016003608704	97.7538526058197	87.441086769104	96.35747075080872	97.49911427497864	0.0108025968074798	283.42510986328125	0.010036806575954	275.728088378906
1371_sub-M80397245	ds001371	ds001371/sub-M80397245/anat/sub-M80397245_T1w.nii.gz	22.5	f	0.5119981	3.0	siemens	trio	89.0	82.66	91.36	84.34	6.0	4.0	0.08	65.0	59.0	0	89.76027965545654	96.34511470794678	97.69906997680664	83.37014317512512	96.0738480091095	97.5968062877655	0.0091270860284566	237.7156219482422	0.008800746873021	215.64875793457
1371_sub-M80323465	ds001371	ds001371/sub-M80323465/anat/sub-M80323465_T1w.nii.gz	20.5	f	0.5120022	3.0	siemens	trio	89.0	83.54	92.06	85.1	10.0	4.5	0.16	67.0	61.0	0	92.5343930721283	96.40294313430786	97.7116048336029	87.36642003059387	95.59917449951172	97.34404683113098	0.0102332644164562	234.7623443603516	0.009530084207654	218.081756591797
1371_sub-M80318505	ds001371	ds001371/sub-M80318505/anat/sub-M80318505_T1w.nii.gz	20.5	f	0.51199603	3.0	siemens	trio	89.0	79.95	92.16	81.95	65.5	65.5	0.24	64.0	0.06	0	89.67131972312927	96.53018116950987	97.79690504074097	82.74704217910767	95.80974578857422	97.49826192855836	0.0101710399612784	250.34390258789065	0.009359971620142	241.929916381836
1371_sub-M80354361	ds001371	ds001371/sub-M80354361/anat/sub-M80354361_T1w.nii.gz	25.5	m	0.51200193	3.0	siemens	trio	89.0	80.35	89.83	82.31	66.5	66.5	0.07	61.0	55.0	0	91.83621406555176	96.90961837768556	97.74725437164308	85.30688285827637	95.94880938529968	97.37361073493958	0.0132781360298395	271.16796875	0.010624094866216	294.727691650391
1371_sub-M80353242	ds001371	ds001371/sub-M80353242/anat/sub-M80353242_T1w.nii.gz	21.5	m	0.5119995	3.0	siemens	trio	89.0	81.31	91.28	83.16	88.5	88.5	0.25	66.0	61.0	0	84.73864793777466	96.18098735809326	97.31183648109436	78.39463353157043	95.4338312149048	96.94048762321472	0.0100260619074106	226.7445526123047	0.009109885431826	216.624542236328
1378_sub-control11	ds001378	ds001378/sub-control11/ses-01/anat/sub-control11_ses-01_T1w.nii.gz	36.95	m	1.0	1.5	philips	intera	85.0	81.38	94.9	82.7	105.5	105.5	0.38	57.0	66.0	1	94.96663212776184	94.10550594329834	96.24775648117064	91.77626371383668	94.53663229942322	96.93466424942017	0.0117374323308467	292.2205810546875	0.010244169272482	311.398559570312
1378_sub-control16	ds001378	ds001378/sub-control16/ses-01/anat/sub-control16_ses-01_T1w.nii.gz	71.8	m	1.0	1.5	philips	intera	85.0	81.96	94.1	83.12	85.5	85.5	0.1	56.0	55.0	1	93.14203262329102	96.00234031677246	97.32080101966858	89.3653154373169	95.74093222618104	96.84652090072632	0.0125175723806023	315.8983459472656	0.010628155432642	357.265930175781
1378_sub-control05	ds001378	ds001378/sub-control05/ses-01/anat/sub-control05_ses-01_T1w.nii.gz	72.43	f	1.0	1.5	philips	intera	85.0	86.03	95.47	85.47	8.0	7.0	0.11	54.0	52.0	1	93.21601390838624	96.65858149528503	97.4145531654358	88.84135484695435	96.4503049850464	97.08511233329772	0.0098276436328887	270.3646240234375	0.0088557805866	270.903106689453
1378_sub-control12	ds001378	ds001378/sub-control12/ses-01/anat/sub-control12_ses-01_T1w.nii.gz	65.01	f	1.0	1.5	philips	intera	85.0	84.91	94.84	84.96	10.0	7.0	0.38	56.0	55.0	1	91.69042110443117	96.21629118919373	97.12170362472534	86.14853620529175	96.22927904129028	97.01650142669678	0.0112068578600883	279.3896179199219	0.009672416374087	289.129699707031
1378_sub-control02	ds001378	ds001378/sub-control02/ses-01/anat/sub-control02_ses-01_T1w.nii.gz	61.33	f	1.0	1.5	philips	intera	85.0	80.03	95.53	81.65	87.5	87.5	0.24	57.0	59.0	1	93.48592162132265	94.98250484466551	97.1156895160675	90.09569883346558	95.02350687980652	96.87299728393556	0.0095099695026874	261.3283996582031	0.008493116125464	252.761993408203
1386_sub-32	ds001386	ds001386/sub-32/anat/sub-32_T1w.nii.gz	57.5	m	1.0	3.0	philips	achieva	85.0	76.64	91.35	78.8	8.0	8.5	0.12	64.0	65.0	3	85.38944125175476	96.1985170841217	97.75536060333252	77.97678112983704	95.96717357635498	97.86495566368104	0.0104018682613968	243.7974090576172	0.009186893701553	243.602005004883
1386_sub-38	ds001386	ds001386/sub-38/anat/sub-38_T1w.nii.gz	28.5	f	0.9999999	3.0	philips	achieva	85.0	82.5	94.63	83.5	168.5	168.5	0.6	63.0	62.0	3	91.36996865272522	96.45087122917175	97.44343161582948	86.62269711494446	96.73458337783812	97.63438105583192	0.0076231532730162	226.8832092285156	0.007872470654547	194.599990844727
1386_sub-41	ds001386	ds001386/sub-41/anat/sub-41_T1w.nii.gz	42.5	f	1.0	3.0	philips	achieva	85.0	77.79	95.4	79.79	68.5	68.5	0.11	64.0	66.0	3	90.41366577148438	95.85319757461548	97.28840589523315	85.56966781616211	95.97586393356325	97.56100177764893	0.010034798644483	260.1514587402344	0.008942042477429	256.420562744141
1386_sub-28	ds001386	ds001386/sub-28/anat/sub-28_T1w.nii.gz	23.5	f	0.9999999	3.0	philips	achieva	85.0	76.77	94.36	78.91	14.0	9.0	0.5	71.0	77.0	3	90.62842130661012	96.6878890991211	97.53783345222472	85.39428114891052	96.8936026096344	97.72990942001344	0.0090155955404043	242.69749450683597	0.009324765764177	208.745361328125
1386_sub-39	ds001386	ds001386/sub-39/anat/sub-39_T1w.nii.gz	31.5	f	1.0	3.0	philips	achieva	85.0	81.2	94.98	82.56	10.0	9.5	0.52	63.0	65.0	3	91.89544916152954	96.129047870636	97.33474254608154	86.8768572807312	96.48848176002502	97.66422510147096	0.0084255058318376	236.0847625732422	0.008365786634386	213.194198608398
1408_sub-NF06	ds001408	ds001408/sub-NF06/ses-1preEEG/anat/sub-NF06_ses-1preEEG_T1w.nii.gz	31.5	f	0.8789062	3.0	general electric	discovery	85.82	80.62	94.48	82.26	105.5	105.5	0.1	66.0	63.0	4	89.75256681442261	96.7820644378662	97.64614701271056	90.9117579460144	97.33954668045044	97.88586497306824	0.0103175789117813	255.3203582763672	0.009442574344575	247.196472167969
1408_sub-control21	ds001408	ds001408/sub-control21/ses-1preEEG/anat/sub-control21_ses-1preEEG_T1w.nii.gz	31.5	f	0.8789063	3.0	general electric	discovery	85.82	82.77	94.06	83.92	66.0	66.0	0.08	67.0	61.0	4	87.75275349617004	96.33890390396118	97.29053378105164	87.42460608482361	96.85179591178894	97.44049906730652	0.0092317378148436	253.6646423339844	0.009037076495588	233.127502441406
1408_sub-NF19	ds001408	ds001408/sub-NF19/ses-1preEEG/anat/sub-NF19_ses-1preEEG_T1w.nii.gz	34.5	m	0.87890637	3.0	general electric	discovery	85.82	78.39	93.97	80.38	10.0	7.0	0.3	66.0	57.0	4	91.218101978302	96.94823622703552	97.68473505973816	91.1771833896637	97.14720249176024	97.66493439674376	0.0106782652437686	274.1050109863281	0.009415271691978	274.697784423828
1408_sub-NF10	ds001408	ds001408/sub-NF10/ses-1preEEG/anat/sub-NF10_ses-1preEEG_T1w.nii.gz	28.5	m	0.8789042	3.0	general electric	discovery	85.82	79.04	94.68	80.94	127.0	127.0	0.31	67.0	61.0	4	87.47450113296509	96.14094495773315	97.4136769771576	82.87043571472168	96.55489921569824	97.67293334007265	0.0088872257620096	248.57391357421875	0.008657153695822	229.398696899414
1408_sub-control18	ds001408	ds001408/sub-control18/ses-1preEEG/anat/sub-control18_ses-1preEEG_T1w.nii.gz	19.5	f	0.8789063	3.0	general electric	discovery	85.82	83.55	93.86	84.47	8.0	7.0	0.14	0.07	64.0	4	88.34792375564575	95.88370323181152	97.02377319335938	88.66305947303772	95.60830593109132	97.26821184158324	0.0105923023074865	253.67822265625	0.009743751958013	244.861541748047
1415_sub-18	ds001415	ds001415/sub-18/anat/sub-18_T1w.nii.gz	33.5	f	0.99989635	3.0	siemens	skyra	85.0	84.74	98.28	84.87	6.0	4.5	0.05	63.0	0.06	1	91.09703302383424	94.08975839614868	97.54698276519775	88.40668201446533	94.2747712135315	97.59033918380736	0.0107735460624098	252.07102966308597	0.009943870827556	241.878829956055
1415_sub-03	ds001415	ds001415/sub-03/anat/sub-03_T1w.nii.gz	26.5	f	0.9999	3.0	siemens	skyra	85.0	84.1	98.0	84.51	85.5	85.5	0.33	58.0	62.0	1	94.09292340278624	93.82690787315369	96.5789556503296	91.31286144256592	94.00364756584167	96.7444896697998	0.0091909188777208	265.24737548828125	0.008858629502356	250.452270507812
1415_sub-16	ds001415	ds001415/sub-16/anat/sub-16_T1w.nii.gz	53.5	m	0.9999183	3.0	siemens	skyra	85.0	85.71	98.22	85.33	105.5	105.5	0.19	59.0	58.0	1	91.72047972679138	94.95579600334167	97.5641906261444	87.04058527946472	94.59195733070374	97.65476584434508	0.0107254162430763	271.3852233886719	0.009396343491972	272.475189208984
1415_sub-10	ds001415	ds001415/sub-10/anat/sub-10_T1w.nii.gz	22.5	m	0.9999	3.0	siemens	skyra	85.0	81.6	98.1	82.86	127.5	127.5	0.16	63.0	62.0	1	92.12957620620728	95.33268213272096	97.64010310173036	87.37851977348328	94.6020245552063	97.42482900619508	0.0089700240641832	242.1361389160156	0.008704474195838	228.426956176758
1415_sub-08	ds001415	ds001415/sub-08/anat/sub-08_T1w.nii.gz	24.5	f	0.9998558	3.0	siemens	skyra	85.0	83.41	98.26	84.1	89.0	89.0	0.09	66.0	65.0	1	91.32970571517944	95.52642107009888	97.53968715667725	86.21580004692078	95.09859681129456	97.37730026245116	0.0094493692740798	251.76812744140625	0.009352996945381	227.416625976563
1417_sub-study041	ds001417	ds001417/sub-study041/ses-after/anat/sub-study041_ses-after_T1w.nii.gz	29.5	f	1.0	3.0	siemens	prisma	85.0	79.6	91.14	81.3	148.5	148.5	0.29	62.0	61.0	3	90.24420976638794	96.37073278427124	97.55271673202516	82.91800022125244	95.85158824920654	97.05289602279665	0.0088841831311583	234.1304168701172	0.008247865363956	228.186737060547
1417_sub-study016	ds001417	ds001417/sub-study016/ses-after/anat/sub-study016_ses-after_T1w.nii.gz	33.5	f	1.0	3.0	siemens	prisma	85.0	84.53	92.11	84.76	128.5	128.5	0.26	0.06	0.06	3	93.6706006526947	96.55261635780334	97.7093756198883	88.83944749832153	96.2236762046814	97.3900854587555	0.0114534739404916	278.8674621582031	0.010148192755878	283.852630615234
1417_sub-study027	ds001417	ds001417/sub-study027/ses-after/anat/sub-study027_ses-after_T1w.nii.gz	31.5	m	1.0	3.0	siemens	prisma	85.0	83.66	92.61	84.25	10.0	9.0	0.17	63.0	62.0	3	92.3420548439026	95.96766233444214	97.40643501281738	87.21346259117126	95.7107663154602	97.41742610931396	0.010689603164792	245.6280670166016	0.009994360618293	232.125350952148
1417_sub-study002	ds001417	ds001417/sub-study002/ses-after/anat/sub-study002_ses-after_T1w.nii.gz	25.5	f	1.0	3.0	siemens	prisma	85.0	81.38	92.12	82.7	12.0	9.5	0.35	66.0	64.0	3	90.77522158622742	96.5487539768219	97.72170186042786	84.29078459739685	96.28875851631165	97.75928854942322	0.0091492496430873	240.03543090820312	0.0091109322384	207.433258056641
1417_sub-study017	ds001417	ds001417/sub-study017/ses-after/anat/sub-study017_ses-after_T1w.nii.gz	22.5	f	1.0	3.0	siemens	prisma	85.0	83.24	91.82	84.0	12.0	10.0	0.21	62.0	63.0	3	88.60328793525696	96.75121903419496	97.87747263908386	81.50032162666321	96.6974139213562	97.6502239704132	0.008622926659882	241.52037048339844	0.008661593310535	210.449249267578
1430_sub-07	ds001430	ds001430/sub-07/anat/sub-07_T1w.nii.gz	23.5	m	0.99999964	3.0	siemens	skyra	85.0	81.18	94.83	82.55	87.5	87.5	0.17	66.0	64.0	2	92.1915590763092	96.76093459129332	97.75651097297668	87.02544569969177	96.40358686447144	97.4993109703064	0.0099470121785998	259.6747436523437	0.009431614540517	246.746353149414
1430_sub-17	ds001430	ds001430/sub-17/anat/sub-17_T1w.nii.gz	19.5	f	1.0000018	3.0	siemens	skyra	85.0	78.98	94.14	80.79	14.0	9.0	0.33	66.0	65.0	2	89.23051357269287	96.75468802452087	97.76464700698853	82.5727641582489	96.68064713478088	97.6652204990387	0.0099025545641779	254.16798400878903	0.009324178099632	239.040466308594
1430_sub-02	ds001430	ds001430/sub-02/anat/sub-02_T1w.nii.gz	19.5	m	1.0000026	3.0	siemens	skyra	85.0	85.43	94.17	85.21	6.0	10.0	0.16	62.0	59.0	2	89.78428244590759	96.39834761619568	97.52699136734007	82.89214372634888	96.17059230804443	97.50953316688538	0.0092457039281725	264.8872375488281	0.008665986359119	251.479766845703
1430_sub-20	ds001430	ds001430/sub-20/anat/sub-20_T1w.nii.gz	19.5	m	1.0000011	3.0	siemens	skyra	85.0	81.64	94.63	82.89	12.0	10.0	0.51	64.0	66.0	2	88.32542896270752	96.30509614944458	97.67066240310668	82.86600112915039	96.52180075645448	97.57375717163086	0.0094240652397274	255.57260131835935	0.008987958543003	242.53173828125
1430_sub-09	ds001430	ds001430/sub-09/anat/sub-09_T1w.nii.gz	26.5	m	0.99999887	3.0	siemens	skyra	85.0	81.3	94.83	82.64	14.0	10.5	0.23	66.0	67.0	2	92.11243391036987	96.42634391784668	97.7915585041046	87.44587898254395	96.22690081596376	97.36095070838928	0.0102457590401172	267.7889099121094	0.009436624124646	258.488067626953
1439_sub-24	ds001439	ds001439/sub-24/anat/sub-24_T1w.nii.gz	27.5	m	0.9999941	3.0	siemens	trio	85.0	81.83	91.69	83.03	65.0	65.0	0.14	57.0	53.0	2	92.7481472492218	95.67452073097228	96.71222567558289	89.19600248336792	96.328467130661	97.55685329437256	0.0089818816632032	252.4195098876953	0.008373451419175	247.658981323242
1439_sub-21	ds001439	ds001439/sub-21/anat/sub-21_T1w.nii.gz	21.5	f	1.0000011	3.0	siemens	trio	85.0	83.96	91.28	84.43	87.5	87.5	0.22	0.06	58.0	2	92.16824173927309	95.77441811561584	96.19059562683104	89.22135829925537	96.54396772384644	97.22149968147278	0.0090419445186853	243.06988525390625	0.008712084032595	228.152908325195
1439_sub-16	ds001439	ds001439/sub-16/anat/sub-16_T1w.nii.gz	27.5	f	0.9999957	3.0	siemens	trio	85.0	88.94	93.37	86.29	8.0	8.0	0.21	63.0	62.0	2	88.2132887840271	95.13668417930604	96.55290842056274	86.38439178466797	96.36625051498412	97.72258400917052	0.009896382689476	265.4936218261719	0.009393369778991	247.429901123047
1439_sub-11	ds001439	ds001439/sub-11/anat/sub-11_T1w.nii.gz	20.5	f	1.0000013	3.0	siemens	trio	85.0	85.01	92.57	85.0	20.0	8.5	0.82	67.0	77.0	2	91.35838747024536	94.74740624427795	96.08004093170166	88.74279260635376	95.57670950889587	97.13121056556702	0.0096460599452257	238.14276123046875	0.009024406783283	223.773849487305
1439_sub-12	ds001439	ds001439/sub-12/anat/sub-12_T1w.nii.gz	21.5	f	0.999995	3.0	siemens	trio	85.0	85.97	93.25	85.44	148.5	148.5	0.5	63.0	62.0	2	90.11431336402892	95.67279815673828	96.46050333976746	85.75824499130249	96.3235080242157	97.30861783027648	0.0107088722288608	255.1755828857422	0.009901598095894	245.466171264648
1454_sub-03	ds001454	ds001454/sub-03/ses-1/anat/sub-03_ses-1_T1w.nii.gz	32.5	f	1.0	3.0	siemens	skyra	85.0	82.47	93.09	83.48	67.5	67.5	0.15	63.0	62.0	1	93.13989877700806	96.66720628738403	97.5973129272461	87.72863745689392	96.30577564239502	97.34199047088624	0.0089275874197483	237.12387084960935	0.008860921487212	205.86051940918
1454_sub-16	ds001454	ds001454/sub-16/ses-1/anat/sub-16_ses-1_T1w.nii.gz	19.5	m	1.000001	3.0	siemens	skyra	85.0	78.83	92.37	80.67	88.0	88.0	0.45	67.0	69.0	1	92.60420203208923	97.10217118263245	97.59013652801514	86.42767071723938	96.69418931007384	97.24462628364564	0.0100577659904956	241.6305084228516	0.009802227839828	224.548767089844
1454_sub-14	ds001454	ds001454/sub-14/ses-1/anat/sub-14_ses-1_T1w.nii.gz	21.5	m	1.0	3.0	siemens	skyra	85.0	79.12	91.65	80.91	16.0	11.5	0.68	65.0	65.0	1	91.8074667453766	96.92330956459044	97.9150891304016	85.96228361129761	96.78853750228882	97.74295687675476	0.0114727886393666	268.4757385253906	0.010403758846223	267.087036132812
1454_sub-04	ds001454	ds001454/sub-04/ses-1/anat/sub-04_ses-1_T1w.nii.gz	29.5	f	0.99999535	3.0	siemens	skyra	85.0	83.05	92.35	83.87	10.0	12.0	0.37	65.0	0.07	1	87.53651976585388	96.32737040519714	97.22203612327576	81.04005455970764	95.76358795166016	97.00338244438171	0.0104725258424878	245.86346435546875	0.009376147761941	239.180877685547
1454_sub-05	ds001454	ds001454/sub-05/ses-1/anat/sub-05_ses-1_T1w.nii.gz	30.5	f	1.0	3.0	siemens	skyra	85.0	81.86	93.46	83.05	22.0	14.0	0.85	67.0	76.0	1	92.563134431839	96.67826890945436	97.63143658638	88.19063305854797	96.56875729560852	97.50279188156128	0.0091414079070091	246.5225067138672	0.008662195876241	226.91813659668
1510_sub-28	ds001510	ds001510/sub-28/anat/sub-28_T1w.nii.gz	22.5	m	1.0	3.0	siemens	prisma	85.0	81.23	90.45	82.59	188.5	188.5	0.95	66.0	0.07	3	94.60282325744627	95.50700187683104	96.96168899536131	91.02894067764282	95.63467502593994	97.05324172973631	0.0099458713084459	242.1182098388672	0.009511188603938	229.158401489258
1510_sub-15	ds001510	ds001510/sub-15/anat/sub-15_T1w.nii.gz	20.5	m	1.0	3.0	siemens	prisma	85.0	79.69	89.97	81.37	18.0	10.0	0.52	69.0	68.0	3	94.56110000610352	95.6880748271942	96.84709310531616	90.1754081249237	95.83213925361632	97.10030555725098	0.0116497091948986	266.3796081542969	0.010684807784855	257.325988769531
1510_sub-24	ds001510	ds001510/sub-24/anat/sub-24_T1w.nii.gz	21.5	f	1.0	3.0	siemens	prisma	85.0	83.95	88.39	84.43	10.0	10.5	0.44	64.0	64.0	3	92.0842170715332	96.51668071746826	97.22503423690796	86.08863949775696	96.63066864013672	97.3322868347168	0.0095655843615531	247.21229553222656	0.008782078512013	236.923538208008
1510_sub-22	ds001510	ds001510/sub-22/anat/sub-22_T1w.nii.gz	21.5	f	1.0	3.0	siemens	prisma	85.0	81.77	91.35	82.98	18.0	11.0	0.39	65.0	65.0	3	92.04552173614502	96.75918817520142	97.11926579475404	85.65188646316528	96.61306738853456	97.08235263824464	0.0096914898604154	234.86624145507807	0.009084968827665	220.87873840332
1510_sub-23	ds001510	ds001510/sub-23/anat/sub-23_T1w.nii.gz	26.5	f	1.0	3.0	siemens	prisma	85.0	83.72	91.76	84.29	20.0	11.0	0.97	67.0	69.0	3	91.972154378891	96.30505442619324	97.20046520233154	86.10138893127441	96.41271829605104	97.47302532196044	0.0101744849234819	255.20333862304688	0.009757467545569	242.997955322266
1511_sub-sid000013	ds001511	ds001511/sub-sid000013/anat/sub-sid000013_T1w.nii.gz	21.5	f	1.0	3.0	siemens	prisma	85.0	82.75	90.69	83.67	16.0	7.0	0.22	72.0	69.0	4	95.08948922157288	95.30627131462096	96.75512313842772	91.16445183753969	94.9948787689209	96.60700559616087	0.0112585611641407	247.7201232910156	0.010499478317797	231.49284362793
1511_sub-sid000004	ds001511	ds001511/sub-sid000004/anat/sub-sid000004_T1w.nii.gz	20.5	f	1.0	3.0	siemens	prisma	85.0	84.78	89.75	84.89	107.5	107.5	0.14	0.06	57.0	4	94.07477378845216	95.7504153251648	97.08910584449768	89.76913094520569	95.561945438385	96.96950316429138	0.0095462715253233	263.3980712890625	0.008901733905077	258.244018554687
1511_sub-sid000006	ds001511	ds001511/sub-sid000006/anat/sub-sid000006_T1w.nii.gz	38.5	f	1.0	3.0	siemens	prisma	85.0	82.44	93.4	83.46	127.5	127.5	0.73	68.0	68.0	4	94.40721869468688	95.65763473510742	97.32879996299744	90.48795104026794	95.5506145954132	97.0669150352478	0.0096876332536339	237.88087463378903	0.009135358966887	226.626113891602
1511_sub-sid000001	ds001511	ds001511/sub-sid000001/anat/sub-sid000001_T1w.nii.gz	26.5	f	1.0	3.0	siemens	prisma	85.0	82.48	92.94	83.48	10.0	9.0	0.79	69.0	75.0	4	94.4429099559784	94.93627548217772	96.2682008743286	91.54798984527588	95.640766620636	96.6959834098816	0.0099228210747241	245.24685668945312	0.009560639970005	230.598922729492
1511_sub-sid000009	ds001511	ds001511/sub-sid000009/anat/sub-sid000009_T1w.nii.gz	19.5	f	1.0	3.0	siemens	prisma	85.0	86.31	91.78	85.58	89.0	89.0	0.59	67.0	0.07	4	93.5562789440155	96.42523527145386	97.12347984313963	88.16571235656738	96.21695280075072	97.0339298248291	0.0100014181807637	256.9510803222656	0.00958982668817	243.587554931641
1517_sub-17	ds001517	ds001517/sub-17/anat/sub-17_T1w.nii.gz	23.5	f	0.9536743	3.0	siemens	prisma	85.31	81.68	91.02	82.99	87.5	87.5	0.08	0.07	68.0	0	90.5785083770752	95.47132849693298	97.41857051849364	78.477942943573	94.89359855651855	97.52309918403624	0.0099675161764025	255.9294891357422	0.009485082700849	231.457794189453
1517_sub-22	ds001517	ds001517/sub-22/anat/sub-22_T1w.nii.gz	22.5	f	0.9536743	3.0	siemens	prisma	85.31	82.71	91.7	83.74	148.0	148.0	0.35	64.0	63.0	0	92.69912242889404	96.6318428516388	97.63615131378174	87.86319494247437	96.3574230670929	97.46920466423036	0.0089203128591179	226.53929138183597	0.00825777836144	218.07048034668
1517_sub-10	ds001517	ds001517/sub-10/anat/sub-10_T1w.nii.gz	21.5	f	0.9536743	3.0	siemens	prisma	85.31	81.07	87.26	82.53	148.5	148.5	0.13	62.0	59.0	0	93.19523572921752	96.56640291213988	97.5553810596466	87.64296770095825	96.16058468818665	97.24818468093872	0.0093185752630233	269.1278686523437	0.008585911244154	266.406127929688
1517_sub-02	ds001517	ds001517/sub-02/anat/sub-02_T1w.nii.gz	19.5	f	0.9536743	3.0	siemens	prisma	85.31	82.01	91.03	83.24	20.0	10.0	0.69	0.07	73.0	0	93.35827231407166	96.11363410949708	97.50393033027648	88.33237290382385	95.7899570465088	97.20587134361269	0.0094689913094043	231.89007568359372	0.009582679718733	197.219436645508
1517_sub-18	ds001517	ds001517/sub-18/anat/sub-18_T1w.nii.gz	18.5	f	0.9536743	3.0	siemens	prisma	85.31	80.13	89.38	81.78	2411.0	2411.0	0.76	67.0	69.0	0	94.34288144111632	96.77945971488953	97.58309721946716	89.799565076828	96.45162224769592	97.33519554138184	0.0098905963823199	256.0563049316406	0.009235891513526	249.135040283203
1545_sub-10	ds001545	ds001545/sub-10/anat/sub-10_T1w.nii.gz	23.5	f	1.000002	3.0	siemens	prisma	85.0	82.84	89.58	83.73	63.0	63.0	0.04	0.06	56.0	2	92.72693991661072	96.69697880744934	97.54095673561096	87.53238320350647	96.2735116481781	97.32591509819032	0.0097339181229472	245.90684509277344	0.008714202791452	244.602310180664
1545_sub-20	ds001545	ds001545/sub-20/anat/sub-20_T1w.nii.gz	21.5	f	1.0	3.0	siemens	prisma	85.0	82.42	89.83	83.45	66.5	66.5	0.09	62.0	61.0	2	91.21776819229126	96.42188549041748	97.4185585975647	84.67955589294434	96.31798267364502	97.29117155075072	0.00908890273422	255.95001220703125	0.008653062395751	245.887100219727
1545_sub-03	ds001545	ds001545/sub-03/anat/sub-03_T1w.nii.gz	28.5	f	0.9999928	3.0	siemens	prisma	85.0	82.06	91.48	83.19	107.5	107.5	0.32	0.06	0.06	2	90.68175554275513	96.19994163513184	97.37459421157835	85.10283827781677	96.00996375083923	97.15678691864014	0.0105741415172815	266.8511657714844	0.009868463501334	265.913330078125
1545_sub-07	ds001545	ds001545/sub-07/anat/sub-07_T1w.nii.gz	21.5	f	1.0	3.0	siemens	prisma	85.0	81.84	92.08	83.04	18.0	7.5	0.7	65.0	69.0	2	94.324791431427	96.10135555267334	97.02900648117064	89.32405114173889	95.57343125343324	96.71252965927124	0.0115413982421159	261.181884765625	0.010294400155544	255.852416992187
1545_sub-26	ds001545	ds001545/sub-26/anat/sub-26_T1w.nii.gz	20.5	f	1.0	3.0	siemens	prisma	85.0	84.17	88.95	84.56	209.5	209.5	0.79	69.0	82.0	2	91.84109568595886	96.67572975158691	97.22803831100464	85.54325699806213	96.38936519622804	96.89960479736328	0.0107486136257648	268.5896911621094	0.009771405719221	264.714965820312
1608_sub-07	ds001608	ds001608/sub-07/anat/sub-07_T1w.nii.gz	29.5	m	1.000001	3.0	siemens	trio	85.0	79.74	94.41	81.42	85.0	85.0	0.33	64.0	61.0	3	91.68014526367188	96.32304310798644	97.59762287139893	86.70549988746643	96.32309675216676	97.44625687599182	0.0112312119454145	258.1129150390625	0.009828571230173	259.545715332031
1608_sub-18	ds001608	ds001608/sub-18/anat/sub-18_T1w.nii.gz	31.5	m	0.99999666	3.0	siemens	trio	85.0	78.98	95.58	80.79	86.5	86.5	0.15	62.0	0.06	3	91.8862760066986	96.6752588748932	97.44753837585448	84.91644263267517	96.08872532844543	97.0535159111023	0.0103153474628925	270.6949768066406	0.009565305896103	259.121673583984
1608_sub-19	ds001608	ds001608/sub-19/anat/sub-19_T1w.nii.gz	31.5	f	0.9999999	3.0	siemens	trio	85.0	82.53	95.48	83.52	146.5	146.5	0.36	0.06	0.06	3	93.4880256652832	96.17668986320496	96.98853492736816	89.53645825386047	96.31674289703368	97.0922350883484	0.0097974184900522	239.3300018310547	0.008829135447741	232.200836181641
1608_sub-02	ds001608	ds001608/sub-02/anat/sub-02_T1w.nii.gz	25.5	f	0.9999977	3.0	siemens	trio	85.0	82.84	94.63	83.73	10.0	7.0	0.28	66.0	64.0	3	91.7726993560791	96.2032914161682	97.185218334198	86.50068640708923	96.09488248825072	97.0968782901764	0.008509449660778	235.6646728515625	0.008878487162292	197.398712158203
1608_sub-16	ds001608	ds001608/sub-16/anat/sub-16_T1w.nii.gz	28.5	m	1.0000061	3.0	siemens	trio	85.0	79.14	94.77	80.92	16.0	9.0	0.56	68.0	68.0	3	93.10714602470398	96.33262753486632	97.43320941925047	87.80893683433533	95.95869779586792	97.1315622329712	0.0093140415847301	252.4494171142578	0.00872456189245	239.138397216797
1734_sub-092	ds001734	ds001734/sub-092/anat/sub-092_T1w.nii.gz	28.5	f	1.0	3.0	siemens	prisma	85.0	85.45	92.7	85.22	8.0	4.5	0.13	62.0	0.06	2	92.65800714492798	96.80187106132507	97.89080619812012	87.28837370872498	96.52838706970216	97.74373769760132	0.0092500019818544	244.7390289306641	0.008806809782982	233.636840820312
1734_sub-109	ds001734	ds001734/sub-109/anat/sub-109_T1w.nii.gz	27.5	m	1.0000001	3.0	siemens	prisma	85.0	83.58	89.63	84.2	6.0	7.0	0.21	0.06	61.0	2	93.19244027137756	96.78677320480348	97.52714037895204	89.07225728034973	96.49337530136108	97.18689918518066	0.0096695460379123	245.8060302734375	0.008771150372922	238.781036376953
1734_sub-105	ds001734	ds001734/sub-105/anat/sub-105_T1w.nii.gz	26.5	f	0.99999994	3.0	siemens	prisma	85.0	82.91	87.57	83.78	127.0	127.0	0.58	62.0	63.0	2	93.45089197158812	96.67648077011108	97.85203337669373	89.03024792671204	96.68768048286438	97.76551127433775	0.0097080171108245	242.6378326416016	0.009098876267672	234.488052368164
1734_sub-093	ds001734	ds001734/sub-093/anat/sub-093_T1w.nii.gz	30.5	f	1.0	3.0	siemens	prisma	85.0	83.09	92.8	83.9	87.5	87.5	0.25	66.0	62.0	2	90.88464975357056	96.92479968070984	97.75956869125366	84.0036690235138	96.524578332901	97.53889441490172	0.0100006945431232	246.7901611328125	0.00951433274895	232.8740234375
1734_sub-010	ds001734	ds001734/sub-010/anat/sub-010_T1w.nii.gz	21.5	f	1.0	3.0	siemens	prisma	85.0	85.68	92.76	85.32	18.0	7.5	0.55	0.06	59.0	2	92.0142114162445	97.05615639686584	97.59872555732728	85.12497544288635	96.70767188072205	97.36184477806091	0.0104145212098956	266.3992919921875	0.009288458153605	259.041778564453
1740_sub-08	ds001740	ds001740/sub-08/anat/sub-08_T1w.nii.gz	22.5	f	0.5120006	3.0	siemens	prisma	89.0	80.83	87.92	82.74	6.0	4.5	0.06	63.0	59.0	3	91.88257455825806	96.78959250450134	97.58010506629944	85.92052459716797	96.33771777153017	97.35029935836792	0.0102015621960163	244.5113983154297	0.009331343695521	228.283050537109
1740_sub-19	ds001740	ds001740/sub-19/anat/sub-19_T1w.nii.gz	73.5	m	0.5119998	3.0	siemens	prisma	89.0	69.31	90.22	72.26	8.0	5.0	0.12	64.0	57.0	3	92.35724210739136	95.68510055541992	97.65384793281557	87.41238713264465	94.9856698513031	97.5991427898407	0.0124488351866602	323.6509704589844	0.010346881113947	364.200836181641
1740_sub-12	ds001740	ds001740/sub-12/anat/sub-12_T1w.nii.gz	44.5	f	0.5119963	3.0	siemens	prisma	89.0	79.73	89.52	81.76	10.0	6.0	0.15	0.06	56.0	3	91.88554286956789	96.36769890785216	97.64607548713684	88.85776996612549	96.19649052619934	97.38364219665527	0.0097463186830282	262.02081298828125	0.009130063466728	249.294738769531
1740_sub-11	ds001740	ds001740/sub-11/anat/sub-11_T1w.nii.gz	24.5	m	0.5119998	3.0	siemens	prisma	89.0	80.43	90.87	82.38	126.5	126.5	0.15	64.0	59.0	3	90.83612561225893	96.657794713974	97.73446917533876	83.11326503753662	96.03230357170104	97.36602306365968	0.0107422582805156	267.22003173828125	0.009451909922063	264.709808349609
1740_sub-15	ds001740	ds001740/sub-15/anat/sub-15_T1w.nii.gz	21.5	m	0.5119992	3.0	siemens	prisma	89.0	81.07	90.0	82.95	88.0	88.0	0.08	67.0	0.06	3	91.6814625263214	96.5968370437622	97.61394262313844	86.6050660610199	96.20704650878906	97.42443561553956	0.0118386037647724	265.66436767578125	0.01053732726723	264.738494873047
1747_sub-3950	ds001747	ds001747/sub-3950/anat/sub-3950_run-01_T1w.nii.gz	22.5	f	0.95367175	3.0	siemens	trio	85.31	80.11	92.47	81.77	85.0	85.0	0.12	61.0	59.0	0	91.18804931640624	96.67913913726808	97.58810997009276	87.47807741165161	97.14011549949646	97.77256846427916	0.0095600187778472	256.75762939453125	0.008989833295345	241.190948486328
1747_sub-3925	ds001747	ds001747/sub-3925/anat/sub-3925_run-01_T1w.nii.gz	18.5	f	0.95367885	3.0	siemens	trio	85.31	83.36	92.3	84.18	126.5	126.5	0.27	67.0	63.0	0	89.93483185768127	96.38786315917967	97.15617299079896	85.74267625808716	96.63620591163637	97.31456637382507	0.0100174490362405	250.59304809570312	0.009728943929076	231.331359863281
1747_sub-3917	ds001747	ds001747/sub-3917/anat/sub-3917_run-01_T1w.nii.gz	21.5	f	0.9536743	3.0	siemens	trio	85.31	82.35	92.35	83.49	10.0	8.0	0.2	66.0	66.0	0	95.0743854045868	95.20384073257446	96.47620916366576	93.15547347068788	96.00281715393066	96.94765210151672	0.0089659197255969	233.0306854248047	0.009000000543892	199.850387573242
1747_sub-3883	ds001747	ds001747/sub-3883/anat/sub-3883_run-01_T1w.nii.gz	25.5	f	0.9536743	3.0	siemens	trio	85.31	83.81	93.67	84.47	148.0	148.0	0.39	62.0	64.0	0	94.45419907569884	94.64913010597228	96.24297618865968	92.21452474594116	95.76719403266908	97.15266227722168	0.0095667485147714	253.4143829345703	0.008920325897634	243.830291748047
1747_sub-4128	ds001747	ds001747/sub-4128/anat/sub-4128_run-01_T1w.nii.gz	24.5	f	0.9536748	3.0	siemens	trio	85.31	82.6	93.06	83.66	128.0	128.0	0.22	64.0	62.0	0	94.42874789237976	95.0438916683197	96.42340540885924	91.72732830047607	95.92509269714355	97.2280740737915	0.0098816435784101	246.17465209960935	0.009320017881691	234.177551269531
1771_sub-37	ds001771	ds001771/sub-37/anat/sub-37_T1w.nii.gz	22.5	f	0.5120013	3.0	siemens	prisma	89.0	83.28	90.27	84.87	8.0	2.0	0.55	63.0	63.0	3	88.25732469558716	95.5749809741974	97.21739292144775	81.43090605735779	95.52742838859558	97.4573254585266	0.0093208132311701	242.123291015625	0.00877320766449	231.766372680664
1771_sub-40	ds001771	ds001771/sub-40/anat/sub-40_T1w.nii.gz	18.5	f	0.51200324	3.0	siemens	prisma	89.0	80.61	91.0	82.54	63.5	63.5	0.05	63.0	58.0	3	88.70514035224915	96.66366577148438	97.93669581413268	81.807541847229	96.343994140625	97.80645370483398	0.0101866303011775	233.24801635742188	0.009120430797338	225.685073852539
1771_sub-11	ds001771	ds001771/sub-11/anat/sub-11_T1w.nii.gz	21.5	f	0.512001	3.0	siemens	prisma	89.0	81.55	90.76	83.37	6.0	4.0	0.04	59.0	52.0	3	91.45392179489136	95.94560265541077	97.53037691116332	87.02934384346008	95.7884967327118	97.57421612739564	0.0097843399271368	252.86917114257807	0.009079623967409	241.491195678711
1771_sub-16	ds001771	ds001771/sub-16/anat/sub-16_T1w.nii.gz	25.5	f	0.512	3.0	siemens	prisma	89.0	79.76	91.37	81.78	6.0	5.0	0.16	67.0	61.0	3	91.96701645851137	96.07499837875366	97.66950011253356	86.94947957992554	96.04017734527588	97.80111312866212	0.0091010183095932	227.1784820556641	0.009236359968781	198.696044921875
1771_sub-42	ds001771	ds001771/sub-42/anat/sub-42_T1w.nii.gz	22.5	f	0.51200086	3.0	siemens	prisma	89.0	81.4	91.44	83.24	66.5	66.5	0.21	67.0	62.0	3	87.0687484741211	96.22058272361755	97.76344895362854	82.58970975875854	95.66690921783449	97.73075580596924	0.0100070191547274	234.4999084472656	0.009496268816292	217.609603881836
1796_sub-201	ds001796	ds001796/sub-201/anat/sub-201_T1w.nii.gz	33.5	f	0.34299693	3.0	siemens	prisma	91.0	80.64	62.22	82.63	146.0	146.0	0.76	66.0	69.0	1	91.35664701461792	96.69543504714966	97.39938378334044	85.47183275222778	96.3112771511078	97.10953831672668	0.0104101747274398	245.65904235839844	0.00915655028075	243.262542724609
1796_sub-265	ds001796	ds001796/sub-265/anat/sub-265_T1w.nii.gz	40.5	f	0.34299836	3.0	siemens	prisma	91.0	84.27	57.52	85.89	12.0	6.0	0.49	0.07	71.0	1	91.33124351501463	96.80428504943848	97.61748909950256	85.45795679092407	96.50020599365234	97.35845923423769	0.0107622416689991	248.85516357421875	0.009464141912758	235.65901184082
1796_sub-249	ds001796	ds001796/sub-249/anat/sub-249_T1w.nii.gz	23.5	m	0.34300128	3.0	siemens	prisma	91.0	77.45	54.7	79.72	127.0	127.0	0.36	64.0	62.0	1	92.31225252151488	96.66603803634644	97.52854108810423	87.01300024986267	96.63775563240053	97.51590490341188	0.0108456686139106	243.60438537597656	0.009228898212314	244.576324462891
1796_sub-225	ds001796	ds001796/sub-225/anat/sub-225_T1w.nii.gz	44.5	f	0.3429985	3.0	siemens	prisma	91.0	81.46	53.73	83.37	16.0	9.0	0.47	66.0	67.0	1	92.44659543037416	96.80872559547424	97.35939502716064	86.47982478141785	96.36141657829285	97.01605439186096	0.0100514888763427	232.61822509765625	0.008602072484791	227.388320922852
1796_sub-222	ds001796	ds001796/sub-222/anat/sub-222_T1w.nii.gz	26.5	f	0.34299958	3.0	siemens	prisma	91.0	72.72	59.96	75.4	8.0	9.0	0.17	67.0	65.0	1	94.052392244339	96.92572951316832	97.35782742500304	89.51519131660461	96.77667617797852	97.2777783870697	0.0103100333362817	228.8125	0.009275175631046	220.309509277344
1814_sub-hc015	ds001814	ds001814/sub-hc015/anat/sub-hc015_T1w.nii.gz	46.5	m	1.0000001	3.0	siemens	trio	85.0	92.95	99.58	86.62	6.0	4.0	0.07	53.0	54.0	4	92.68358945846558	96.45842909812929	97.26445078849792	86.93988919258118	95.86731195449828	96.68298959732056	0.0097073707729578	257.3826904296875	0.00904977042228	247.459274291992
1814_sub-hc013	ds001814	ds001814/sub-hc013/anat/sub-hc013_T1w.nii.gz	45.5	m	1.0000001	3.0	siemens	trio	85.0	84.86	98.59	84.93	10.0	4.5	0.25	0.06	75.0	4	93.35087537765504	96.66618704795836	97.34566807746889	88.58515620231628	96.19474411010742	97.0033049583435	0.01118347607553	279.2557067871094	0.009975255466998	277.727416992187
1814_sub-hc004	ds001814	ds001814/sub-hc004/anat/sub-hc004_T1w.nii.gz	52.5	m	0.9999999	3.0	siemens	trio	85.0	90.1	98.59	86.45	6.0	6.0	0.11	55.0	56.0	4	82.56054520606995	95.872163772583	97.4263846874237	73.35581183433533	95.36997079849245	97.51169085502625	0.0099463518708944	262.6330871582031	0.009376019239426	250.33967590332
1814_sub-hc018	ds001814	ds001814/sub-hc018/anat/sub-hc018_T1w.nii.gz	33.5	f	1.0000001	3.0	siemens	trio	85.0	95.18	99.22	86.65	12.0	6.0	0.38	58.0	58.0	4	83.46070647239685	96.08710408210754	97.51768708229064	73.95951747894287	95.80183625221252	97.67847657203674	0.0088333617895841	240.5660095214844	0.008431712165475	231.311508178711
1814_sub-hc010	ds001814	ds001814/sub-hc010/anat/sub-hc010_T1w.nii.gz	49.5	m	1.0	3.0	siemens	trio	85.0	94.28	99.72	86.64	12.0	6.0	0.43	57.0	62.0	4	84.92982983589172	96.29281759262084	97.46372699737547	74.15600419044495	95.57471871376038	97.10351824760436	0.0105053605511784	281.4775695800781	0.009648344479501	277.656494140625
1838_sub-18	ds001838	ds001838/sub-18/ses-01/anat/sub-18_ses-01_T1w.nii.gz			1.0	3.0	siemens	prisma	85.0	81.69	95.11	82.93	10.0	7.0	0.31	61.0	0.06	2	92.35826134681702	96.68237566947936	97.74926900863647	86.87302470207214	96.36651277542114	97.5430965423584	0.0095415990799665	252.29953002929688	0.008816287852824	244.536239624023
1838_sub-104	ds001838	ds001838/sub-104/ses-01/anat/sub-104_ses-01_T1w.nii.gz			1.0	3.0	siemens	prisma	85.0	81.77	95.35	82.98	10.0	7.0	0.34	66.0	66.0	2	88.43658566474915	96.5455412864685	97.91833758354188	80.92721104621887	96.03662490844728	97.69827127456664	0.0100340824574232	243.4895172119141	0.009313883259892	231.673736572266
1838_sub-121	ds001838	ds001838/sub-121/ses-01/anat/sub-121_ses-01_T1w.nii.gz			1.0	3.0	siemens	prisma	85.0	83.55	95.54	84.19	67.5	67.5	0.06	65.0	61.0	2	93.04508566856384	96.51529788970949	97.49292135238647	89.17315602302551	96.075177192688	97.27985858917236	0.0097623476758599	234.0898895263672	0.009067595005035	220.193389892578
1838_sub-105	ds001838	ds001838/sub-105/ses-01/anat/sub-105_ses-01_T1w.nii.gz			1.0	3.0	siemens	prisma	85.0	80.12	95.48	81.72	68.0	68.0	0.24	66.0	64.0	2	90.20203948020936	96.41555547714232	97.45004773139954	84.47322845458984	96.33466601371764	97.4064588546753	0.0103513784706592	271.7211303710937	0.009462231770158	260.20703125
1838_sub-117	ds001838	ds001838/sub-117/ses-01/anat/sub-117_ses-01_T1w.nii.gz			1.0	3.0	siemens	prisma	85.0	83.73	96.13	84.29	88.5	88.5	0.29	63.0	61.0	2	91.51971340179443	96.5832531452179	97.76692390441896	87.86898255348206	96.55102491378784	97.6290225982666	0.0094585148617625	235.68565368652344	0.008739396929741	224.657974243164
1840_sub-31	ds001840	ds001840/sub-31/anat/sub-31_T1w.nii.gz	25.5	f	0.9999998	3.0	siemens	trio	85.0	79.9	92.05	81.55	124.0	124.0	0.24	62.0	0.06	0	89.26002383232117	96.62383198738098	97.94732928276062	82.5138807296753	96.27761840820312	97.92842864990234	0.0097068045288324	258.4081115722656	0.008759249001741	246.48078918457
1840_sub-19	ds001840	ds001840/sub-19/anat/sub-19_T1w.nii.gz	27.5	f	0.9999979	3.0	siemens	trio	85.0	84.08	91.87	84.5	86.0	86.0	0.12	62.0	59.0	0	87.87072896957397	96.878844499588	98.01278114318848	80.38574457168579	96.6208279132843	97.6859211921692	0.0092980833724141	259.4994201660156	0.009073974564672	243.944976806641
1840_sub-25	ds001840	ds001840/sub-25/anat/sub-25_T1w.nii.gz	26.5	f	1.0000038	3.0	siemens	trio	85.0	84.29	93.52	84.62	126.5	126.5	1.05	63.0	75.0	0	88.4515106678009	96.82388305664062	97.75970578193665	80.79144358634949	96.37131094932556	97.48820662498474	0.0099337212741374	281.9052734375	0.009132132865489	273.15380859375
1840_sub-33	ds001840	ds001840/sub-33/anat/sub-33_T1w.nii.gz	24.5	f	1.0000004	3.0	siemens	trio	85.0	82.06	92.52	83.19	18.0	8.0	0.62	68.0	67.0	0	90.29330015182497	96.96508049964903	97.8745937347412	83.78415703773499	96.80697321891785	97.63404130935668	0.0100715151056647	247.31544494628903	0.009678241796792	230.575714111328
1840_sub-26	ds001840	ds001840/sub-26/anat/sub-26_T1w.nii.gz	22.5	f	1.000006	3.0	siemens	trio	85.0	82.93	93.2	83.79	18.0	8.0	0.54	66.0	66.0	0	85.3154182434082	96.74755334854126	97.88490533828735	78.54670286178589	96.20911478996275	97.4402666091919	0.0100170895457267	240.53591918945312	0.00970531348139	224.465194702148
1848_sub-26	ds001848	ds001848/sub-26/ses-01/anat/sub-26_ses-01_T1w.nii.gz			1.0	3.0	siemens	prisma	85.0	82.09	94.99	83.21	125.5	125.5	0.44	65.0	63.0	1	92.22674369812012	96.2605893611908	97.0543086528778	86.91653609275818	96.26026153564452	97.20944166183472	0.00883742980659	240.2836761474609	0.008812348358333	212.771636962891
1848_sub-13	ds001848	ds001848/sub-13/ses-01/anat/sub-13_ses-01_T1w.nii.gz			1.0	3.0	siemens	prisma	85.0	84.41	95.31	84.69	147.0	147.0	0.72	68.0	74.0	1	87.2166097164154	96.11951112747192	96.45501971244812	78.20639610290527	96.0836946964264	96.8044936656952	0.009444860741496	246.0462646484375	0.009054622612894	230.992538452148
1848_sub-22	ds001848	ds001848/sub-22/ses-01/anat/sub-22_ses-01_T1w.nii.gz			1.0	3.0	siemens	prisma	85.0	82.41	94.91	83.44	18.0	7.0	0.72	65.0	69.0	1	89.20316100120544	96.17416262626648	96.61235809326172	83.08871984481812	96.39056921005248	97.0280945301056	0.0095700090751051	262.5831604003906	0.009210271760821	244.479110717773
1848_sub-28	ds001848	ds001848/sub-28/ses-01/anat/sub-28_ses-01_T1w.nii.gz			1.0	3.0	siemens	prisma	85.0	78.96	94.96	80.78	87.5	87.5	0.16	65.0	61.0	1	90.18454551696776	96.13993167877196	96.2981343269348	83.63292217254639	96.2453067302704	96.59641981124878	0.010924587957561	263.1589050292969	0.009916007518768	263.423858642578
1848_sub-10	ds001848	ds001848/sub-10/ses-01/anat/sub-10_ses-01_T1w.nii.gz			1.0	3.0	siemens	prisma	85.0	82.32	95.48	83.37	18.0	9.5	0.27	65.0	61.0	1	89.53075408935547	95.61298489570618	96.47663831710815	84.27324891090393	95.89948654174805	96.7974305152893	0.011103855445981	263.32879638671875	0.009920867159963	262.582183837891
1927_sub-s009	ds001927	ds001927/sub-s009/ses-ctr/anat/sub-s009_ses-ctr_T1w.nii.gz	29.5	f	0.89047724	3.0	philips	ingenia	85.74	82.75	94.32	83.89	10.0	4.0	0.28	89.0	128.0	3	89.846670627594	97.10707664489746	97.70854711532591	81.65037631988525	96.97678089141846	97.81553745269775	0.0099247340112924	243.6363677978516	0.009188802912831	238.194213867187
1927_sub-s002	ds001927	ds001927/sub-s002/ses-ctr/anat/sub-s002_ses-ctr_T1w.nii.gz	23.5	f	0.89047724	3.0	philips	ingenia	85.74	85.43	93.16	85.58	16.0	7.0	0.66	92.0	135.0	3	90.641850233078	96.85775637626648	97.65744805336	84.38035249710083	96.77290320396423	97.6281762123108	0.0101154260337352	266.1524353027344	0.009510134346783	263.284973144531
1927_sub-s017	ds001927	ds001927/sub-s017/ses-ctr/anat/sub-s017_ses-ctr_T1w.nii.gz	29.5	m	0.89047724	3.0	philips	ingenia	85.74	86.23	93.87	85.98	18.0	7.0	0.65	88.0	137.0	3	93.2032823562622	96.9956636428833	97.64008522033691	87.33410835266113	96.57514691352844	97.3319411277771	0.0108262477442622	271.0950927734375	0.009425062686205	282.053161621094
1927_sub-s005	ds001927	ds001927/sub-s005/ses-ctr/anat/sub-s005_ses-ctr_T1w.nii.gz	27.5	f	0.89047724	3.0	philips	ingenia	85.74	79.33	94.34	81.18	147.5	147.5	0.18	91.0	136.0	3	91.25491976737976	96.9049632549286	97.62535095214844	82.76875019073486	96.12666368484496	97.41991758346558	0.0107086803764104	257.1252746582031	0.009861876256764	242.170013427734
1927_sub-s023	ds001927	ds001927/sub-s023/ses-ctr/anat/sub-s023_ses-ctr_T1w.nii.gz	27.5	m	0.89047724	3.0	philips	ingenia	85.74	83.23	93.72	84.23	128.0	128.0	0.32	0.09	0.14	3	93.99920701980592	96.79412245750429	97.47372269630432	89.8294448852539	96.57942056655884	97.26805090904236	0.0096088964492082	244.6546173095703	0.008604499511421	236.155517578125
2006_sub-22	ds002006	ds002006/sub-22/anat/sub-22_T1w.nii.gz	21.5	f	0.99996865	3.0	general electric	discovery	85.0	90.65	96.17	86.5	6.0	7.0	0.07	66.0	63.0	2	91.32476449012756	96.23509049415588	96.79150581359865	84.56812500953674	95.97121477127077	96.84711694717409	0.0119097474962472	268.7021179199219	0.01065357029438	273.988037109375
2006_sub-18	ds002006	ds002006/sub-18/anat/sub-18_T1w.nii.gz	34.5	f	1.0000091	3.0	general electric	discovery	85.0	90.91	96.23	86.52	10.0	8.0	0.3	64.0	63.0	2	89.39135670661926	96.26895189285278	96.99589014053343	80.91908693313599	96.05899453163148	97.14234471321106	0.0102378660812973	245.5434417724609	0.009226736612618	252.878311157227
2006_sub-03	ds002006	ds002006/sub-03/anat/sub-03_T1w.nii.gz	22.5	f	1.000048	3.0	general electric	discovery	85.0	92.06	98.69	86.59	20.0	8.5	1.22	69.0	85.0	2	90.9013569355011	95.93475461006165	96.86093926429749	85.2228581905365	96.45677208900452	97.35174775123596	0.0092606525868177	251.8316650390625	0.008763682097197	245.12451171875
2006_sub-04	ds002006	ds002006/sub-04/anat/sub-04_T1w.nii.gz	22.5	f	0.9999765	3.0	general electric	discovery	85.0	92.98	98.57	86.62	128.5	128.5	0.44	66.0	69.0	2	92.03516840934752	95.4682230949402	96.29516005516052	87.09779977798462	95.65449953079224	96.52311205863953	0.0105830710381269	253.8584747314453	0.009816283360124	246.28662109375
2006_sub-21	ds002006	ds002006/sub-21/anat/sub-21_T1w.nii.gz	24.5	f	1.000072	3.0	general electric	discovery	85.0	92.22	99.33	86.6	10.0	9.5	0.15	59.0	57.0	2	92.97828078269958	96.40164375305176	96.82478308677672	87.78436779975891	96.61722779273988	97.10685014724731	0.0097894892096519	266.1751403808594	0.009061862714589	268.057189941406
2080_sub-CON11	ds002080	ds002080/sub-CON11/ses-postop/anat/sub-CON11_ses-postop_T1w.nii.gz	72.5	f	0.9999979	3.0	siemens	trio	85.0	70.94	90.36	73.71	8.0	4.0	0.09	62.0	59.0	0	87.55906820297241	96.13713026046752	97.270667552948	76.2854278087616	96.1065709590912	97.4431037902832	0.0102418093010783	245.3860321044922	0.00917590316385	245.395690917969
2080_sub-CON08	ds002080	ds002080/sub-CON08/ses-postop/anat/sub-CON08_ses-postop_T1w.nii.gz	75.5	m	1.000001	3.0	siemens	trio	85.0	75.83	89.66	78.1	6.0	4.5	0.06	54.0	51.0	0	89.96731042861938	96.46703600883484	97.4867343902588	78.6979079246521	96.23415470123292	97.53734469413756	0.0117435185238718	284.1634826660156	0.010507854633033	305.03271484375
2080_sub-CON02	ds002080	ds002080/sub-CON02/ses-postop/anat/sub-CON02_ses-postop_T1w.nii.gz	64.5	m	1.0	3.0	siemens	trio	85.0	81.74	89.1	82.96	66.5	66.5	0.36	56.0	54.0	0	87.95412182807922	95.71104049682616	96.8977689743042	82.05480575561523	95.93148827552795	97.07119464874268	0.0095209600403904	260.2938232421875	0.008625681512058	258.590606689453
2080_sub-CON04	ds002080	ds002080/sub-CON04/ses-postop/anat/sub-CON04_ses-postop_T1w.nii.gz	53.5	f	1.000006	3.0	siemens	trio	85.0	84.2	91.53	84.57	10.0	7.0	0.44	57.0	55.0	0	89.67735767364502	96.1973488330841	97.27091193199158	80.4896354675293	95.93765139579772	97.3516047000885	0.0100855054333806	253.5550079345703	0.009056009352207	251.158157348633
2080_sub-CON05	ds002080	ds002080/sub-CON05/ses-postop/anat/sub-CON05_ses-postop_T1w.nii.gz	49.5	m	1.0000007	3.0	siemens	trio	85.0	76.3	90.99	78.51	10.0	8.0	0.18	0.06	0.06	0	90.02739191055298	96.30194902420044	97.19682931900024	80.9560775756836	96.12228274345398	97.12334275245668	0.0096473535522818	241.0511932373047	0.008841313421726	230.405883789062
2105_sub-22	ds002105	ds002105/sub-22/ses-a1/anat/sub-22_ses-a1_T1w.nii.gz	23.5	f	1.0	3.0	siemens	prisma	85.0	85.12	95.27	85.06	66.0	66.0	0.13	64.0	62.0	2	92.64602065086363	97.21571803092957	97.98691868782043	86.34511828422546	96.47193551063538	97.49566912651062	0.0102222859859466	238.2849578857422	0.009281626902521	230.015426635742
2105_sub-06	ds002105	ds002105/sub-06/ses-a1/anat/sub-06_ses-a1_T1w.nii.gz	23.5	f	1.0	3.0	siemens	prisma	85.0	84.04	96.39	84.48	10.0	8.0	0.29	65.0	63.0	2	91.9859528541565	97.13638424873352	97.70984649658205	84.2197060585022	96.28181457519533	97.16046452522278	0.0097143715247511	240.15740966796875	0.009266552515328	226.246444702148
2105_sub-08	ds002105	ds002105/sub-08/ses-a1/anat/sub-08_ses-a1_T1w.nii.gz	28.5	f	1.0	3.0	siemens	prisma	85.0	82.5	95.82	83.5	10.0	8.5	0.26	61.0	58.0	2	91.0380244255066	96.36361598968506	97.58983850479126	85.06760001182556	94.385027885437	95.56012153625488	0.0093880165368318	253.84622192382807	0.00888841599226	239.858184814453
2105_sub-17	ds002105	ds002105/sub-17/ses-a1/anat/sub-17_ses-a1_T1w.nii.gz	21.5	f	1.0	3.0	siemens	prisma	85.0	82.03	95.75	83.17	168.5	168.5	0.26	67.0	67.0	2	92.07846522331238	97.3097026348114	97.9073166847229	85.24244427680969	96.629536151886	97.41871356964111	0.0108394296839833	263.646728515625	0.010419533587992	243.587173461914
2105_sub-14	ds002105	ds002105/sub-14/ses-a1/anat/sub-14_ses-a1_T1w.nii.gz	26.5	f	1.0	3.0	siemens	prisma	85.0	83.76	95.24	84.31	16.0	10.0	0.74	69.0	71.0	2	91.59044027328493	96.85612916946413	97.76127338409424	83.84749293327332	96.39289379119872	97.7842390537262	0.0103327464312314	255.6735992431641	0.009822580032051	241.134094238281
2158_sub-18	ds002158	ds002158/sub-18/ses-001/anat/sub-18_ses-001_run-001_T1w.nii.gz	22.5	f	0.7910215	3.0	siemens	prisma	86.5	82.46	92.57	83.84	85.0	85.0	0.12	63.0	58.0	4	91.09904766082764	96.95674777030943	97.79781699180604	84.15613770484924	96.74977660179138	97.83785343170166	0.0102509232237935	233.85353088378903	0.009036711417139	236.55793762207
2158_sub-07	ds002158	ds002158/sub-07/ses-001/anat/sub-07_ses-001_run-001_T1w.nii.gz	20.5	f	0.7910197	3.0	siemens	prisma	86.5	81.48	93.09	83.06	227.5	227.5	0.69	68.0	69.0	4	90.66308736801147	97.06822633743286	97.65936136245728	81.89464211463928	96.4233100414276	97.5072741508484	0.0103649944067001	262.01739501953125	0.00974044110626	248.013488769531
2158_sub-12	ds002158	ds002158/sub-12/ses-001/anat/sub-12_ses-001_run-001_T1w.nii.gz	31.5	m	0.79101497	3.0	siemens	prisma	86.5	80.72	91.26	82.44	16.0	8.0	0.75	68.0	71.0	4	90.0023102760315	96.91832065582275	97.57724404335022	81.25712871551514	96.63079977035522	97.6815104484558	0.0090956259518861	240.8403778076172	0.008626814931631	228.665405273437
2158_sub-19	ds002158	ds002158/sub-19/ses-001/anat/sub-19_ses-001_run-001_T1w.nii.gz	22.5	f	0.7910197	3.0	siemens	prisma	86.5	81.17	91.82	82.81	10.0	8.0	0.22	65.0	63.0	4	92.10353493690492	97.04383611679076	97.5916624069214	85.5934739112854	96.61559462547302	97.3765194416046	0.0104973949491977	251.2995758056641	0.009896884672344	244.14225769043
2158_sub-11	ds002158	ds002158/sub-11/ses-001/anat/sub-11_ses-001_run-001_T1w.nii.gz	21.5	m	0.79101336	3.0	siemens	prisma	86.5	81.65	92.37	83.2	128.5	128.5	0.18	65.0	64.0	4	93.37786436080933	96.43653631210329	97.50710129737854	89.27916884422302	96.50049209594728	97.62009382247923	0.0102979401126503	261.2320556640625	0.009492959827185	250.996154785156
2168_sub-1549	ds002168	ds002168/sub-1549/anat/sub-1549_T1w.nii.gz	19.5	f	1.0000035	3.0	siemens	trio	85.0	74.44	90.26	76.86	14.0	9.0	0.43	67.0	68.0	4	94.74270343780518	95.00066041946413	96.85121774673462	92.67292618751526	95.9323227405548	97.4910855293274	0.0103077441453933	252.06243896484372	0.009565926156938	241.204071044922
2168_sub-1569	ds002168	ds002168/sub-1569/anat/sub-1569_T1w.nii.gz	23.5	f	0.99999845	3.0	siemens	trio	85.0	67.89	84.37	70.94	12.0	10.0	0.17	66.0	64.0	4	95.20633220672607	94.98340487480164	96.5103030204773	92.97268986701964	95.3347384929657	96.57288193702698	0.0091249654069542	228.89535522460935	0.008818143978715	201.962356567383
2168_sub-1589	ds002168	ds002168/sub-1589/anat/sub-1589_T1w.nii.gz	20.5	f	0.9999987	3.0	siemens	trio	85.0	68.39	82.62	71.4	24.0	10.0	0.98	71.0	73.0	4	95.08121013641356	95.52112817764282	96.61639928817748	92.7159309387207	95.9397792816162	96.9431221485138	0.0101947803050279	241.664306640625	0.009461849927902	227.178970336914
2168_sub-1588	ds002168	ds002168/sub-1588/anat/sub-1588_T1w.nii.gz	22.5	f	0.99999714	3.0	siemens	trio	85.0	72.44	89.15	75.07	16.0	10.5	0.52	67.0	66.0	4	95.40536999702454	95.4569399356842	96.39936089515686	92.72589087486269	95.5720841884613	96.51687145233154	0.0090953474864363	236.4123687744141	0.009206018410623	202.841079711914
2168_sub-1435	ds002168	ds002168/sub-1435/anat/sub-1435_T1w.nii.gz	32.5	m	0.99999976	3.0	siemens	trio	85.0	71.11	89.55	73.87	16.0	12.5	0.8	71.0	82.0	4	96.01603150367735	95.46111226081848	95.67919969558716	94.17225122451782	96.23870849609376	96.5457797050476	0.0100907757878303	248.9359588623047	0.009609519504011	227.065994262695
2242_sub-3223	ds002242	ds002242/sub-3223/anat/sub-3223_T1w.nii.gz	27.5	f	0.9536729	3.0	siemens	trio	85.31	83.6	93.28	84.34	68.0	68.0	0.07	63.0	61.0	4	91.85718894004822	96.75705432891846	97.54717350006104	87.90431022644043	96.95174098014832	97.65647053718568	0.0098383706063032	245.66183471679688	0.00914984755218	232.232681274414
2242_sub-2439	ds002242	ds002242/sub-2439/anat/sub-2439_T1w.nii.gz	24.5	f	0.9536743	3.0	siemens	trio	85.31	83.96	94.17	84.56	12.0	8.5	0.41	65.0	63.0	4	88.93752694129944	96.37519717216492	97.42618799209596	83.00846219062805	96.55375480651855	97.57333397865295	0.0102504398673772	240.331787109375	0.009325286373496	234.020599365234
2242_sub-1295	ds002242	ds002242/sub-1295/anat/sub-1295_T1w.nii.gz	24.5	m	0.9536743	3.0	siemens	trio	85.31	83.31	91.6	84.14	12.0	11.0	0.19	64.0	63.0	4	91.72435998916626	96.22334837913512	97.24169373512268	87.88838386535645	96.39400839805604	97.42621779441832	0.009790520183742	247.39434814453125	0.009305531159043	233.087753295898
2242_sub-3768	ds002242	ds002242/sub-3768/anat/sub-3768_T1w.nii.gz	22.5	m	0.9536743	3.0	siemens	trio	85.31	82.48	92.54	83.58	18.0	11.0	0.71	63.0	63.0	4	87.86697387695312	96.64782285690308	97.2710371017456	81.77411556243896	96.7296063899994	97.3239541053772	0.0103895310312509	252.3851623535156	0.009672004729509	239.777572631836
2242_sub-3710	ds002242	ds002242/sub-3710/anat/sub-3710_T1w.nii.gz	28.5	f	0.9536743	3.0	siemens	trio	85.31	82.84	93.2	83.83	18.0	11.5	0.45	66.0	66.0	4	91.42895936965942	96.74841165542604	97.62561321258544	86.85095310211182	96.78215384483336	97.68389463424684	0.0099174017086625	237.8565216064453	0.009293313138187	226.20556640625
2250_sub-14	ds002250	ds002250/sub-14/anat/sub-14_run-01_T1w.nii.gz	18.5	m	1.0	3.0	siemens	prisma	85.0	80.62	92.03	82.11	209.5	209.5	0.74	64.0	63.0	3	90.98131656646729	96.73393964767456	97.59783148765564	84.58408117294312	96.20623588562012	97.24350571632384	0.0082799587398767	232.3714599609375	0.008253277279437	205.044357299805
2250_sub-15	ds002250	ds002250/sub-15/anat/sub-15_run-01_T1w.nii.gz	24.5	m	1.0	3.0	siemens	prisma	85.0	81.59	92.55	82.85	16.0	9.5	0.39	69.0	67.0	3	91.5516436100006	97.11182117462158	97.74755835533142	84.06641483306885	96.50502800941469	97.2436010837555	0.0115776313468813	244.86798095703125	0.010118716396391	235.13151550293
2250_sub-04	ds002250	ds002250/sub-04/anat/sub-04_run-01_T1w.nii.gz	21.5	m	1.0	3.0	siemens	prisma	85.0	83.47	90.92	84.14	20.0	10.0	0.84	65.0	78.0	3	92.3603892326355	96.84172868728638	97.71751761436462	86.76688075065613	96.53565287590028	97.5997030735016	0.0125317107886075	259.7704772949219	0.010670505464077	258.974273681641
2250_sub-06	ds002250	ds002250/sub-06/anat/sub-06_run-01_T1w.nii.gz	36.5	f	1.0	3.0	siemens	prisma	85.0	82.3	92.9	83.36	14.0	10.0	0.66	62.0	65.0	3	88.14524412155151	96.12038135528564	97.60310649871826	76.94721221923828	95.69666981697084	97.60063886642456	0.0090559478849172	237.13262939453125	0.009051931090653	206.302337646484
2250_sub-19	ds002250	ds002250/sub-19/anat/sub-19_run-01_T1w.nii.gz	19.5	m	1.0	3.0	siemens	prisma	85.0	83.0	92.72	83.84	14.0	11.5	0.47	67.0	64.0	3	90.11377096176147	96.23838663101196	97.56067395210266	82.9841673374176	95.8670437335968	97.46862053871156	0.0103099783882498	242.606689453125	0.009159456007183	236.352081298828
2322_sub-53	ds002322	ds002322/sub-53/anat/sub-53_T1w.nii.gz	26.5	f	1.0	3.0	general electric	discovery	85.0	81.74	83.04	82.96	8.0	7.0	0.3	62.0	61.0	4	94.35786604881288	96.62168622016908	97.69541025161745	89.59285020828247	96.16137146949768	97.41805791854858	0.0081657264381647	225.67483520507807	0.00816623494029	194.111328125
2322_sub-47	ds002322	ds002322/sub-47/anat/sub-47_T1w.nii.gz	19.5	f	1.0	3.0	general electric	discovery	85.0	84.14	80.58	84.54	127.5	127.5	0.46	67.0	73.0	4	92.47348308563232	96.95601463317873	97.82812595367432	85.69815754890442	96.50556445121764	97.66781330108644	0.0097320964559912	243.87173461914065	0.009322902187705	227.344223022461
2322_sub-24	ds002322	ds002322/sub-24/anat/sub-24_T1w.nii.gz	21.5	f	1.0	3.0	general electric	discovery	85.0	87.62	84.21	86.0	128.5	128.5	0.32	57.0	58.0	4	92.50842332839966	97.03956246376038	97.84570336341858	85.53712964057922	96.48435115814208	97.4631667137146	0.0089427540078759	228.2764587402344	0.008576599881053	213.679260253906
2322_sub-30	ds002322	ds002322/sub-30/anat/sub-30_T1w.nii.gz	19.5	f	1.0	3.0	general electric	discovery	85.0	84.39	83.35	84.68	14.0	9.0	0.43	65.0	66.0	4	92.86015033721924	97.10109829902648	97.65287041664124	86.61620020866394	96.6049075126648	97.23165035247804	0.009991924278438	235.4738922119141	0.009878943674266	212.137451171875
2322_sub-31	ds002322	ds002322/sub-31/anat/sub-31_T1w.nii.gz	20.5	f	1.0	3.0	general electric	discovery	85.0	86.36	80.36	85.6	16.0	9.0	0.59	69.0	76.0	4	92.842036485672	97.02785611152648	97.67795205116272	86.88561916351318	96.38185501098631	97.33583331108092	0.0088325459510087	240.3502349853516	0.008672582916915	219.800308227539
2330_sub-48	ds002330	ds002330/sub-48/anat/sub-48_T1w.nii.gz	27.5	f	0.343	3.0	siemens	trio	91.0	80.4	91.97	82.41	8.0	4.0	0.13	65.0	68.0	4	92.42900609970091	96.25515341758728	97.497820854187	89.36583399772644	95.97582817077635	97.06244468688963	0.0096151530742645	220.15884399414065	0.009210707619786	196.693710327148
2330_sub-16	ds002330	ds002330/sub-16/anat/sub-16_T1w.nii.gz	22.5	f	0.343	3.0	siemens	trio	91.0	78.82	91.9	80.97	16.0	4.0	0.45	64.0	64.0	4	93.48248839378356	96.46187424659728	97.64816761016846	88.64368200302124	95.80026268959044	97.38587141036987	0.0109965149313211	245.6161651611328	0.009639548137784	249.033203125
2330_sub-55	ds002330	ds002330/sub-55/anat/sub-55_T1w.nii.gz	28.5	f	0.343	3.0	siemens	trio	91.0	81.02	92.79	82.97	105.5	105.5	0.42	72.0	72.0	4	93.94644498825072	95.82046866416933	97.4761962890625	91.84637069702148	95.84295749664308	97.28774428367616	0.011966292746365	247.73692321777344	0.010664343833923	240.376327514648
2330_sub-57	ds002330	ds002330/sub-57/anat/sub-57_T1w.nii.gz	22.5	f	0.343	3.0	siemens	trio	91.0	79.36	92.39	81.46	146.0	146.0	0.32	69.0	74.0	4	92.39381551742554	96.7846155166626	97.4802017211914	86.56958341598511	95.95027565956116	96.95894122123718	0.0120661109685897	260.75128173828125	0.01071987207979	258.854614257812
2330_sub-30	ds002330	ds002330/sub-30/anat/sub-30_T1w.nii.gz	27.5	m	0.343	3.0	siemens	trio	91.0	77.85	91.69	80.08	10.0	7.0	0.48	68.0	68.0	4	92.32473373413086	96.5910017490387	97.67444729804993	87.65267729759216	95.90228796005248	97.33530879020692	0.0096419174224138	254.65728759765625	0.008798794820905	242.001678466797
2345_sub-343	ds002345	ds002345/sub-343/anat/sub-343_T1w.nii.gz	18.5	f	0.6646729	3.0	siemens	skyra	87.54	81.64	94.06	83.33	10.0	4.0	0.13	67.0	62.0	2	91.65021181106567	96.4924454689026	97.46030569076538	85.64022779464722	95.85891366004944	96.91150784492493	0.0096422415226697	236.93002319335935	0.009077097289264	222.004821777344
2345_sub-135	ds002345	ds002345/sub-135/anat/sub-135_T1w.nii.gz	18.5	m	0.6646729	3.0	siemens	skyra	87.54	79.14	93.89	81.16	12.0	5.0	0.42	66.0	64.0	2	90.88948369026184	96.48797512054443	97.67206311225893	83.59448909759521	96.21716737747192	97.58402705192566	0.0097053386270999	245.86212158203125	0.009150008670986	232.109146118164
2345_sub-300	ds002345	ds002345/sub-300/anat/sub-300_T1w.nii.gz	53.5	m	1.0	3.0	siemens	skyra	85.0	84.87	90.76	84.93	65.5	65.5	0.1	57.0	55.0	2	89.37731385231018	96.50096893310548	97.49251008033752	81.97848796844482	96.3011085987091	97.53880500793456	0.0105658499523997	279.4353332519531	0.009574824944139	276.40478515625
2345_sub-267	ds002345	ds002345/sub-267/anat/sub-267_T1w.nii.gz	26.5	f	0.6646729	3.0	siemens	skyra	87.54	82.27	94.84	83.86	125.5	125.5	0.29	65.0	64.0	2	89.27823901176453	96.94525003433228	97.656911611557	80.85016012191772	96.13418579101562	96.99620008468628	0.0097777089104056	248.8074493408203	0.009231688454747	236.718368530273
2345_sub-309	ds002345	ds002345/sub-309/anat/sub-309_T1w.nii.gz	21.5	f	1.0	3.0	siemens	skyra	85.0	82.37	93.28	83.41	10.0	5.5	0.23	63.0	61.0	2	91.85498356819151	96.63174748420715	97.52801656723022	84.76799130439758	95.83514928817748	97.10417985916138	0.00855393987149	225.7450714111328	0.008624464273453	195.144744873047
2363_sub-11	ds002363	ds002363/sub-11/anat/sub-11_T1w.nii.gz	30.5	m	0.9536743	3.0	siemens	trio	85.31	83.33	92.29	84.16	47.5	47.5	0.06	67.0	66.0	3	93.1257963180542	96.7342972755432	97.67018556594849	87.6033067703247	96.5599536895752	97.56487607955933	0.0099291149526834	246.8485412597656	0.009360905736685	237.289291381836
2363_sub-02	ds002363	ds002363/sub-02/anat/sub-02_T1w.nii.gz	30.5	m	0.9536743	3.0	siemens	trio	85.31	80.76	92.32	82.28	16.0	9.5	0.49	62.0	61.0	3	89.65495228767395	96.86803221702576	97.54154086112976	80.00923991203308	96.4862585067749	97.33601808547974	0.0104788765311241	249.81500244140625	0.009510612115264	243.154571533203
2363_sub-22	ds002363	ds002363/sub-22/anat/sub-22_T1w.nii.gz	19.5	f	0.95367426	3.0	siemens	trio	85.31	83.25	92.16	84.11	149.5	149.5	0.41	0.07	66.0	3	91.36297702789308	97.1881091594696	97.9004204273224	84.67557430267334	96.8375027179718	97.64429926872252	0.011330178938806	255.9803771972656	0.010615644045174	239.978820800781
2363_sub-23	ds002363	ds002363/sub-23/anat/sub-23_T1w.nii.gz	25.5	m	0.95367575	3.0	siemens	trio	85.31	77.19	91.31	79.3	16.0	9.5	0.45	67.0	67.0	3	92.31240749359132	96.85064554214478	97.71202206611632	85.98664402961731	96.43909335136414	97.53054976463318	0.0090654715895652	231.1539459228516	0.008616760373116	215.923278808594
2363_sub-14	ds002363	ds002363/sub-14/anat/sub-14_T1w.nii.gz	26.5	m	0.95367384	3.0	siemens	trio	85.31	82.82	92.38	83.82	2011.5	2011.5	0.48	0.07	73.0	3	92.14049577713013	96.93143963813782	97.7215051651001	85.17378568649292	96.15416526794434	97.12283611297607	0.0098648844286799	243.3862762451172	0.009228022769094	232.718017578125
2366_sub-ER040	ds002366	ds002366/sub-ER040/ses-1/anat/sub-ER040_ses-1_T1w.nii	78.05	f	0.9536743	3.0	siemens	trio	85.31	85.27	90.21	85.29	6.0	4.5	0.12	56.0	56.0	3	91.2766933441162	96.15528583526611	97.15341925621031	85.23499369621277	95.80134153366087	97.17321991920473	0.0105644902214407	311.5551452636719	0.00980796571821	313.808258056641
2366_sub-ER018	ds002366	ds002366/sub-ER018/ses-1/anat/sub-ER018_ses-1_T1w.nii	73.04	f	0.9536743	3.0	siemens	trio	85.31	85.33	91.26	85.32	6.0	4.5	0.04	56.0	55.0	3	92.37608313560486	95.23916244506836	96.73140048980711	88.27478289604187	95.36683559417725	96.99954390525818	0.0099094063043594	302.103515625	0.009232661686838	292.028442382813
2366_sub-ER024	ds002366	ds002366/sub-ER024/ses-1/anat/sub-ER024_ses-1_T1w.nii	78.06	f	0.9536743	3.0	siemens	trio	85.31	77.9	91.64	79.92	8.0	5.0	0.2	64.0	0.06	3	90.5958652496338	94.92717385292052	97.04065322875977	88.20229768753052	95.1296865940094	96.50298357009888	0.0099123967811465	253.0713806152344	0.009549488313496	240.692672729492
2366_sub-ER021	ds002366	ds002366/sub-ER021/ses-1/anat/sub-ER021_ses-1_T1w.nii	76.99	m	0.9536743	3.0	siemens	trio	85.31	83.84	93.07	84.48	12.0	5.5	0.32	56.0	51.0	3	91.50788187980652	96.1493730545044	97.4370777606964	85.86322069168091	95.36251425743104	97.26678729057312	0.0104884132742881	302.9818725585937	0.00945960264653	292.238586425781
2366_sub-ER007	ds002366	ds002366/sub-ER007/ses-1/anat/sub-ER007_ses-1_T1w.nii	73.02	m	0.9536743	3.0	siemens	trio	85.31	84.39	91.34	84.81	6.0	6.0	0.04	57.0	55.0	3	92.54002571105956	96.0902750492096	97.49030470848083	87.23790645599365	95.52130103111269	97.3878800868988	0.013309963978827	322.59112548828125	0.010942324995995	331.650177001953
2382_sub-15	ds002382	ds002382/sub-15/anat/sub-15_T1w.nii.gz	67.5	f	0.512	3.0	siemens	prisma	89.0	79.01	96.53	81.11	61.5	61.5	0.04	64.0	56.0	4	91.18790030479433	97.20990657806396	97.92292714118958	83.89701843261719	96.63968682289124	97.45563864707948	0.0100860744714736	255.17713928222656	0.008937407284975	258.426666259766
2382_sub-14	ds002382	ds002382/sub-14/anat/sub-14_T1w.nii.gz	70.5	f	0.512	3.0	siemens	prisma	89.0	76.32	96.63	78.67	6.0	2.5	0.08	61.0	58.0	4	89.8716151714325	97.26361632347108	97.96714782714844	81.24154806137085	96.79629802703856	97.68481850624084	0.0101069081574678	245.35081481933597	0.008964018896222	247.763610839844
2382_sub-02	ds002382	ds002382/sub-02/anat/sub-02_T1w.nii.gz	81.5	m	0.512	3.0	siemens	prisma	89.0	77.47	96.83	79.72	10.0	3.0	0.08	61.0	55.0	4	92.27020144462584	97.12154269218443	97.89848923683168	85.47950983047485	96.52623534202576	97.4872350692749	0.0122905308380723	349.16619873046875	0.010585391893983	386.356201171875
2382_sub-26	ds002382	ds002382/sub-26/anat/sub-26_T1w.nii.gz	68.5	f	0.512	3.0	siemens	prisma	89.0	76.86	96.66	79.16	6.0	3.0	0.06	61.0	59.0	4	91.84795022010805	97.13595509529114	97.58450388908386	85.16668677330017	96.56646251678468	97.1720039844513	0.0109615130349993	251.8346405029297	0.009853661991656	247.140274047852
2382_sub-22	ds002382	ds002382/sub-22/anat/sub-22_T1w.nii.gz	66.5	f	0.5119999	3.0	siemens	prisma	89.0	72.71	96.71	75.38	8.0	3.5	0.21	61.0	55.0	4	86.58325672149658	96.1452066898346	97.39869832992554	83.25908184051514	95.47044634819032	96.85553908348083	0.0110593130812048	286.4324035644531	0.009972029365599	281.394561767578
2385_sub-11513	ds002385	ds002385/sub-11513/ses-1/anat/sub-11513_ses-1_acq-1ADNIG2_T1w.nii.gz	18.66	m	1.0	3.0	siemens	biograph	85.0	80.47	93.94	82.0	6.0	3.5	0.04	67.0	63.0	0	89.20211791992188	96.6429889202118	97.55229949951172	83.50910544395447	96.6342270374298	97.55581617355348	0.0093450332060456	246.08053588867188	0.008953959681094	228.119903564453
2385_sub-11497	ds002385	ds002385/sub-11497/ses-1/anat/sub-11497_ses-1_acq-1ADNIG2_T1w.nii.gz	18.76	f	1.0	3.0	siemens	biograph	85.0	79.62	94.24	81.32	6.0	4.0	0.14	66.0	64.0	0	85.36260724067688	95.70226073265076	97.21643328666688	75.94625353813171	95.76372504234314	97.457617521286	0.0090483883395791	230.1785430908203	0.009082805365324	199.964492797852
2385_sub-11447	ds002385	ds002385/sub-11447/ses-1/anat/sub-11447_ses-1_acq-1ADNIG2_T1w.nii.gz	22.3	f	1.0	3.0	siemens	biograph	85.0	76.98	94.02	79.1	18.0	5.0	0.43	69.0	66.0	0	92.1558916568756	96.5264081954956	97.865891456604	86.85216903686523	96.49120569229126	97.76119589805604	0.0095749562606215	243.83580017089844	0.009153233841062	230.297180175781
2385_sub-11524	ds002385	ds002385/sub-11524/ses-1/anat/sub-11524_ses-1_acq-1ADNIG2_T1w.nii.gz	22.48	f	1.0	3.0	siemens	biograph	85.0	79.52	93.89	81.24	105.5	105.5	0.4	68.0	67.0	0	92.84592866897584	96.83265089988708	97.67940640449524	87.98103928565979	96.6490924358368	97.51957058906557	0.0092436373233795	245.9524383544922	0.008955005556345	225.738662719727
2385_sub-11576	ds002385	ds002385/sub-11576/ses-1/anat/sub-11576_ses-1_acq-1ADNIG2_T1w.nii.gz	29.48	f	1.0	3.0	siemens	biograph	85.0	80.35	95.27	81.9	10.0	6.0	0.29	68.0	66.0	0	90.36372900009157	96.88311219215392	97.99115657806396	82.36334919929504	96.43301367759705	97.72871732711792	0.0102179702371358	252.87472534179688	0.009716760367155	236.676071166992
2411_sub-18	ds002411	ds002411/sub-18/anat/sub-18_T1w.nii.gz	22.5	m	1.0000019	3.0	siemens	prisma	85.0	82.86	94.19	83.75	10.0	7.5	0.23	62.0	59.0	4	91.73510670661926	96.66249752044678	97.36984968185423	84.53051447868347	95.94041109085084	96.84875011444092	0.0101108960807323	256.1105041503906	0.009650282561779	238.650741577148
2411_sub-19	ds002411	ds002411/sub-19/anat/sub-19_T1w.nii.gz	22.5	m	0.9999959	3.0	siemens	prisma	85.0	82.32	92.23	83.38	16.0	9.0	0.5	62.0	63.0	4	91.31099581718443	96.3521659374237	97.44325876235962	84.15418267250061	95.69262862205504	97.06148505210876	0.0103043969720602	260.60894775390625	0.009566199965775	243.824340820312
2411_sub-22	ds002411	ds002411/sub-22/anat/sub-22_T1w.nii.gz	21.5	f	0.9999992	3.0	siemens	prisma	85.0	83.75	91.74	84.31	12.0	9.5	0.22	62.0	61.0	4	92.77406334877014	96.85230255126952	97.3432719707489	86.4888846874237	96.33623957633972	96.85963988304138	0.0097194127738475	252.2745361328125	0.008959566242993	241.855621337891
2411_sub-21	ds002411	ds002411/sub-21/anat/sub-21_T1w.nii.gz	24.5	m	1.0000008	3.0	siemens	prisma	85.0	81.72	92.67	82.95	18.0	9.5	0.88	68.0	77.0	4	85.0420594215393	96.20823264122008	97.34623432159424	76.6991376876831	96.52363061904909	97.029048204422	0.0092343371361494	248.8260803222656	0.008954903110862	232.191207885742
2411_sub-07	ds002411	ds002411/sub-07/anat/sub-07_T1w.nii.gz	24.5	m	1.0000019	3.0	siemens	prisma	85.0	81.86	91.53	83.05	18.0	10.5	0.81	65.0	67.0	4	89.70012664794922	95.96624374389648	97.22522497177124	77.57148742675781	95.58693766593932	97.06121683120728	0.0107485400512814	280.23883056640625	0.00989952031523	287.829711914062
2419_sub-1493	ds002419	ds002419/sub-1493/ses-scan1/anat/sub-1493_ses-scan1_T1w.nii.gz	25.5	f	0.9536743	3.0	siemens	trio	85.31	84.36	92.1	84.8	10.0	7.0	0.25	61.0	59.0	3	92.09685921669006	97.06228375434875	97.80692458152772	85.20671129226685	96.5551733970642	97.55023717880248	0.0089242812246084	241.3072509765625	0.008239426650107	231.301361083984
2419_sub-1643	ds002419	ds002419/sub-1643/ses-scan1/anat/sub-1643_ses-scan1_T1w.nii.gz	31.5	m	0.9536743	3.0	siemens	trio	85.31	80.27	91.18	81.9	147.0	147.0	0.3	61.0	59.0	3	89.76273536682129	96.71382904052734	97.73104190826416	77.52986550331116	95.47205567359924	97.02866077423096	0.0097145335748791	244.30764770507807	0.009204518981278	230.400924682617
2419_sub-1665	ds002419	ds002419/sub-1665/ses-scan1/anat/sub-1665_ses-scan1_T1w.nii.gz	36.5	m	0.9536743	3.0	siemens	trio	85.31	81.9	92.61	83.15	12.0	7.5	0.55	62.0	63.0	3	89.40920829772949	97.09675908088684	97.92717695236206	81.32432103157043	96.50653600692748	97.5017547607422	0.0096981301903724	257.8034362792969	0.009025727398694	245.198547363281
2419_sub-1797	ds002419	ds002419/sub-1797/ses-scan1/anat/sub-1797_ses-scan1_T1w.nii.gz	33.5	m	0.9536743	3.0	siemens	trio	85.31	81.97	91.65	83.2	10.0	8.0	0.47	61.0	61.0	3	89.16323184967041	96.548193693161	97.69747853279114	82.49073028564453	96.01903557777403	97.37354516983032	0.0105924345552921	271.5951232910156	0.009782309643924	265.395172119141
2419_sub-1842	ds002419	ds002419/sub-1842/ses-scan1/anat/sub-1842_ses-scan1_T1w.nii.gz	29.5	f	0.9536743	3.0	siemens	trio	85.31	82.62	94.29	83.68	16.0	8.5	0.33	72.0	71.0	3	89.71328735351562	96.2061643600464	97.22725749015808	83.25915932655334	95.9638774394989	97.09437489509584	0.0101045798510313	263.7865600585937	0.009746102616191	240.694442749023
2422_sub-15	ds002422	ds002422/sub-15/anat/sub-15_T1w.nii	66.5	m	0.9536743	1.5	siemens	avanto	85.31	71.3	97.11	74.04	16.0	6.5	0.61	59.0	0.06	1	90.1500642299652	96.25431895256042	97.58813381195068	84.05799269676208	96.31962180137634	97.65050411224364	0.0101595893502235	254.38336181640625	0.008976290002465	257.970916748047
2422_sub-39	ds002422	ds002422/sub-39/anat/sub-39_T1w.nii	58.5	f	0.9536742	1.5	siemens	avanto	85.31	71.35	96.91	74.09	67.5	67.5	0.08	61.0	59.0	1	92.25103259086607	96.86445593833923	97.77057766914368	87.9909098148346	96.76741361618042	97.64924645423888	0.0106052784249186	284.21441650390625	0.009674111381173	283.012115478516
2422_sub-22	ds002422	ds002422/sub-22/anat/sub-22_T1w.nii	26.5	f	0.9536743	1.5	siemens	avanto	85.31	73.02	96.79	75.6	8.0	8.0	0.27	65.0	62.0	1	92.38316416740416	96.6636598110199	97.828471660614	87.51451373100281	96.64587378501892	97.83624410629272	0.0096892742440104	257.9674377441406	0.009227040223777	244.728134155273
2422_sub-40	ds002422	ds002422/sub-40/anat/sub-40_T1w.nii	20.5	f	0.95367426	1.5	siemens	avanto	85.31	74.76	96.92	77.16	8.0	8.5	0.18	68.0	65.0	1	94.25415992736816	96.87866568565369	97.7690815925598	89.9798572063446	96.71058654785156	97.70094752311708	0.0096917711198329	239.8015594482422	0.008907987736166	228.286529541016
2422_sub-46	ds002422	ds002422/sub-46/anat/sub-46_T1w.nii	29.5	m	0.95367426	1.5	siemens	avanto	85.31	72.82	96.96	75.42	14.0	9.0	0.18	65.0	64.0	1	84.74944829940796	96.04071378707886	97.61478304862976	70.48103213310242	95.48469185829164	97.75579571723938	0.0092543261125683	240.18472290039065	0.008532375097275	231.873397827148
2522_sub-G311	ds002522	ds002522/sub-G311/ses-01/anat/sub-G311_ses-01_T1w.nii.gz	24.5	f	1.0	3.0	philips	achieva	85.0	83.59	94.49	84.21	209.5	209.5	0.71	68.0	74.0	3	90.57462215423584	96.62745594978333	97.6607620716095	83.61625671386719	96.58416509628296	97.73693680763245	0.0092052686959505	220.186767578125	0.009286693297327	192.007797241211
2522_sub-G315	ds002522	ds002522/sub-G315/ses-01/anat/sub-G315_ses-01_T1w.nii.gz	20.5	m	1.0	3.0	philips	achieva	85.0	84.79	94.84	84.89	16.0	9.5	0.35	65.0	68.0	3	92.95962452888487	96.85001373291016	97.51569628715517	87.34562993049622	96.62349820137024	97.289377450943	0.0091720856726169	231.27511596679688	0.008719345554709	215.070617675781
2522_sub-G306	ds002522	ds002522/sub-G306/ses-01/anat/sub-G306_ses-01_T1w.nii.gz	22.5	m	1.0	3.0	philips	achieva	85.0	87.47	94.36	85.96	14.0	10.0	0.42	62.0	62.0	3	91.91325306892396	97.07086086273192	97.55475521087646	85.22414565086365	96.78218364715576	97.3630666732788	0.0101881306618452	250.20684814453125	0.009466963820159	237.272506713867
2522_sub-G307	ds002522	ds002522/sub-G307/ses-01/anat/sub-G307_ses-01_T1w.nii.gz	20.5	m	1.0	3.0	philips	achieva	85.0	84.74	93.64	84.87	12.0	10.0	0.22	65.0	65.0	3	93.33391785621644	96.65603041648863	97.47905135154724	88.20396065711975	96.50235176086426	97.44691848754884	0.0099805109202861	250.8682556152344	0.009420531801879	237.200286865234
2522_sub-G340	ds002522	ds002522/sub-G340/ses-01/anat/sub-G340_ses-01_T1w.nii.gz	22.5	m	1.0	3.0	philips	achieva	85.0	88.14	94.44	86.13	18.0	10.0	0.54	66.0	66.0	3	92.02898740768433	96.71405553817748	97.34807014465332	86.18205785751343	96.5790867805481	97.26781249046326	0.0096699502319097	243.11741638183597	0.009073150344193	229.572937011719
2543_sub-026	ds002543	ds002543/sub-026/anat/sub-026_T1w.nii.gz	21.5	m	1.0	3.0	philips	achieva	85.0	78.62	93.0	80.5	6.0	4.0	0.05	58.0	55.0	0	92.6612377166748	96.24637365341188	97.26083278656006	88.58562111854553	96.88538908958436	97.69999980926514	0.0085343606770038	244.25045776367188	0.008361279964447	232.837142944336
2543_sub-027	ds002543	ds002543/sub-027/anat/sub-027_T1w.nii.gz	20.5	f	1.0	3.0	philips	achieva	85.0	76.63	93.36	78.79	127.5	127.5	0.19	64.0	0.06	0	91.24475121498108	96.40303254127502	97.33073711395264	86.75122857093811	96.43741250038148	97.69023656845091	0.0087392721325159	237.1802673339844	0.008745255880058	220.280166625977
2543_sub-014	ds002543	ds002543/sub-014/anat/sub-014_T1w.nii.gz	19.5	m	1.0	3.0	philips	achieva	85.0	78.79	93.23	80.64	67.5	67.5	0.04	65.0	0.06	0	88.4824275970459	96.25768661499023	97.1972405910492	82.90109038352966	96.70411348342896	97.71740436553956	0.0098429452627897	251.8516082763672	0.009322598576546	237.106369018555
2543_sub-003	ds002543	ds002543/sub-003/anat/sub-003_T1w.nii.gz	21.5	f	1.0	3.0	philips	achieva	85.0	76.84	93.72	78.97	148.5	148.5	0.39	65.0	64.0	0	93.09004545211792	96.60765528678894	97.40839004516602	89.62761759757996	97.17450737953186	97.95143604278564	0.008669645525515	240.82147216796875	0.008828425779939	207.794540405273
2543_sub-035	ds002543	ds002543/sub-035/anat/sub-035_T1w.nii.gz	22.5	m	1.0	3.0	philips	achieva	85.0	76.93	93.66	79.05	14.0	9.0	0.49	67.0	0.07	0	91.78370833396912	96.0720419883728	97.1593976020813	87.50430345535278	96.37279510498048	97.52445816993712	0.0102641033008694	246.02310180664065	0.009653516113758	235.011169433594
2547_sub-22	ds002547	ds002547/sub-22/ses-1/anat/sub-22_ses-1_T1w.nii.gz	25.5	m	1.0000001	3.0	philips	achieva	85.0	79.37	94.26	81.11	105.5	105.5	0.22	61.0	0.06	3	92.46232509613036	96.53412699699402	97.54528403282166	86.83440089225769	96.2855875492096	97.33757972717284	0.0099873906001448	251.22152709960935	0.009349245578051	235.791152954102
2547_sub-07	ds002547	ds002547/sub-07/ses-1/anat/sub-07_ses-1_T1w.nii.gz	21.5	m	1.0	3.0	philips	achieva	85.0	76.47	93.05	78.65	148.0	148.0	0.44	69.0	78.0	3	93.20968389511108	96.46806716918944	97.43541479110718	88.8636589050293	96.36589884757996	97.41654396057127	0.0095027778297662	244.32896423339844	0.008922566659749	230.544952392578
2547_sub-05	ds002547	ds002547/sub-05/ses-1/anat/sub-05_ses-1_T1w.nii.gz	20.5	f	1.0000001	3.0	philips	achieva	85.0	80.38	94.14	81.93	148.5	148.5	0.47	67.0	0.07	3	94.193696975708	96.70395255088806	97.23092913627625	89.77771401405334	96.13316655158997	96.825110912323	0.0106886131688952	242.45526123046875	0.010104957036674	226.91145324707
2547_sub-19	ds002547	ds002547/sub-19/ses-1/anat/sub-19_ses-1_T1w.nii.gz	22.5	f	1.0	3.0	philips	achieva	85.0	82.24	93.15	83.32	148.5	148.5	0.27	65.0	62.0	3	92.8325355052948	96.96651697158812	97.28299379348756	86.99546456336975	96.42554521560668	96.78557515144348	0.0096299536526203	244.63096618652344	0.009174598380923	228.611892700195
2547_sub-01	ds002547	ds002547/sub-01/ses-1/anat/sub-01_ses-1_T1w.nii.gz	24.5	f	0.9999999	3.0	philips	achieva	85.0	77.71	92.95	79.73	69.5	69.5	0.1	68.0	65.0	3	92.29854345321657	97.05166220664978	97.72161841392516	86.59506440162659	96.67795300483704	97.46540784835815	0.0099704107269644	244.97854614257807	0.009436601772904	227.426528930664
2602_sub-06	ds002602	ds002602/sub-06/anat/2602_sub-06.nii.gz	26.5	f	1.0		unknown	unknown	85.0	82.07	85.13	83.2	10.0	6.5	0.45	65.0	63.0	4	93.87927055358888	96.37050032615662	97.3180890083313	88.95153403282166	95.92633247375488	96.94172143936156	0.0101821720600128	252.3482360839844	0.009310865774751	245.133636474609
2602_sub-05	ds002602	ds002602/sub-05/anat/2602_sub-05.nii.gz	33.5	m	1.0		unknown	unknown	85.0	83.38	85.5	84.08	18.0	7.0	0.54	61.0	63.0	4	93.4503436088562	96.69044017791748	97.24557995796204	87.8381609916687	96.11616730690002	96.88847064971924	0.0097632948309183	250.8206024169922	0.009120087139308	251.692611694336
2602_sub-44	ds002602	ds002602/sub-44/anat/2602_sub-44.nii.gz	30.5	m	1.0		unknown	unknown	85.0	81.97	91.63	83.13	127.0	127.0	0.59	0.06	62.0	4	90.77818393707275	96.47642970085144	97.36858010292052	85.30027866363525	96.43188118934631	97.34582304954527	0.0085790082812309	240.8979339599609	0.008690187707543	211.679336547852
2602_sub-42	ds002602	ds002602/sub-42/anat/2602_sub-42.nii.gz	27.5	m	1.0		unknown	unknown	85.0	80.24	92.31	81.82	147.0	147.0	0.89	68.0	79.0	4	91.4811372756958	96.47664427757265	97.2741425037384	83.38353633880615	95.79305052757265	96.85752987861632	0.0099849104881286	264.0467529296875	0.009761237539351	248.155807495117
2602_sub-31	ds002602	ds002602/sub-31/anat/2602_sub-31.nii.gz	29.5	m	1.0		unknown	unknown	85.0	82.24	90.56	83.32	88.0	88.0	0.21	64.0	61.0	4	92.6023244857788	96.57114148139954	97.66454696655272	86.62874102592468	96.37694954872131	97.4126636981964	0.0096104042604565	253.3166046142578	0.009315296076238	240.90885925293
2647_sub-328	ds002647	ds002647/sub-328/anat/sub-328_T1w.nii.gz	71.5	f	1.0	3.0	siemens	prisma	85.0	75.32	93.02	77.64	6.0	3.5	0.03	57.0	0.06	1	90.85268378257751	96.72354459762572	97.56871461868286	81.76887035369873	96.31088376045228	97.29114770889282	0.0120020741596817	271.4098205566406	0.010298129171133	288.967163085937
2647_sub-315	ds002647	ds002647/sub-315/anat/sub-315_T1w.nii.gz	58.5	f	0.99999994	3.0	siemens	prisma	85.0	81.52	95.42	82.8	6.0	4.5	0.06	52.0	53.0	1	92.11174249649048	96.57393097877502	97.59758710861206	85.83564758300781	96.1780309677124	97.3688006401062	0.0089286565780639	251.3823089599609	0.008366706781089	240.009796142578
2647_sub-323	ds002647	ds002647/sub-323/anat/sub-323_T1w.nii.gz	66.5	f	1.0	3.0	siemens	prisma	85.0	86.59	94.73	85.68	84.5	84.5	0.3	54.0	54.0	1	92.03103184700012	95.70853114128111	97.00007438659668	84.21155214309692	95.930677652359	97.1890926361084	0.0105027025565505	285.4298400878906	0.009544580243528	285.239624023438
2647_sub-313	ds002647	ds002647/sub-313/anat/sub-313_T1w.nii.gz	64.5	f	0.99999994	3.0	siemens	prisma	85.0	84.83	94.44	84.92	65.0	65.0	0.07	61.0	61.0	1	91.87086224555968	96.85912132263184	97.71631956100464	84.7835898399353	96.62346839904784	97.5073754787445	0.0100398352369666	302.1438903808594	0.008953946642578	297.060180664062
2647_sub-208	ds002647	ds002647/sub-208/anat/sub-208_T1w.nii.gz	25.5	f	1.0	3.0	siemens	prisma	85.0	80.12	94.14	81.72	85.0	85.0	0.56	61.0	64.0	1	90.18613696098328	96.65237069129944	97.49405980110168	79.39446568489075	96.24852538108826	97.40943312644958	0.0090099237859249	245.76719665527344	0.008606042712927	235.383117675781
2655_sub-5071	ds002655	ds002655/sub-5071/anat/sub-5071_T1w.nii.gz	19.5	f	0.9536743	3.0	siemens	trio	85.31	83.04	92.7	83.97	16.0	7.5	0.52	67.0	63.0	0	90.38322567939758	96.72067165374756	97.84315824508668	83.36449265480042	96.42286896705627	97.91346192359924	0.0092213517054915	271.1039428710937	0.008871397003531	254.804824829102
2655_sub-3977	ds002655	ds002655/sub-3977/anat/sub-3977_T1w.nii.gz	26.5	m	0.9536743	3.0	siemens	trio	85.31	84.7	94.78	84.99	16.0	8.5	0.28	65.0	63.0	0	89.01469707489014	96.5864598751068	97.8714108467102	81.56943321228027	96.2787389755249	97.735857963562	0.0093886004760861	259.5302734375	0.008971224538982	248.363265991211
2655_sub-5435	ds002655	ds002655/sub-5435/anat/sub-5435_T1w.nii.gz	25.5	m	0.9536743	3.0	siemens	trio	85.31	85.5	91.58	85.4	10.0	8.5	0.3	61.0	62.0	0	92.17481017112732	97.08436727523804	97.83883094787598	85.8724296092987	96.76793813705444	97.61323928833008	0.0104132881388068	254.40036010742188	0.009232748299837	259.718597412109
2655_sub-4902	ds002655	ds002655/sub-4902/anat/sub-4902_T1w.nii.gz	26.5	m	0.9536743	3.0	siemens	trio	85.31	82.57	94.3	83.64	18.0	8.5	1.56	74.0	92.0	0	90.5787229537964	96.8674898147583	97.96802997589111	83.74670743942261	96.57423496246338	97.64675498008728	0.0109807103872299	257.59429931640625	0.010035704821348	254.147613525391
2655_sub-4737	ds002655	ds002655/sub-4737/anat/sub-4737_T1w.nii.gz	22.5	f	0.9536743	3.0	siemens	trio	85.31	83.04	93.76	83.96	12.0	9.0	0.25	69.0	68.0	0	91.04682207107544	96.81065678596497	97.87524938583374	85.15084385871887	96.6645896434784	97.83837795257568	0.0092200944200158	237.17236328125	0.009310983121395	208.622665405273
2717_sub-34	ds002717	ds002717/sub-34/anat/sub-34_T1w.nii.gz	25.5	f	1.0	3.0	siemens	trio	85.0	80.81	95.11	82.26	65.0	65.0	0.03	63.0	58.0	0	92.81566143035889	96.52020931243896	97.71763682365416	88.01321387290955	96.40424251556396	97.75009155273438	0.0087040867656469	242.6030120849609	0.008271394297481	226.059417724609
2717_sub-21	ds002717	ds002717/sub-21/anat/sub-21_T1w.nii.gz	37.5	f	1.0	3.0	siemens	trio	85.0	76.97	93.99	79.09	8.0	5.0	0.07	63.0	0.06	0	94.4372832775116	96.99098467826845	98.0015993118286	89.8904800415039	96.42828702926636	97.63361811637878	0.0087917894124984	238.74143981933597	0.008139899000525	228.499588012695
2717_sub-58	ds002717	ds002717/sub-58/anat/sub-58_T1w.nii.gz	47.5	f	1.0	3.0	siemens	trio	85.0	80.17	95.02	81.77	65.5	65.5	0.13	0.06	58.0	0	92.79208183288574	96.73206210136414	97.9071855545044	87.19326257705688	95.75092792510986	97.30106592178343	0.0112138874828815	281.9576721191406	0.009927047416568	292.448089599609
2717_sub-11	ds002717	ds002717/sub-11/anat/sub-11_T1w.nii.gz	34.5	f	1.0	3.0	siemens	trio	85.0	77.75	94.38	79.76	10.0	5.5	0.21	61.0	0.06	0	94.80392336845398	96.92042469978333	97.11905121803284	90.87047576904295	96.56394124031068	96.8019723892212	0.0089669385924935	240.9591064453125	0.008316424675286	234.031234741211
2717_sub-20	ds002717	ds002717/sub-20/anat/sub-20_T1w.nii.gz	37.5	f	1.0	3.0	siemens	trio	85.0	83.81	94.81	84.35	86.0	86.0	0.43	61.0	61.0	0	93.02335381507874	96.59123420715332	97.56547212600708	87.53002882003784	95.76170444488524	96.90589308738708	0.0083097172901034	236.0594024658203	0.00823790114373	209.175704956055
2718_sub-002	ds002718	ds002718/sub-002/anat/2718_sub-002.nii.gz	31.5	m	1.0000001	3.0	siemens	trio	85.0	80.85	90.7	82.29	10.0	7.5	0.22	58.0	58.0	1	86.59151792526245	95.74850797653198	97.21523523330688	71.53370976448059	95.5323040485382	97.08667397499084	0.0104384049773216	247.8538055419922	0.009406074881554	259.992279052734
2718_sub-003	ds002718	ds002718/sub-003/anat/2718_sub-003.nii.gz	25.5	m	1.0000001	3.0	siemens	trio	85.0	87.73	92.58	86.03	6.0	7.5	0.04	64.0	64.0	1	85.65710783004761	96.12939953804016	97.30658531188963	72.35407829284668	95.68612575531006	97.27895259857178	0.0107827996835112	259.1242980957031	0.009787363931537	263.380767822266
2718_sub-014	ds002718	ds002718/sub-014/anat/2718_sub-014.nii.gz	26.5	f	0.9999995	3.0	siemens	trio	85.0	82.57	92.37	83.55	207.5	207.5	0.92	63.0	0.07	1	93.8361406326294	96.1725890636444	97.23628759384157	88.88221383094788	95.7092821598053	96.9268798828125	0.0083799622952938	254.36233520507807	0.008196200244129	244.069793701172
2718_sub-016	ds002718	ds002718/sub-016/anat/2718_sub-016.nii.gz	24.5	f	1.0000002	3.0	siemens	trio	85.0	80.94	92.68	82.36	16.0	8.5	0.64	58.0	0.06	1	88.41953873634338	96.06526494026184	97.04357981681824	76.9153356552124	95.30916213989258	97.05777168273926	0.0088934637606143	258.6157531738281	0.008405799977481	254.704879760742
2718_sub-005	ds002718	ds002718/sub-005/anat/2718_sub-005.nii.gz	30.5	m	0.9999999	3.0	siemens	trio	85.0	82.15	92.23	83.26	69.5	69.5	0.17	61.0	0.06	1	88.58025670051575	96.28543853759766	97.12535738945007	77.88822054862976	96.14034295082092	97.2012460231781	0.0088619664311409	255.23008728027344	0.008585548959672	240.220184326172
2725_sub-13	ds002725	ds002725/sub-13/anat/sub-13_T1w.nii.gz	20.5	m	0.95367455	3.0	siemens	trio	85.31	74.14	86.1	76.6	147.0	147.0	0.4	69.0	72.0	0	93.13235282897948	96.8241810798645	97.65565991401672	89.34197425842285	96.88994884490968	97.58219122886658	0.0096995569765567	256.0508117675781	0.009197360835969	241.565673828125
2725_sub-12	ds002725	ds002725/sub-12/anat/sub-12_T1w.nii.gz	23.5	f	0.9536744	3.0	siemens	trio	85.31	77.06	89.4	79.19	14.0	7.0	0.36	63.0	0.06	0	87.41409182548523	96.5086817741394	97.39026427268982	81.20943903923035	96.47523760795592	97.46391177177428	0.0091389827430248	253.6590881347656	0.008652972988784	240.729782104492
2725_sub-10	ds002725	ds002725/sub-10/anat/sub-10_T1w.nii.gz	27.5	m	0.9536744	3.0	siemens	trio	85.31	79.54	89.43	81.3	14.0	10.5	0.61	73.0	78.0	0	93.09391975402832	96.78815603256226	97.27913737297058	89.78326320648193	96.99208736419678	97.35283851623537	0.0098934611305594	233.75271606445312	0.009356576949358	216.171279907227
2725_sub-18	ds002725	ds002725/sub-18/anat/sub-18_T1w.nii.gz	21.5	f	0.9536743	3.0	siemens	trio	85.31	76.83	92.69	78.99	16.0	11.5	0.29	71.0	69.0	0	86.39358282089233	96.44598960876463	97.44598269462584	81.81145191192627	96.608567237854	97.31244444847108	0.0097973980009555	234.58380126953125	0.009366892278194	216.932083129883
2725_sub-06	ds002725	ds002725/sub-06/anat/sub-06_T1w.nii.gz	26.5	m	0.9536744	3.0	siemens	trio	85.31	77.07	90.67	79.2	811.5	811.5	0.22	69.0	68.0	0	90.70371985435486	96.90425992012024	97.6550817489624	84.87391471862793	96.71009182929993	97.5940763950348	0.009374126791954	241.14138793945312	0.008937059901655	226.154098510742
2727_sub-19	ds002727	ds002727/sub-19/anat/sub-19_T1w.nii.gz	22.5	f	1.0	3.0	siemens	trio	85.0	82.25	93.31	83.33	86.5	86.5	0.08	61.0	57.0	1	92.16268062591551	96.75736427307127	97.1009910106659	87.04283833503723	96.71388268470764	97.20796346664427	0.0096529265865683	247.8107147216797	0.00912465993315	233.579330444336
2727_sub-23	ds002727	ds002727/sub-23/anat/sub-23_T1w.nii.gz	23.5	f	1.0	3.0	siemens	trio	85.0	83.6	93.0	84.22	87.0	87.0	0.24	64.0	61.0	1	90.5901551246643	96.7836320400238	97.38808274269104	85.40176749229431	97.04093933105467	97.75991439819336	0.0099484752863645	254.9254302978516	0.009476624429226	242.119720458984
2727_sub-10	ds002727	ds002727/sub-10/anat/sub-10_T1w.nii.gz	26.5	f	1.0	3.0	siemens	trio	85.0	79.83	92.87	81.49	147.0	147.0	0.26	63.0	62.0	1	92.19502210617064	96.75177931785583	97.41820693016052	87.66242861747742	97.0988154411316	97.87384867668152	0.0089918645098805	241.12271118164065	0.009077964350581	208.863510131836
2727_sub-20	ds002727	ds002727/sub-20/anat/sub-20_T1w.nii.gz	36.5	f	1.0	3.0	siemens	trio	85.0	80.03	93.04	81.65	10.0	7.5	0.25	58.0	57.0	1	94.850891828537	96.59161567687988	97.1780002117157	91.93411469459534	96.98788523674013	97.55899310112	0.0091557912528514	254.31092834472656	0.008774829097092	242.101852416992
2727_sub-12	ds002727	ds002727/sub-12/anat/sub-12_T1w.nii.gz	24.5	f	1.0	3.0	siemens	trio	85.0	82.76	93.1	83.68	12.0	8.0	0.37	69.0	69.0	1	89.80284333229065	96.55420184135436	97.50810861587524	84.37440395355225	97.0090389251709	97.96367287635805	0.0110515858978033	266.4715881347656	0.010530882515013	250.283294677734
2731_sub-3376	ds002731	ds002731/sub-3376/anat/sub-3376_T1w.nii.gz	20.5	f	1.33	3.0	siemens	trio	82.58	81.99	93.36	82.27	16.0	7.0	0.75	64.0	64.0	4	93.20856928825378	96.61627411842346	97.28021025657654	87.67095804214478	96.36841416358948	97.05230593681335	0.0105844875797629	268.4502258300781	0.009662575088441	270.301116943359
2731_sub-5008	ds002731	ds002731/sub-5008/anat/sub-5008_T1w.nii.gz	22.5	m	1.0	3.0	siemens	trio	85.0	82.18	93.46	83.28	12.0	8.5	0.48	69.0	68.0	4	87.10492849349976	96.53799533843994	97.27131724357604	77.11394429206848	96.5310275554657	97.30697274208067	0.0106410440057516	250.1515045166016	0.009543417952955	236.807052612305
2731_sub-5013	ds002731	ds002731/sub-5013/anat/sub-5013_T1w.nii.gz	23.5	f	1.0	3.0	siemens	trio	85.0	79.18	92.58	80.96	12.0	9.0	0.26	69.0	66.0	4	92.482191324234	96.60837650299072	97.56739139556883	86.57135963439941	96.36594653129578	97.5032389163971	0.0099854925647377	252.16665649414065	0.009220234118402	244.688980102539
2731_sub-5017	ds002731	ds002731/sub-5017/anat/sub-5017_T1w.nii.gz	21.5	m	1.0	3.0	siemens	trio	85.0	84.75	92.16	84.87	10.0	9.0	0.2	64.0	0.06	4	91.1740243434906	96.95223569869997	97.25756645202635	84.11900997161865	96.6615378856659	97.07932472229004	0.0095912273973226	252.13751220703125	0.00890345312655	240.00617980957
2731_sub-5039	ds002731	ds002731/sub-5039/anat/sub-5039_T1w.nii.gz	20.5	m	1.0	3.0	siemens	trio	85.0	79.14	92.61	80.93	89.0	89.0	0.1	65.0	62.0	4	91.23690128326416	96.55786752700806	97.31582403182983	84.04333591461182	95.78663110733032	97.10643887519836	0.0095813078805804	242.00787353515625	0.008901344612241	226.968826293945
2785_sub-0018	ds002785	ds002785/sub-0018/anat/sub-0018_T1w.nii.gz	23.5	f	1.0	3.0	philips	achieva	85.0	76.22	93.7	78.44	8.0	3.5	0.14	64.0	63.0	3	91.86154007911682	96.82524800300598	97.63665795326231	85.63836812973022	96.26756310462952	97.2859263420105	0.010379153303802	260.2361145019531	0.009561702609062	247.597610473633
2785_sub-0111	ds002785	ds002785/sub-0111/anat/sub-0111_T1w.nii.gz	22.0	f	1.0	3.0	philips	achieva	85.0	76.14	93.43	78.37	10.0	4.0	0.53	66.0	63.0	3	91.956228017807	96.7572033405304	97.69981503486632	85.20869612693787	95.79757452011108	97.010999917984	0.0099224401637911	256.244140625	0.009618915617466	236.020980834961
2785_sub-0120	ds002785	ds002785/sub-0120/anat/sub-0120_T1w.nii.gz	21.75	f	0.99999994	3.0	philips	achieva	85.0	79.62	93.82	81.32	10.0	5.0	0.14	58.0	56.0	3	90.47387838363647	96.62371873855592	97.59169816970824	83.21872353553772	95.84261775016785	97.12912440299988	0.0091289337724447	251.99513244628903	0.008753888309002	242.871444702148
2785_sub-0010	ds002785	ds002785/sub-0010/anat/sub-0010_T1w.nii.gz	22.0	f	1.0000001	3.0	philips	achieva	85.0	78.21	94.36	80.15	10.0	5.0	0.22	65.0	63.0	3	90.67735075950624	96.68770432472228	97.68887758255003	81.67614340782166	95.9283411502838	97.22504019737244	0.0096113504841923	233.9675445556641	0.00943179987371	206.44709777832
2785_sub-0210	ds002785	ds002785/sub-0210/anat/sub-0210_T1w.nii.gz	21.5	f	1.0	3.0	philips	achieva	85.0	76.61	93.97	78.78	10.0	5.0	0.2	0.06	55.0	3	91.4985179901123	97.04075455665588	97.89177775382996	84.8184585571289	96.26889824867249	97.2804605960846	0.0096144154667854	247.58883666992188	0.009158718399704	236.424102783203
2790_sub-0071	ds002790	ds002790/sub-0071/anat/2790_sub-0071.nii.gz	23.75	f	0.9999998	3.0	philips	achieva	85.0	80.79	94.0	82.25	6.0	2.5	0.03	59.0	0.06	0	90.43934941291808	96.57326936721802	97.2648859024048	88.38269114494324	97.1850574016571	97.6434588432312	0.0093926852568984	242.94851684570312	0.008855905383825	234.192245483398
2790_sub-0179	ds002790	ds002790/sub-0179/anat/2790_sub-0179.nii.gz	22.5	f	1.0	3.0	philips	achieva	85.0	86.52	93.68	85.66	6.0	3.5	0.22	59.0	59.0	0	91.55656099319458	96.17214798927309	97.16423153877258	87.64858841896057	96.26168608665466	97.17288613319396	0.0087769431993365	239.057373046875	0.008156884461641	224.159286499023
2790_sub-0027	ds002790	ds002790/sub-0027/anat/2790_sub-0027.nii.gz	22.0	f	1.0	3.0	philips	achieva	85.0	82.06	92.52	83.19	14.0	4.5	0.82	65.0	76.0	0	92.2634780406952	95.93735933303832	97.15214371681212	89.69773054122925	96.54065370559692	97.44948744773863	0.0089394841343164	255.8549346923828	0.008431863039732	241.603439331055
2790_sub-0019	ds002790	ds002790/sub-0019/anat/2790_sub-0019.nii.gz	21.25	f	0.99999994	3.0	philips	achieva	85.0	81.21	93.49	82.57	6.0	4.5	0.07	61.0	61.0	0	89.48975205421448	96.43285274505617	97.38830327987672	86.95800304412842	97.08086848258972	97.69481420516968	0.0088452873751521	232.52207946777344	0.008930926211178	206.798126220703
2790_sub-0171	ds002790	ds002790/sub-0171/anat/2790_sub-0171.nii.gz	22.5	f	0.9999999	3.0	philips	achieva	85.0	84.5	93.63	84.74	84.5	84.5	0.15	0.06	61.0	0	90.26297926902772	96.53866291046144	97.2269058227539	86.49097084999084	97.21607565879822	97.6893186569214	0.0095012513920664	254.55645751953125	0.009354081936181	235.662887573242
2793_sub-20	ds002793	ds002793/sub-20/anat/sub-20_run-01_T1w.nii.gz	24.5	m	1.0	3.0	siemens	prisma	85.0	86.12	90.94	85.5	88.0	88.0	0.16	58.0	57.0	1	92.7895486354828	96.13600969314577	97.3277509212494	87.97032237052917	95.9869623184204	97.27359414100648	0.0099026253446936	242.6919860839844	0.009136826731265	233.718017578125
2793_sub-04	ds002793	ds002793/sub-04/anat/sub-04_run-01_T1w.nii.gz	31.5	f	1.0	3.0	siemens	prisma	85.0	85.62	91.81	85.3	14.0	9.0	0.81	65.0	75.0	1	93.1973159313202	96.35451436042786	97.2221612930298	88.55171203613281	95.9172248840332	96.65157198905943	0.0091732833534479	233.46109008789065	0.008954683318734	218.598724365234
2793_sub-10	ds002793	ds002793/sub-10/anat/sub-10_run-01_T1w.nii.gz	19.5	f	1.0	3.0	siemens	prisma	85.0	88.19	92.19	86.14	8.0	9.0	0.15	65.0	66.0	1	92.5200879573822	95.65551280975342	97.44203686714172	87.9015326499939	95.57640552520752	97.35819101333618	0.0132427290081977	312.7361145019531	0.01175142172724	323.192779541016
2793_sub-05	ds002793	ds002793/sub-05/anat/sub-05_run-01_T1w.nii.gz	25.5	m	1.0	3.0	siemens	prisma	85.0	84.62	91.04	84.8	12.0	9.5	0.31	59.0	63.0	1	76.61181688308716	95.24685740470886	97.29596376419067	68.38203072547913	94.5485770702362	97.26927280426024	0.0088337827473878	230.1284637451172	0.008506568148732	209.632476806641
2793_sub-11	ds002793	ds002793/sub-11/anat/sub-11_run-01_T1w.nii.gz	25.5	f	1.0	3.0	siemens	prisma	85.0	85.64	92.02	85.3	16.0	9.5	0.51	0.06	0.06	1	87.81436085700989	96.61036133766174	97.65417575836182	79.12701368331909	96.181058883667	97.6827621459961	0.01025518681854	253.20233154296875	0.009312285110354	251.332748413086
2813_sub-207	ds002813	ds002813/sub-207/anat/sub-207_T1w.nii.gz	27.5	m	1.0000036	3.0	siemens	skyra	85.0	85.44	94.24	85.21	16.0	8.0	0.56	0.06	61.0	1	90.8940851688385	95.94265222549438	96.79961204528809	85.94676852226257	95.98907828330994	97.05197811126708	0.0094646383076906	250.5528259277344	0.008800955489278	235.085708618164
2813_sub-204	ds002813	ds002813/sub-204/anat/sub-204_T1w.nii.gz	19.5	m	1.0000008	3.0	siemens	skyra	85.0	82.95	95.37	83.8	148.5	148.5	0.46	67.0	67.0	1	90.7699704170227	96.20493054389954	96.87403440475464	86.98289394378662	96.37694358825684	97.11683988571168	0.0121968314051628	272.6968994140625	0.01083891838789	270.207641601562
2813_sub-240	ds002813	ds002813/sub-240/anat/sub-240_T1w.nii.gz	25.5	m	0.9999988	3.0	siemens	skyra	85.0	83.56	93.79	84.2	10.0	9.5	0.18	61.0	62.0	1	92.26412773132324	95.8989143371582	96.69276475906372	87.8892183303833	95.8419919013977	96.77982330322266	0.0085565140470862	241.80421447753903	0.008146744221449	226.875213623047
2813_sub-213	ds002813	ds002813/sub-213/anat/sub-213_T1w.nii.gz	19.5	f	1.0000008	3.0	siemens	skyra	85.0	84.56	93.2	84.77	149.5	149.5	0.4	65.0	62.0	1	89.80754017829895	96.46221399307252	97.3054826259613	83.0859899520874	96.49229049682616	97.30935096740724	0.0100454576313495	242.3842010498047	0.009417897090316	232.619583129883
2813_sub-214	ds002813	ds002813/sub-214/anat/sub-214_T1w.nii.gz	20.5	f	1.0000062	3.0	siemens	skyra	85.0	83.76	94.25	84.32	14.0	10.0	0.58	68.0	69.0	1	90.16584157943726	96.26638889312744	97.08037376403809	85.00504493713379	96.64300084114076	97.4138081073761	0.010058319196105	245.99630737304688	0.00982103869319	227.756622314453
2837_sub-8	ds002837	ds002837/sub-8/anat/sub-8_T1w.nii.gz	23.5	f	1.0	1.5	siemens	avanto	85.0	82.99	94.31	83.83	65.0	65.0	0.08	62.0	58.0	1	91.13873243331908	96.1838960647583	97.5544571876526	85.9426498413086	96.0301160812378	97.53252863883972	0.0100065097212791	249.48373413085935	0.00939495395869	234.967651367187
2837_sub-78	ds002837	ds002837/sub-78/anat/sub-78_T1w.nii.gz	45.5	m	1.0	1.5	siemens	avanto	85.0	80.92	94.79	82.35	85.5	85.5	0.16	57.0	56.0	1	88.32996487617493	96.175879240036	97.8554904460907	81.98569416999817	96.08360528945924	97.64684438705444	0.0091214440762996	238.22805786132807	0.008554787375033	228.852508544922
2837_sub-22	ds002837	ds002837/sub-22/anat/sub-22_T1w.nii.gz	23.5	m	1.0	1.5	siemens	avanto	85.0	89.51	92.97	86.38	65.5	65.5	0.12	59.0	57.0	1	85.33391952514648	95.82384824752808	97.88570404052734	84.47430729866028	96.36114835739136	97.35467433929443	0.0102860499173402	271.3817749023437	0.009594265371561	256.552612304687
2837_sub-67	ds002837	ds002837/sub-67/anat/sub-67_T1w.nii.gz	23.5	f	1.0	1.5	siemens	avanto	85.0	83.28	94.31	84.02	10.0	5.5	0.26	59.0	57.0	1	89.24558758735657	96.02279663085938	97.88238406181335	84.3197762966156	96.3320791721344	97.94675707817078	0.0087912892922759	233.03147888183597	0.00865853857249	208.339782714844
2837_sub-48	ds002837	ds002837/sub-48/anat/sub-48_T1w.nii.gz	22.5	m	1.0	1.5	siemens	avanto	85.0	87.34	92.51	85.92	12.0	6.0	0.2	0.06	58.0	1	89.09350633621216	95.38480043411256	97.4729597568512	84.41299200057983	95.497727394104	97.7354645729065	0.0098934927955269	263.32550048828125	0.009111299179494	249.152526855469
2842_sub-13	ds002842	ds002842/sub-13/anat/sub-13_T1w.nii.gz	24.5	f	1.0	3.0	siemens	trio	85.0	81.05	93.71	82.45	12.0	5.5	0.26	65.0	64.0	2	85.01969575881958	95.98135948181152	97.08491563796996	79.56629395484924	96.16436958312988	97.09123373031616	0.0098702786490321	250.03155517578125	0.009310360997915	239.539413452148
2842_sub-18	ds002842	ds002842/sub-18/anat/sub-18_T1w.nii.gz	28.5	f	1.0	3.0	siemens	trio	85.0	81.64	94.16	82.89	10.0	8.0	0.26	61.0	62.0	2	90.68379402160645	95.97330093383788	97.2414493560791	85.59565544128418	95.78544497489928	97.05893397331238	0.009087374433875	233.53958129882807	0.008678835816681	224.635620117188
2842_sub-03	ds002842	ds002842/sub-03/anat/sub-03_T1w.nii.gz	23.5	f	1.0	3.0	siemens	trio	85.0	81.13	93.99	82.51	148.5	148.5	0.5	69.0	0.07	2	91.2287950515747	96.32863402366638	97.32681512832642	85.92139482498169	95.95003128051758	96.94526791572572	0.0099092777818441	248.7105255126953	0.009558735415339	230.284240722656
2842_sub-17	ds002842	ds002842/sub-17/anat/sub-17_T1w.nii.gz	22.5	f	1.0	3.0	siemens	trio	85.0	81.17	93.03	82.54	14.0	9.0	0.53	71.0	0.07	2	86.82720065116882	95.85373401641846	97.42600917816162	80.61346411705017	95.91338634490968	97.5064754486084	0.0096372421830892	238.30386352539065	0.009248775430024	213.720916748047
2842_sub-22	ds002842	ds002842/sub-22/anat/sub-22_T1w.nii.gz	31.5	f	1.0	3.0	siemens	trio	85.0	82.64	92.96	83.6	149.5	149.5	0.29	66.0	67.0	2	89.59029912948608	95.93341946601868	97.4944829940796	85.90041995048523	96.26516699790956	97.7140486240387	0.0103974444791674	258.94549560546875	0.009465127252042	258.462188720703
2872_sub-06	ds002872	ds002872/sub-06/anat/sub-06_T1w.nii.gz	25.5	f	0.51200026	3.0	siemens	prisma	89.0	78.47	89.88	80.62	65.0	65.0	0.04	66.0	61.0	1	89.88674879074097	96.01464867591858	96.82900309562685	86.3324224948883	96.73588871955872	97.38993644714355	0.0097364736720919	241.31024169921875	0.009255805984139	221.627563476562
2872_sub-20	ds002872	ds002872/sub-20/anat/sub-20_T1w.nii.gz	21.5	m	0.5119997	3.0	siemens	prisma	89.0	77.32	90.78	79.58	12.0	5.0	0.96	76.0	82.0	1	92.63011813163756	95.60567736625671	96.95241451263428	90.2324676513672	96.59685492515564	97.61759638786316	0.0110993804410099	241.7193145751953	0.010440627112985	223.437393188477
2872_sub-04	ds002872	ds002872/sub-04/anat/sub-04_T1w.nii.gz	71.5	f	0.51200104	3.0	siemens	prisma	89.0	78.09	86.76	80.28	10.0	5.5	0.47	61.0	62.0	1	91.57524704933168	95.94660997390748	96.89671397209167	87.96055316925049	96.64746522903442	97.39729166030884	0.0107866264879703	270.63800048828125	0.009752746671438	272.406372070312
2872_sub-18	ds002872	ds002872/sub-18/anat/sub-18_T1w.nii.gz	75.5	f	0.5120018	3.0	siemens	prisma	89.0	75.22	84.33	77.67	65.5	65.5	0.04	58.0	53.0	1	82.21659660339355	94.74026560783386	95.90334892272948	78.36767435073853	95.6522285938263	96.98105454444884	0.0115706901997327	291.5910949707031	0.010464748367667	295.359039306641
2872_sub-26	ds002872	ds002872/sub-26/anat/sub-26_T1w.nii.gz	74.5	f	0.51200175	3.0	siemens	prisma	89.0	75.07	80.87	77.53	6.0	6.0	0.06	58.0	53.0	1	85.63817739486694	95.32151222229004	96.762615442276	81.30019903182983	96.13062143325806	97.40139245986938	0.0109581165015697	261.2698059082031	0.009675499983132	267.342041015625
2878_sub-094BPAF1211006	ds002878	ds002878/sub-094BPAF1211006/ses-1/anat/sub-094BPAF1211006_ses-1_T1w.nii.gz	32.5	m	0.67374974	3.0	siemens	skyra	87.47	81.97	92.96	83.6	6.0	9.0	0.05	62.0	61.0	0	88.57758641242981	94.31823492050172	96.46708965301514	86.48478388786316	95.68235874176024	97.15726971626282	0.0102933282032608	254.8573303222656	0.009293180890381	252.502853393555
2878_sub-094BPAF1211007	ds002878	ds002878/sub-094BPAF1211007/ses-1/anat/sub-094BPAF1211007_ses-1_T1w.nii.gz	29.5	m	0.6737494	3.0	siemens	skyra	87.47	83.6	93.59	84.92	8.0	9.0	0.08	65.0	63.0	0	91.51862263679504	96.89233303070068	97.77357578277588	85.22303700447083	96.57344818115234	97.53766059875488	0.0110502121970057	239.78097534179688	0.009366544894874	239.02946472168
2878_sub-094BPAF1211012	ds002878	ds002878/sub-094BPAF1211012/ses-1/anat/sub-094BPAF1211012_ses-1_T1w.nii.gz	34.5	m	0.67375064	3.0	siemens	skyra	87.47	79.02	92.8	81.05	8.0	9.0	0.13	67.0	65.0	0	83.284592628479	96.1360216140747	97.62452840805054	76.23061537742615	96.04188203811646	97.7797269821167	0.0108214747160673	264.3153381347656	0.009872518479824	255.542602539062
2878_sub-094BPAF1211002	ds002878	ds002878/sub-094BPAF1211002/ses-1/anat/sub-094BPAF1211002_ses-1_T1w.nii.gz	30.5	m	0.67374915	3.0	siemens	skyra	87.47	81.85	92.14	83.5	14.0	10.0	0.38	65.0	65.0	0	79.1760265827179	95.48166394233704	96.71694040298462	69.95415687561035	95.28525471687315	96.85825109481812	0.0094698406755924	248.31251525878903	0.008708939887583	240.727355957031
2878_sub-094BPAF1211011	ds002878	ds002878/sub-094BPAF1211011/ses-1/anat/sub-094BPAF1211011_ses-1_T1w.nii.gz	29.5	m	0.6737496	3.0	siemens	skyra	87.47	82.63	92.44	84.14	10.0	10.0	0.22	66.0	63.0	0	83.74044895172119	94.14328336715698	97.38709330558775	75.1866102218628	93.48129034042358	97.58161902427672	0.0110334856435656	243.5110321044922	0.009748001582921	236.636352539062
2879_sub-2529	ds002879	ds002879/sub-2529/anat/sub-2529_T1w.nii.gz	18.38	f	1.0000266	3.0	siemens	trio	85.0	79.18	91.98	80.96	6.0	6.5	0.06	63.0	59.0	2	91.29862785339355	96.07980847358704	97.31999039649963	85.60160994529724	96.01551294326782	97.13894128799438	0.0087098330259323	242.35118103027344	0.008413827978075	228.529296875
2879_sub-2527	ds002879	ds002879/sub-2527/anat/sub-2527_T1w.nii.gz	34.77	f	0.9999389	3.0	siemens	trio	85.0	77.65	93.0	79.67	14.0	9.0	0.52	68.0	68.0	2	91.8956995010376	96.23247981071472	97.3830223083496	86.9086503982544	96.12284898757936	97.31168746948242	0.009160378947854	241.42953491210935	0.008951162919402	222.592041015625
2879_sub-2521	ds002879	ds002879/sub-2521/anat/sub-2521_T1w.nii.gz	21.55	f	1.0000036	3.0	siemens	trio	85.0	79.94	93.27	81.58	16.0	9.5	0.88	69.0	0.07	2	79.3797254562378	94.8289155960083	97.74725437164308	70.7088053226471	94.22689080238342	97.93166518211363	0.0104289166629314	251.8537139892578	0.009871067479253	234.195907592773
2879_sub-2532	ds002879	ds002879/sub-2532/anat/sub-2532_T1w.nii.gz	22.63	f	0.99993134	3.0	siemens	trio	85.0	80.74	92.74	82.21	16.0	9.5	0.45	67.0	64.0	2	87.20487952232361	96.1838722229004	97.31859564781188	79.67467904090881	96.42269611358644	97.43519425392152	0.0108039947226643	263.7481689453125	0.009784046560526	251.555221557617
2879_sub-2504	ds002879	ds002879/sub-2504/anat/sub-2504_T1w.nii.gz	19.43	m	0.9999237	3.0	siemens	trio	85.0	82.54	92.32	83.53	14.0	10.5	0.43	0.07	68.0	2	88.83886933326721	96.27851247787476	97.75924682617188	82.38955736160278	96.15231156349182	97.60777950286864	0.0094617726281285	255.2227783203125	0.009015779010952	237.593063354492
2896_sub-22	ds002896	ds002896/sub-22/anat/sub-22_T1w.nii	64.5		0.9481482	3.0	philips	achieva X	84.93	81.17	92.63	82.53	6.0	4.5	0.19	61.0	61.0	1	90.34415483474731	96.40843868255617	97.61500358581544	84.5965325832367	96.64537906646729	97.76438474655151	0.0105073144659399	281.1712341308594	0.009632189758122	279.865295410156
2896_sub-19	ds002896	ds002896/sub-19/anat/sub-19_T1w.nii	25.5		0.9481482	3.0	philips	achieva X	84.93	82.2	93.34	83.27	86.0	86.0	0.54	63.0	66.0	1	87.52978444099426	95.84940671920776	96.861469745636	82.01084733009338	96.22421860694884	97.1909999847412	0.0089999642223119	234.91339111328125	0.008685529232025	212.424331665039
2896_sub-28	ds002896	ds002896/sub-28/anat/sub-28_T1w.nii	49.5		0.9481482	3.0	philips	achieva X	84.93	76.97	92.92	79.08	14.0	6.0	0.53	58.0	58.0	1	89.70760107040405	96.57110571861269	97.81822562217712	82.77093172073364	96.73644304275513	97.92974591255188	0.0106294946745038	274.34393310546875	0.00919063296169	280.006713867187
2896_sub-27	ds002896	ds002896/sub-27/anat/sub-27_T1w.nii	51.5		0.9481482	3.0	philips	achieva X	84.93	80.94	92.56	82.35	87.0	87.0	0.23	58.0	61.0	1	89.02628421783447	96.3530421257019	97.4337637424469	81.25603199005127	96.34913206100464	97.55860567092896	0.0107634449377655	271.7410888671875	0.009567459113896	279.610321044922
2896_sub-17	ds002896	ds002896/sub-17/anat/sub-17_T1w.nii	60.5		0.9481482	3.0	philips	achieva X	84.93	79.24	93.17	81.0	6.0	8.5	0.07	61.0	58.0	1	92.34067797660828	96.56984210014345	97.2231924533844	87.72834539413452	96.27639651298524	97.15871810913086	0.0092323869466781	272.9693908691406	0.008557001128793	265.922149658203
2938_sub-07	ds002938	ds002938/sub-07/anat/sub-07_T1w.nii.gz	19.5	f	1.0	3.0	siemens	prisma	85.0	87.15	92.22	85.87	12.0	8.0	0.29	65.0	64.0	3	89.55492973327637	96.08895778656006	97.23408818244934	84.8509132862091	96.41776084899902	97.52654433250429	0.0115788010880351	260.3410339355469	0.010333473794162	256.727691650391
2938_sub-21	ds002938	ds002938/sub-21/anat/sub-21_T1w.nii.gz	19.5	f	1.0	3.0	siemens	prisma	85.0	84.95	93.21	84.97	88.0	88.0	0.35	64.0	0.06	3	91.97365045547484	96.20777368545532	97.2735047340393	86.88002228736877	96.2117850780487	97.30889797210692	0.0094669554382562	245.93898010253903	0.009312923997641	228.867385864258
2938_sub-13	ds002938	ds002938/sub-13/anat/sub-13_T1w.nii.gz	22.5	m	1.0	3.0	siemens	prisma	85.0	82.95	90.91	83.8	12.0	8.0	0.3	66.0	63.0	3	90.8376932144165	96.29234671592712	97.59638905525208	84.85651016235352	95.80835103988647	97.47048616409302	0.0096645755693316	238.22064208984372	0.009062711149454	223.925247192383
2938_sub-16	ds002938	ds002938/sub-16/anat/sub-16_T1w.nii.gz	33.5	m	1.0	3.0	siemens	prisma	85.0	84.39	92.3	84.68	12.0	8.5	0.23	61.0	0.06	3	91.43229126930235	96.89095616340636	97.60298728942873	85.5284571647644	96.67331576347352	97.3210334777832	0.0109524773433804	272.9137268066406	0.009633110836148	270.588928222656
2938_sub-32	ds002938	ds002938/sub-32/anat/sub-32_T1w.nii.gz	22.5	f	1.0	3.0	siemens	prisma	85.0	84.82	92.29	84.91	12.0	9.5	0.36	63.0	64.0	3	91.58952832221983	96.06899619102478	97.0801055431366	86.6556465625763	96.11602425575256	97.1072256565094	0.0100430948659777	255.17233276367188	0.009144286625087	252.226165771484
3017_sub-sid000024	ds003017	ds003017/sub-sid000024/anat/sub-sid000024_acq-MPRAGE_T1w.nii.gz	31.5	m	0.7910157	3.0	siemens	prisma	86.5	82.81	92.97	84.11	6.0	7.5	0.05	61.0	59.0	2	88.52686882019043	96.51082158088684	97.71175980567932	83.0064058303833	97.00899720191956	98.0625867843628	0.0104813501238822	253.0319976806641	0.009501567110419	246.092361450195
3017_sub-sid000114	ds003017	ds003017/sub-sid000114/anat/sub-sid000114_acq-MPRAGE_T1w.nii.gz	28.5	f	0.7910157	3.0	siemens	prisma	86.5	82.99	93.53	84.25	10.0	8.0	0.28	66.0	62.0	2	94.4724977016449	93.18421483039856	94.92201209068298	91.97965264320374	94.28162574768066	96.10393047332764	0.0084162894636392	231.16477966308597	0.008485720492899	200.921722412109
3017_sub-sid000021	ds003017	ds003017/sub-sid000021/anat/sub-sid000021_acq-MPRAGE_T1w.nii.gz	31.5	m	0.7910157	3.0	siemens	prisma	86.5	83.79	94.33	84.83	10.0	9.0	0.43	62.0	67.0	2	91.26819968223572	96.09071016311646	97.36775755882265	88.51657509803772	96.63680791854858	97.70711660385132	0.0104880910366773	253.6107940673828	0.009368472732604	254.659774780273
3017_sub-sid000050	ds003017	ds003017/sub-sid000050/anat/sub-sid000050_acq-MPRAGE_T1w.nii.gz	27.5	f	0.7910157	3.0	siemens	prisma	86.5	83.54	94.17	84.65	149.5	149.5	0.55	0.06	58.0	2	92.36215353012084	96.28221392631532	97.40551114082336	90.36718010902403	96.8317985534668	97.50131368637084	0.0099544627591967	259.19708251953125	0.009385039098561	255.615081787109
3017_sub-sid000034	ds003017	ds003017/sub-sid000034/anat/sub-sid000034_acq-MPRAGE_T1w.nii.gz	25.5	f	0.7910157	3.0	siemens	prisma	86.5	84.01	93.47	84.99	10.0	10.0	0.23	63.0	62.0	2	86.25022172927856	96.16485238075256	97.18844890594482	82.20134973526001	96.32681608200072	97.53041863441469	0.0092496210709214	236.09527587890625	0.008693253621459	226.858673095703
3037_sub-045	ds003037	ds003037/sub-045/ses-t0/anat/sub-045_ses-t0_T1w.nii.gz	29.5	f	1.0	3.0	philips	ingenia	85.0	82.59	94.88	83.56	84.5	84.5	0.19	67.0	65.0	4	90.58906435966492	96.57833576202393	97.6865828037262	88.32590579986572	97.07573652267456	97.90547490119934	0.0096006458625197	239.4503936767578	0.009407538920641	220.581771850586
3037_sub-005	ds003037	ds003037/sub-005/ses-t0/anat/sub-005_ses-t0_T1w.nii.gz	37.5	m	1.0	3.0	philips	ingenia	85.0	79.62	93.73	81.32	85.5	85.5	0.21	0.06	59.0	4	89.52537775039673	96.70027494430542	97.54740595817566	85.57239770889282	97.2548007965088	97.96518683433531	0.0091741578653454	259.607421875	0.00882353913039	237.871826171875
3037_sub-054	ds003037	ds003037/sub-054/ses-t0/anat/sub-054_ses-t0_T1w.nii.gz	44.5	f	1.0	3.0	philips	ingenia	85.0	81.03	93.33	82.43	6.0	6.5	0.09	61.0	61.0	4	92.01384782791138	96.55673503875732	97.543066740036	89.21830654144287	97.00783491134644	97.81765341758728	0.0102627826854586	250.68051147460935	0.009465979412198	237.44140625
3037_sub-046	ds003037	ds003037/sub-046/ses-t0/anat/sub-046_ses-t0_T1w.nii.gz	40.5	m	1.0	3.0	philips	ingenia	85.0	81.42	93.48	82.73	12.0	7.5	0.65	0.06	63.0	4	88.84942531585693	96.50395512580872	97.5378930568695	84.99178290367126	96.72031998634338	97.59411215782166	0.0097083887085318	245.1357879638672	0.008837318047881	239.090713500977
3037_sub-017	ds003037	ds003037/sub-017/ses-t0/anat/sub-017_ses-t0_T1w.nii.gz	27.5	m	1.0	3.0	philips	ingenia	85.0	81.97	94.01	83.13	147.5	147.5	0.41	62.0	61.0	4	89.0773594379425	96.68208956718443	97.55738973617554	84.4300389289856	97.06254601478577	97.7942705154419	0.0089892158284783	243.83827209472656	0.008420010097325	231.442276000977
3083_sub-1021	ds003083	ds003083/sub-1021/anat/sub-1021_T1w.nii.gz	23.5		1.0000305	3.0	siemens	trio	85.0	81.56	93.06	82.83	12.0	7.0	0.47	68.0	69.0	4	89.44534063339233	95.96672058105467	97.54773378372192	87.94772028923035	96.06333374977112	96.99518084526062	0.0097947362810373	244.4111175537109	0.009487408213317	226.890716552734
3083_sub-1022	ds003083	ds003083/sub-1022/anat/sub-1022_T1w.nii.gz	23.5		0.9999542	3.0	siemens	trio	85.0	85.86	90.57	85.4	10.0	7.5	0.16	64.0	0.06	4	92.2894835472107	95.70770859718324	97.49488830566406	91.77024960517883	96.25543355941772	97.63548970222472	0.0106472382321953	250.2522735595703	0.009695401415229	247.575759887695
3083_sub-1001	ds003083	ds003083/sub-1001/anat/sub-1001_T1w.nii.gz	19.5		0.99993134	3.0	siemens	trio	85.0	80.16	92.61	81.75	18.0	8.5	1.17	74.0	88.0	4	89.1609787940979	95.01572847366332	97.73345589637756	86.02938652038574	95.61986923217772	97.98927307128906	0.0106874648481607	247.176025390625	0.010155087336898	232.071441650391
3083_sub-1032	ds003083	ds003083/sub-1032/anat/sub-1032_T1w.nii.gz	26.5		1.0000038	3.0	siemens	trio	85.0	77.55	92.96	79.59	8.0	9.5	0.19	65.0	62.0	4	86.80610656738281	95.5635666847229	97.73349165916444	85.76666116714478	96.33225202560423	97.4727988243103	0.0114073101431131	278.95953369140625	0.010402855463326	272.910736083984
3083_sub-1010	ds003083	ds003083/sub-1010/anat/sub-1010_T1w.nii.gz	27.5		1.0	3.0	siemens	trio	85.0	85.16	92.86	85.08	18.0	9.5	0.46	72.0	73.0	4	88.7847900390625	95.95701694488524	97.78249859809875	83.38329792022705	96.1446762084961	97.78144955635072	0.0122096082195639	301.8006896972656	0.011124137789011	279.96875
3097_sub-0405	ds003097	ds003097/sub-0405/anat/sub-0405_run-1_T1w.nii.gz	24.75	f	1.0	3.0	philips	achieva	85.0	84.47	94.24	84.72	8.0	3.0	0.38	67.0	67.0	1	92.32285618782043	96.23365998268127	97.03712463378906	87.12468147277832	96.2805986404419	97.0067262649536	0.008807023987174	223.04428100585935	0.00872160308063	195.962295532227
3097_sub-0266	ds003097	ds003097/sub-0266/anat/sub-0266_run-1_T1w.nii.gz	24.25	f	1.0	3.0	philips	achieva	85.0	86.01	94.65	85.46	8.0	3.0	0.18	0.06	58.0	1	88.33383917808533	96.30080461502077	96.78303599357604	81.91940188407898	96.58433198928832	97.1874177455902	0.0086461808532476	230.43560791015625	0.008643423207104	205.823059082031
3097_sub-0861	ds003097	ds003097/sub-0861/anat/sub-0861_run-1_T1w.nii.gz	25.5	m	1.0	3.0	philips	achieva	85.0	88.29	93.6	86.16	6.0	4.0	0.2	62.0	0.06	1	92.94191002845764	95.79010009765624	96.53943181037904	89.01215195655823	96.32505774497986	97.03314900398254	0.0089633669704198	248.6688690185547	0.008419776335359	225.279724121094
3097_sub-0587	ds003097	ds003097/sub-0587/anat/sub-0587_run-1_T1w.nii.gz	23.5	f	1.0	3.0	philips	achieva	85.0	84.85	93.92	84.92	6.0	4.0	0.12	61.0	58.0	1	91.59623384475708	95.85443139076231	97.04871773719788	85.83801984786987	95.81812024116516	96.94573879241943	0.0093325693160295	238.98019409179688	0.008741654455662	226.27409362793
3097_sub-0324	ds003097	ds003097/sub-0324/anat/sub-0324_run-1_T1w.nii.gz	21.5	f	1.0	3.0	philips	achieva	85.0	88.65	93.54	86.24	8.0	4.0	0.37	61.0	61.0	1	92.3715114593506	96.32064700126648	96.77331447601318	87.36776113510132	96.56237959861755	96.99057340621948	0.0094827394932508	245.9318084716797	0.008800367824733	234.968826293945
3114_sub-134	ds003114	ds003114/sub-134/anat/sub-134_T1w.nii.gz	25.5	f	1.0	3.0	siemens	unknown	85.0	83.65	93.24	84.25	65.0	65.0	0.16	61.0	61.0	4	81.19303584098816	96.01067900657654	97.36297130584715	72.51421809196472	95.70384621620178	97.72012233734132	0.008318779990077	220.5830841064453	0.008213271386921	192.148941040039
3114_sub-121	ds003114	ds003114/sub-121/anat/sub-121_T1w.nii.gz	27.5	f	1.0	3.0	siemens	unknown	85.0	80.98	91.91	82.39	12.0	7.0	0.28	64.0	62.0	4	87.55735754966736	95.69976329803468	97.3899245262146	80.79379200935364	96.13635540008544	97.62677550315856	0.0091051654890179	237.25677490234372	0.008870504796505	213.468505859375
3114_sub-238	ds003114	ds003114/sub-238/anat/sub-238_T1w.nii.gz	25.5	f	1.0	3.0	siemens	unknown	85.0	83.18	92.66	83.95	12.0	7.5	0.28	64.0	62.0	4	90.23723602294922	96.96988463401794	97.52240777015686	83.72713327407837	96.96659445762634	97.53986597061156	0.0102632017806172	240.10247802734372	0.009669532999396	230.263229370117
3114_sub-137	ds003114	ds003114/sub-137/anat/sub-137_T1w.nii.gz	24.5	f	1.0	3.0	siemens	unknown	85.0	82.49	92.25	83.5	147.5	147.5	0.45	65.0	64.0	4	84.3320369720459	95.30970454216003	96.719092130661	77.42883563041687	95.5221951007843	97.27315306663512	0.0095934001728892	241.29139709472656	0.009094502776861	228.293823242188
3114_sub-242	ds003114	ds003114/sub-242/anat/sub-242_T1w.nii.gz	25.5	f	1.0	3.0	siemens	unknown	85.0	86.73	93.35	85.73	10.0	8.0	0.61	69.0	69.0	4	87.46134042739868	96.35785818099976	97.29980826377869	78.72887253761292	96.19765877723694	97.54859805107117	0.0101377526298165	240.6134185791016	0.009732969105244	220.218063354492
3176_sub-101DPMB041032	ds003176	ds003176/sub-101DPMB041032/ses-1/anat/sub-101DPMB041032_ses-1_T1w.nii.gz	22.5	f	0.67375004	3.0	siemens	skyra	87.47	79.54	91.35	81.5	12.0	4.0	0.48	68.0	0.07	0	92.82823204994202	94.4294273853302	96.0889995098114	89.47174549102783	94.89206075668336	96.56760096549988	0.0093191619962453	252.66429138183597	0.008840266615152	236.661880493164
3176_sub-101DPMB041030	ds003176	ds003176/sub-101DPMB041030/ses-1/anat/sub-101DPMB041030_ses-1_T1w.nii.gz	24.5	f	0.67375004	3.0	siemens	skyra	87.47	80.81	91.94	82.62	65.5	65.5	0.05	63.0	0.06	0	91.56816601753236	94.27820444107056	96.267831325531	88.45903873443604	94.63789463043211	96.86511754989624	0.0087897134944796	233.95249938964844	0.0085951955989	206.927459716797
3176_sub-101DPMB042014	ds003176	ds003176/sub-101DPMB042014/ses-1/anat/sub-101DPMB042014_ses-1_T1w.nii.gz	22.5	m	0.67375004	3.0	siemens	skyra	87.47	78.7	89.91	80.77	85.5	85.5	0.14	66.0	62.0	0	93.37275624275208	95.99857330322266	96.71603441238403	88.91109228134155	95.93678712844849	96.88913822174072	0.0105937961488962	237.74562072753903	0.009607261046767	230.313491821289
3176_sub-101DPMB041007	ds003176	ds003176/sub-101DPMB041007/ses-1/anat/sub-101DPMB041007_ses-1_T1w.nii.gz	23.5	m	0.67375004	3.0	siemens	skyra	87.47	76.01	91.24	78.36	12.0	7.0	0.36	66.0	62.0	0	93.89604330062866	95.04628777503969	96.55137062072754	90.87916612625122	95.34280896186829	96.9151735305786	0.0098809245973825	237.20635986328125	0.008869774639606	226.199310302734
3176_sub-101DPMB041015	ds003176	ds003176/sub-101DPMB041015/ses-1/anat/sub-101DPMB041015_ses-1_T1w.nii.gz	21.5	f	0.67375004	3.0	siemens	skyra	87.47	79.72	92.4	81.67	8.0	7.0	0.11	65.0	62.0	0	94.13577318191528	94.73060369491576	96.44315838813782	91.01461172103882	95.28750777244568	96.98134660720824	0.0101212263107299	251.9271240234375	0.008865862153471	247.750534057617
3242_sub-SAXSISO26f	ds003242	ds003242/sub-SAXSISO26f/anat/sub-SAXSISO26f_T1w.nii.gz	38.5	f	1.0000036	3.0	siemens	prisma	85.0	80.58	90.83	82.08	12.0	3.0	0.32	58.0	57.0	3	92.595237493515	96.29618525505066	97.04269170761108	87.50028014183044	96.33185267448424	97.09889888763428	0.0104276789352297	245.14292907714844	0.009283979423344	236.401275634766
3242_sub-SAXSISO18s	ds003242	ds003242/sub-SAXSISO18s/anat/sub-SAXSISO18s_T1w.nii.gz	30.5	f	1.000001	3.0	siemens	prisma	85.0	81.85	91.72	83.04	6.0	3.5	0.04	61.0	57.0	3	82.61847496032715	96.27426862716676	97.31512069702148	75.55537223815918	96.44553065299988	97.60069847106934	0.0100887790322303	254.43255615234372	0.009670622646809	238.488159179687
3242_sub-SAXSISO19s	ds003242	ds003242/sub-SAXSISO19s/anat/sub-SAXSISO19s_T1w.nii.gz	24.5	m	0.9999988	3.0	siemens	prisma	85.0	81.28	88.26	82.62	10.0	4.0	0.26	58.0	56.0	3	88.39759230613708	96.2656021118164	97.47945666313171	81.5656840801239	96.22098207473756	97.62768149375916	0.0097580030560493	242.08567810058597	0.00869192648679	231.170822143555
3242_sub-SAXSISO13b	ds003242	ds003242/sub-SAXSISO13b/anat/sub-SAXSISO13b_T1w.nii.gz	22.5	f	1.0000048	3.0	siemens	prisma	85.0	82.53	92.2	83.52	10.0	4.5	0.79	71.0	0.08	3	83.04214477539062	95.88747024536131	97.31571078300476	76.66723728179932	95.0270175933838	97.47475385665894	0.0108885392546653	243.2660980224609	0.009828817099333	230.751800537109
3242_sub-SAXSISO18b	ds003242	ds003242/sub-SAXSISO18b/anat/sub-SAXSISO18b_T1w.nii.gz	30.5	f	1.0000018	3.0	siemens	prisma	85.0	81.93	91.28	83.1	65.0	65.0	0.1	61.0	57.0	3	89.76291418075562	96.0839867591858	96.9090461730957	83.51422548294067	96.10135555267334	96.86279296875	0.0101109938696026	254.4286346435547	0.009693187661469	238.694854736328
3338_sub-05	ds003338	ds003338/sub-05/ses-01/anat/sub-05_ses-01_T1w.nii.gz	22.5	f	1.0	3.0	siemens	prisma	85.0	80.72	92.97	82.2	8.0	3.0	0.12	63.0	56.0	0	89.52019214630127	96.79149985313416	97.75307178497314	82.83547759056091	96.61442041397096	97.40461111068726	0.0095725748687982	252.5372467041016	0.009258364327252	234.848831176758
3338_sub-02	ds003338	ds003338/sub-02/ses-01/anat/sub-02_ses-01_T1w.nii.gz	29.5	f	1.0	3.0	siemens	prisma	85.0	84.17	92.49	84.56	10.0	9.5	0.62	65.0	71.0	0	85.329669713974	96.34780287742616	97.683584690094	76.30688548088074	95.8538830280304	97.61075973510742	0.0096944523975253	245.59637451171875	0.009127132594585	231.234130859375
3338_sub-04	ds003338	ds003338/sub-04/ses-01/anat/sub-04_ses-01_T1w.nii.gz	30.5	m	1.0	3.0	siemens	prisma	85.0	83.86	91.61	84.38	10.0	9.5	0.45	62.0	59.0	0	91.86638593673706	96.23888731002808	97.33058214187622	86.94247603416443	96.2251603603363	97.17240929603577	0.0099658211693167	263.4022521972656	0.009202688001096	257.140960693359
3338_sub-07	ds003338	ds003338/sub-07/ses-01/anat/sub-07_ses-01_T1w.nii.gz	18.5	m	1.0	3.0	siemens	prisma	85.0	79.53	91.95	81.25	89.5	89.5	0.25	67.0	66.0	0	89.70043659210205	96.7774212360382	97.58723974227904	83.11924338340759	96.7077612876892	97.56699204444884	0.0100011890754103	229.53988647460935	0.009092651307583	218.584823608398
3338_sub-10	ds003338	ds003338/sub-10/ses-01/anat/sub-10_ses-01_T1w.nii.gz	20.5	f	1.0	3.0	siemens	prisma	85.0	83.17	93.56	83.95	10.0	9.5	0.58	63.0	61.0	0	92.37402081489564	96.461421251297	97.44168519973756	88.00729513168335	96.54629230499268	97.33883142471312	0.0094388527795672	255.5870361328125	0.009003508836031	242.31184387207
3346_sub-130	ds003346	ds003346/sub-130/anat/sub-130_T1w.nii.gz	41.5	f	0.99991244	3.0	philips	ingenia	85.0	80.8	93.5	82.26	8.0	4.0	0.12	66.0	66.0	1	87.6664936542511	96.1789846420288	97.94467687606812	82.49531388282776	96.53260111808775	97.97370433807372	0.0086393589153885	234.2808074951172	0.008819713257253	198.841079711914
3346_sub-098	ds003346	ds003346/sub-098/anat/sub-098_T1w.nii.gz	38.5	m	1.0000082	3.0	philips	ingenia	85.0	82.0	94.1	83.15	12.0	7.0	0.67	68.0	81.0	1	87.13945150375366	96.6037094593048	97.89010286331175	80.43787479400635	96.51396870613098	97.86460399627686	0.0102027831599116	254.1990966796875	0.009789378382266	244.881881713867
3346_sub-007	ds003346	ds003346/sub-007/anat/sub-007_T1w.nii.gz	28.5	m	1.0000017	3.0	philips	ingenia	85.0	81.77	93.75	82.98	10.0	7.5	0.41	61.0	61.0	1	85.93299388885498	96.2994396686554	97.64300584793092	77.72719264030457	95.97108364105225	97.2022533416748	0.0096657369285821	238.55162048339844	0.00900168903172	229.844467163086
3346_sub-044	ds003346	ds003346/sub-044/anat/sub-044_T1w.nii.gz	30.5	m	0.99999136	3.0	philips	ingenia	85.0	81.86	93.02	83.05	147.5	147.5	0.6	69.0	69.0	1	87.26018071174622	96.493399143219	97.74580001831056	80.68597912788391	96.2407410144806	97.44839668273926	0.0108929648995399	256.591552734375	0.009910440072417	245.843933105469
3346_sub-029	ds003346	ds003346/sub-029/anat/sub-029_T1w.nii.gz	28.5	m	0.9999976	3.0	philips	ingenia	85.0	82.19	94.83	83.29	6.0	7.5	0.19	65.0	64.0	1	80.0657570362091	96.35186195373537	97.96113967895508	73.1019675731659	96.52438759803772	97.92705774307252	0.0090701542794704	238.2404022216797	0.008888830430806	216.965393066406
3357_sub-29	ds003357	ds003357/sub-29/ses-01/anat/sub-29_ses-01_T1w.nii.gz	29.5	f	1.0	3.0	siemens	prisma	85.0	85.04	93.44	85.02	12.0	5.0	0.26	58.0	59.0	1	84.78445410728455	96.26279473304749	97.7189302444458	77.91247963905334	96.19300961494446	97.5760281085968	0.0099775372073054	243.19940185546875	0.009064729325473	236.437393188477
3357_sub-20	ds003357	ds003357/sub-20/ses-01/anat/sub-20_ses-01_T1w.nii.gz	24.5	f	0.99999493	3.0	siemens	prisma	85.0	83.11	93.28	83.91	146.5	146.5	0.46	65.0	65.0	1	89.67375755310059	96.4963674545288	97.38344550132751	84.11216735839844	96.48220539093018	97.26829528808594	0.0103210872039198	259.49334716796875	0.00955071952194	253.524856567383
3357_sub-23	ds003357	ds003357/sub-23/ses-01/anat/sub-23_ses-01_T1w.nii.gz	20.5	f	0.9999981	3.0	siemens	prisma	85.0	87.72	93.39	86.03	20.0	8.5	0.71	62.0	0.06	1	90.6616508960724	96.40597105026244	97.83726334571838	85.40434837341309	96.2042272090912	97.71667718887328	0.0115152904763817	283.97589111328125	0.009614016860724	305.711608886719
3357_sub-21	ds003357	ds003357/sub-21/ses-01/anat/sub-21_ses-01_T1w.nii.gz	24.5	f	1.0000004	3.0	siemens	prisma	85.0	81.46	92.93	82.76	10.0	9.5	0.18	63.0	62.0	1	87.1092677116394	96.67512774467468	97.72846698760986	79.16849851608276	96.51473760604858	97.60578870773315	0.009897063486278	265.5294494628906	0.00899460259825	260.215209960938
3357_sub-08	ds003357	ds003357/sub-08/ses-01/anat/sub-08_ses-01_T1w.nii.gz	29.5	m	0.9999947	3.0	siemens	prisma	85.0	82.8	94.04	83.7	18.0	10.0	0.92	67.0	0.07	1	89.30396437644958	96.63408398628236	97.86881804466248	83.08048248291016	96.60908579826356	97.7316915988922	0.0098568387329578	261.7127380371094	0.009095462970436	256.650329589844
3416_sub-cIIs03	ds003416	ds003416/sub-cIIs03/ses-s1Ax1/anat/sub-cIIs03_ses-s1Ax1_acq-r10x10x10_T1w.nii.gz	47.0	f	1.0	3.0	siemens	skyra	85.0	81.46	94.1	82.75	6.0	6.0	0.07	61.0	58.0	4	89.53672647476196	96.29392623901369	97.35169410705566	83.79508852958679	96.28520011901855	97.30134606361388	0.0113612720742821	262.3226013183594	0.010174005292356	268.767608642578
3416_sub-cIIIs08	ds003416	ds003416/sub-cIIIs08/ses-s1Bx1/anat/sub-cIIIs08_ses-s1Bx1_acq-r10x10x10_T1w.nii.gz	31.0	f	1.0	3.0	siemens	skyra	85.0	82.21	94.8	83.3	16.0	9.5	0.46	68.0	0.07	4	89.34475779533386	96.638822555542	97.50170111656188	82.56065845489502	96.40337228775024	97.32919931411745	0.0099685862660408	252.5446319580078	0.009509976021945	238.110214233398
3416_sub-cIIIs03	ds003416	ds003416/sub-cIIIs03/ses-s1Bx1/anat/sub-cIIIs03_ses-s1Bx1_acq-r10x10x10_T1w.nii.gz	21.0	f	1.0	3.0	siemens	skyra	85.0	80.48	94.07	82.0	18.0	12.5	1.26	0.07	85.0	4	90.38518071174622	95.74007987976074	96.99614644050598	86.62018775939941	96.16458415985107	97.31127619743349	0.0109497271478176	261.4492492675781	0.009912922978401	258.58642578125
3416_sub-cIIIs05	ds003416	ds003416/sub-cIIIs05/ses-s1Bx1/anat/sub-cIIIs05_ses-s1Bx1_acq-r10x10x10_T1w.nii.gz	21.0	f	1.0	3.0	siemens	skyra	85.0	82.0	93.97	83.15	18.0	12.5	0.32	66.0	68.0	4	92.5628125667572	96.33162021636964	97.3709762096405	88.04629445075989	96.1832582950592	97.1873104572296	0.0105668446049094	275.78912353515625	0.010046272538602	261.617004394531
3416_sub-cIIIs02	ds003416	ds003416/sub-cIIIs02/ses-s1Bx1/anat/sub-cIIIs02_ses-s1Bx1_acq-r10x10x10_T1w.nii.gz	28.0	m	1.0	3.0	siemens	skyra	85.0	73.59	92.56	76.1	18.0	15.0	0.26	0.07	72.0	4	91.1941409111023	96.31221294403076	97.38534092903136	86.4729106426239	96.37120962142944	97.46726751327516	0.0102183921262621	256.7580261230469	0.009654616937041	239.876190185547
3424_sub-10	ds003424	ds003424/sub-10/anat/sub-10_T1w.nii.gz	18.5	f	0.9536743	3.0	siemens	trio	85.31	78.08	91.72	80.07	86.0	86.0	0.14	62.0	0.06	3	93.31933856010436	96.70664668083192	97.4816083908081	88.68564963340759	96.28074765205383	97.2095251083374	0.0092200357466936	241.2554931640625	0.008803945966065	221.029891967773
3424_sub-23	ds003424	ds003424/sub-23/anat/sub-23_T1w.nii.gz	36.5	m	0.9536743	3.0	siemens	trio	85.31	81.32	91.67	82.72	12.0	7.0	0.46	62.0	63.0	3	91.40928387641908	96.90570831298828	97.71018028259276	85.69762706756592	96.74671292304993	97.5891649723053	0.0096247214823961	257.4302978515625	0.008927708491683	245.643295288086
3424_sub-21	ds003424	ds003424/sub-21/anat/sub-21_T1w.nii.gz	25.5	f	0.9536743	3.0	siemens	trio	85.31	85.7	93.57	85.5	12.0	8.0	0.4	58.0	57.0	3	92.84706711769104	96.26613259315492	97.55002856254578	88.72178196907043	96.5736448764801	97.8115439414978	0.0105954790487885	264.5794372558594	0.009188253432512	265.863067626953
3424_sub-04	ds003424	ds003424/sub-04/anat/sub-04_T1w.nii.gz	33.5	f	0.9536743	3.0	siemens	trio	85.31	82.28	94.1	83.43	88.5	88.5	0.25	61.0	61.0	3	90.92974066734314	96.5524196624756	97.3833680152893	86.61602139472961	96.61042094230652	97.3834753036499	0.0086541697382926	233.09786987304688	0.008204359561205	210.32795715332
3424_sub-07	ds003424	ds003424/sub-07/anat/sub-07_T1w.nii.gz	29.5	f	0.9536743	3.0	siemens	trio	85.31	84.49	92.46	84.87	148.5	148.5	0.26	65.0	63.0	3	91.38867259025574	96.90344333648682	97.70027995109558	85.6667697429657	96.7271625995636	97.61951565742493	0.0096398079767823	237.1766815185547	0.008476374670863	229.219192504883
3436_sub-35	ds003436	ds003436/sub-35/anat/sub-35_T1w.nii.gz			0.87890625	3.0	philips	achieva	85.82	82.91	93.53	84.02	6.0	6.0	0.21	65.0	62.0	2	90.88357090950012	95.98886370658876	96.9991147518158	85.42893528938293	96.30799889564514	97.32823371887208	0.0093596465885639	243.404541015625	0.008817606605589	225.768280029297
3436_sub-54	ds003436	ds003436/sub-54/anat/sub-54_T1w.nii.gz			0.87890625	3.0	philips	achieva	85.82	83.12	94.8	84.17	12.0	8.0	0.16	65.0	65.0	2	89.66888189315796	96.2081015110016	97.46159315109252	83.24710130691528	96.18752598762512	97.5821316242218	0.0085241915658116	235.4914093017578	0.008371717296541	210.056503295898
3436_sub-41	ds003436	ds003436/sub-41/anat/sub-41_T1w.nii.gz			0.87890625	3.0	philips	achieva	85.82	82.2	93.26	83.5	12.0	8.0	0.3	67.0	66.0	2	92.68949627876282	96.38564586639404	97.4938452243805	88.58808875083923	96.47338390350342	97.57869839668274	0.0086375782266259	219.4642639160156	0.008477945812047	195.585342407227
3436_sub-16	ds003436	ds003436/sub-16/anat/sub-16_T1w.nii.gz			0.87890625	3.0	philips	achieva	85.82	84.55	94.77	85.12	12.0	9.0	0.64	65.0	0.07	2	93.1976556777954	96.17024064064026	97.30958938598631	88.44898343086243	95.99867463111876	97.21235632896423	0.0116521613672375	266.4077453613281	0.010238165035844	257.096832275391
3436_sub-26	ds003436	ds003436/sub-26/anat/sub-26_T1w.nii.gz			0.87890625	3.0	philips	achieva	85.82	85.16	94.6	85.47	24.0	9.0	1.33	67.0	78.0	2	91.3826048374176	96.64687514305116	97.49213457107544	86.21675372123718	96.65223956108092	97.4487602710724	0.0099469432607293	266.33404541015625	0.009543920867145	249.995056152344
3465_sub-f5416zj	ds003465	ds003465/sub-f5416zj/ses-wave1bas/anat/sub-f5416zj_ses-wave1bas_T1w.nii.gz	38.5	f	0.512	3.0	siemens	prisma	89.0	71.31	73.58	74.09	65.0	65.0	0.08	61.0	57.0	2	85.28589010238647	94.88596320152284	97.20229506492616	78.47838401794434	94.89377737045288	97.52314686775208	0.0093028154224157	237.7484130859375	0.008532335981727	225.800415039062
3465_sub-f9271ex	ds003465	ds003465/sub-f9271ex/ses-wave1pro/anat/sub-f9271ex_ses-wave1pro_T1w.nii.gz	35.5	f	0.512	3.0	siemens	prisma	89.0	79.24	77.45	81.31	66.0	66.0	0.06	65.0	0.06	2	91.5901243686676	96.30733728408812	97.48643040657043	87.86319494247437	96.3574230670929	97.46920466423036	0.0133402207866311	268.7901611328125	0.011298147961497	274.145599365234
3465_sub-f6950qp	ds003465	ds003465/sub-f6950qp/ses-wave1bas/anat/sub-f6950qp_ses-wave1bas_T1w.nii.gz	25.5	f	0.512	3.0	siemens	prisma	89.0	79.49	75.99	81.54	14.0	6.0	0.3	0.07	67.0	2	92.66498684883118	96.34132981300354	97.42556810379028	87.64296770095825	96.16058468818665	97.24818468093872	0.010151207447052	241.98214721679688	0.009409692138433	232.353958129883
3465_sub-f8113do	ds003465	ds003465/sub-f8113do/ses-wave1bas/anat/sub-f8113do_ses-wave1bas_T1w.nii.gz	37.5	f	0.512	3.0	siemens	prisma	89.0	77.93	74.89	80.13	6.0	7.0	0.09	62.0	57.0	2	92.40750670433044	95.64865827560423	97.2578227519989	88.33237290382385	95.7899570465088	97.20587134361269	0.0101758195087313	241.83206176757807	0.009053288027644	236.561248779297
3465_sub-f4354bs	ds003465	ds003465/sub-f4354bs/ses-wave1pro/anat/sub-f4354bs_ses-wave1pro_T1w.nii.gz	39.5	f	0.512	3.0	siemens	prisma	89.0	76.31	77.07	78.66	12.0	7.0	0.31	66.0	63.0	2	93.4772253036499	96.53322100639345	97.47881293296814	89.799565076828	96.45162224769592	97.33519554138184	0.0115943141281604	248.4152374267578	0.010150548070669	244.188095092773
3466_sub-013	ds003466	ds003466/sub-013/ses-01/anat/sub-013_ses-01_acq-mprage_run-01_T1w.nii.gz	23.5	f	1.0	3.0	general electric	discovery	85.0	81.07	95.16	82.46	6.0	4.0	0.08	59.0	53.0	4	95.1185405254364	94.44830417633057	96.26051783561708	92.45182871818542	94.88433003425598	96.61666750907898	0.0105230873450636	271.15771484375	0.009382350370288	274.217407226562
3466_sub-010	ds003466	ds003466/sub-010/ses-01/anat/sub-010_ses-01_acq-mprage_run-01_T1w.nii.gz	23.5	f	1.0	3.0	general electric	discovery	85.0	85.33	95.75	85.16	12.0	6.5	0.26	0.06	55.0	4	92.8671658039093	95.39143443107604	96.9281554222107	88.1461501121521	95.13509273529051	96.8162477016449	0.0108580579981207	272.0091552734375	0.009929467923939	260.594970703125
3466_sub-017	ds003466	ds003466/sub-017/ses-01/anat/sub-017_ses-01_acq-fse_run-01_T1w.nii.gz	28.5	m	1.0	3.0	general electric	discovery	85.0	84.11	96.13	84.52	10.0	7.0	0.2	62.0	0.06	4	92.4003839492798	95.40854692459106	96.93536758422852	88.41405510902405	95.74450254440308	97.1067488193512	0.0101751442998647	266.8020324707031	0.009631584398448	257.019958496094
3466_sub-012	ds003466	ds003466/sub-012/ses-01/anat/sub-012_ses-01_acq-mprage_run-01_T1w.nii.gz	27.5	f	1.0	3.0	general electric	discovery	85.0	81.28	95.54	82.62	168.5	168.5	0.5	61.0	61.0	4	94.62776184082033	93.3931052684784	95.6794500350952	91.91498756408691	94.24763321876526	96.2820291519165	0.0101340599358081	264.5023498535156	0.009146547876298	265.040161132812
3466_sub-024	ds003466	ds003466/sub-024/ses-01/anat/sub-024_ses-01_acq-mprage_run-01_T1w.nii.gz	23.5	f	1.0	3.0	general electric	discovery	85.0	80.56	96.16	82.07	148.5	148.5	0.46	66.0	69.0	4	93.64340901374815	95.21484375	96.8479573726654	89.5620346069336	95.3148365020752	97.0723807811737	0.0097570298239588	247.59217834472656	0.009117626585066	236.530029296875
3469_sub-049	ds003469	ds003469/sub-049/anat/sub-049_T1w.nii.gz	24.5	f	0.9536744	3.0	philips	ingenia	85.31	84.15	90.82	84.67	8.0	4.5	0.35	65.0	65.0	2	90.48594832420348	95.01485228538512	96.8143343925476	86.4334225654602	95.2819526195526	97.10511565208436	0.0094739645719528	247.7119598388672	0.008903316222131	236.647979736328
3469_sub-181	ds003469	ds003469/sub-181/anat/sub-181_T1w.nii.gz	21.5	f	0.9536744	3.0	philips	ingenia	85.31	85.29	89.29	85.3	105.5	105.5	1.07	69.0	91.0	2	94.01315450668336	95.33361196517944	96.70329689979552	90.26190042495728	95.45666575431824	96.64546847343443	0.009997216053307	253.1442108154297	0.009103608317673	248.065338134766
3469_sub-152	ds003469	ds003469/sub-152/anat/sub-152_T1w.nii.gz	22.5	f	0.9536743	3.0	philips	ingenia	85.31	86.04	91.69	85.65	146.0	146.0	0.76	0.07	0.07	2	82.97886848449707	95.85770964622498	97.30467796325684	77.07831263542175	95.8715319633484	97.37117886543274	0.0100127262994647	254.5970916748047	0.009587831795216	241.053787231445
3469_sub-173	ds003469	ds003469/sub-173/anat/sub-173_T1w.nii.gz	18.5	f	0.9536743	3.0	philips	ingenia	85.31	82.44	90.99	83.55	10.0	6.5	0.23	67.0	63.0	2	84.61864590644836	94.5204496383667	96.58821821212769	80.98567128181458	95.0466811656952	96.9588339328766	0.0108184488490223	259.1044006347656	0.009915518574417	248.178436279297
3469_sub-167	ds003469	ds003469/sub-167/anat/sub-167_T1w.nii.gz	22.5	f	0.9536744	3.0	philips	ingenia	85.31	83.21	91.85	84.08	10.0	6.5	0.15	66.0	62.0	2	91.71926379203796	95.93863487243652	97.17991948127748	84.31146144866943	95.56813836097716	97.19222784042358	0.0101459948346018	253.2866973876953	0.009550368413329	244.808502197266
3470_sub-10	ds003470	ds003470/sub-10/ses-1/anat/sub-10_ses-1_acq-mprage_run-1_T1w.nii.gz	25.5	f	1.0	3.0	siemens	skyra	85.0	82.36	95.04	83.4	66.5	66.5	0.06	62.0	0.06	2	90.84950089454652	96.66262865066528	97.6538062095642	86.66545748710632	97.04098701477052	97.98469543457033	0.0098677650094032	267.81854248046875	0.008987060748041	266.520629882812
3470_sub-19	ds003470	ds003470/sub-19/ses-1/anat/sub-19_ses-1_acq-mprage_run-1_T1w.nii.gz	24.5	f	1.0	3.0	siemens	skyra	85.0	78.79	94.24	80.64	10.0	7.0	0.33	62.0	58.0	2	90.9305214881897	96.65361046791077	97.2355306148529	84.4423770904541	96.7384934425354	97.61582016944884	0.0085263587534427	243.05288696289065	0.008640757761896	214.199203491211
3470_sub-18	ds003470	ds003470/sub-18/ses-1/anat/sub-18_ses-1_acq-mprage_run-1_T1w.nii.gz	23.5	m	1.0	3.0	siemens	skyra	85.0	82.0	94.62	83.15	107.5	107.5	0.36	68.0	65.0	2	90.004563331604	96.7381477355957	97.7088987827301	85.47714948654175	97.15164303779602	98.01144599914552	0.0107924696058034	268.4896850585937	0.010124235413969	255.572494506836
3470_sub-09	ds003470	ds003470/sub-09/ses-1/anat/sub-09_ses-1_acq-mprage_run-1_T1w.nii.gz	22.5	f	1.0	3.0	siemens	skyra	85.0	80.61	94.22	82.1	128.0	128.0	0.33	66.0	68.0	2	91.24269485473631	96.69074416160583	97.24091291427612	86.9352400302887	97.10676670074464	97.57370948791504	0.0107007380574941	255.6656188964844	0.010088155977428	240.756805419922
3470_sub-17	ds003470	ds003470/sub-17/ses-1/anat/sub-17_ses-1_acq-mprage_run-1_T1w.nii.gz	26.5	f	1.0	3.0	siemens	skyra	85.0	79.51	94.23	81.23	10.0	8.0	0.31	62.0	62.0	2	89.83713388442993	96.80094718933104	97.65955209732056	83.18774700164795	96.97197675704956	97.77268767356873	0.0100074568763375	251.7809295654297	0.008866239339113	246.072662353516
3487_sub-14	ds003487	ds003487/sub-14/ses-second/anat/sub-14_ses-second_run-1_T1w.nii	22.5	f	1.0	3.0	siemens	trio	85.0	82.16	94.31	83.26	87.5	87.5	0.19	62.0	59.0	2	89.99000787734985	96.67855501174928	97.30578660964966	81.33848905563354	96.27480506896973	96.92878127098083	0.0092061441391706	249.74359130859372	0.008966526016593	231.194046020508
3487_sub-07	ds003487	ds003487/sub-07/ses-second/anat/sub-07_ses-second_run-1_T1w.nii	25.5	f	1.0	3.0	siemens	trio	85.0	80.96	93.96	82.38	107.5	107.5	0.3	61.0	0.06	2	91.73333048820496	96.20408415794373	97.50876426696776	85.01946926116943	95.53506374359132	97.14812636375429	0.0098718684166669	242.9052734375	0.009178820997477	231.492111206055
3487_sub-09	ds003487	ds003487/sub-09/ses-second/anat/sub-09_ses-second_run-1_T1w.nii	25.5	m	1.0	3.0	siemens	trio	85.0	78.33	92.06	80.25	128.5	128.5	0.54	62.0	69.0	2	90.73159098625185	95.10802030563354	96.78964018821716	85.86530685424805	95.39687633514404	97.15319871902466	0.0112724313512444	277.6882019042969	0.009560595266521	287.921295166016
3487_sub-13	ds003487	ds003487/sub-13/ses-second/anat/sub-13_ses-second_run-1_T1w.nii	29.5	f	1.0	3.0	siemens	trio	85.0	82.62	93.05	83.58	88.5	88.5	0.12	66.0	65.0	2	85.43291091918945	95.48975229263306	96.81566953659058	79.23418879508972	95.6364095211029	96.9228208065033	0.0090325223281979	232.38790893554688	0.008989771828055	201.21418762207
3487_sub-15	ds003487	ds003487/sub-15/ses-second/anat/sub-15_ses-second_run-1_T1w.nii	31.5	f	1.0	3.0	siemens	trio	85.0	80.73	93.25	82.21	14.0	9.0	0.25	64.0	63.0	2	82.78859853744507	95.36212682724	96.8320906162262	74.61206316947937	95.09859681129456	96.88280820846558	0.010448264889419	264.68585205078125	0.010051389224827	247.613952636719
3499_sub-121	ds003499	ds003499/sub-121/anat/sub-121_acq-highres_run-01_T1w.nii.gz	18.68333333	f	0.726471	3.0	siemens	prisma	87.02	81.96	92.29	83.53	147.5	147.5	0.31	68.0	67.0	0	91.59906506538393	96.91774845123292	97.63538241386414	84.76120829582214	96.24062180519104	97.28434681892396	0.0095071289688348	243.2563018798828	0.009190905839205	225.130111694336
3499_sub-127	ds003499	ds003499/sub-127/anat/sub-127_acq-highres_run-01_T1w.nii.gz	20.93333333	f	0.726471	3.0	siemens	prisma	87.02	81.95	92.62	83.52	10.0	7.5	0.14	62.0	59.0	0	91.38953685760498	96.81428074836732	97.6050078868866	84.55449342727661	96.2824285030365	97.22200632095335	0.0095357643440365	247.15374755859372	0.008824953809381	241.667922973633
3499_sub-196	ds003499	ds003499/sub-196/anat/sub-196_acq-highres_run-01_T1w.nii.gz	22.40555556	m	0.726471	3.0	siemens	prisma	87.02	81.5	91.8	83.15	18.0	9.5	0.91	76.0	82.0	0	89.72532153129578	96.82335257530212	97.6654887199402	82.29230046272278	96.71090841293336	97.73544073104858	0.0095701925456523	231.76841735839844	0.009065865539014	216.166549682617
3499_sub-118	ds003499	ds003499/sub-118/anat/sub-118_acq-highres_run-01_T1w.nii.gz	21.72777778	f	0.726471	3.0	siemens	prisma	87.02	81.54	92.46	83.18	6.0	10.0	0.08	63.0	59.0	0	91.74534678459167	96.83454036712646	97.87560105323792	85.88599562644958	96.56922221183775	97.73674607276917	0.0086580133065581	241.88247680664065	0.008416051976383	222.265609741211
3499_sub-197	ds003499	ds003499/sub-197/anat/sub-197_acq-highres_run-01_T1w.nii.gz	24.00555556	f	0.726471	3.0	siemens	prisma	87.02	82.2	93.01	83.72	16.0	10.5	0.35	67.0	65.0	0	91.99607968330383	96.40055298805235	97.54323363304138	88.5210394859314	95.97983956336977	97.52812385559082	0.0097572607919573	240.094970703125	0.008973492309451	231.260482788086
3505_sub-08	ds003505	ds003505/sub-08/anat/sub-08_T1w.nii	20.5	f	0.7382006	3.0	general electric	discovery	86.83	76.91	96.16	79.14	16.0	7.0	0.28	65.0	63.0	4	91.5473222732544	96.9932734966278	97.85685539245604	85.45756340026855	96.73359990119934	97.66501188278198	0.0096991099417209	242.1888885498047	0.009248213842511	233.086135864258
3505_sub-15	ds003505	ds003505/sub-15/anat/sub-15_T1w.nii	22.5	f	0.73861355	3.0	general electric	discovery	86.83	75.78	95.23	78.13	14.0	8.0	0.41	69.0	72.0	4	90.48617482185364	96.9126284122467	97.51811027526855	84.54567790031433	96.5512216091156	97.11957573890686	0.0098023880273103	243.09487915039065	0.009435344487429	222.924819946289
3505_sub-07	ds003505	ds003505/sub-07/anat/sub-07_T1w.nii	32.5	f	0.7389424	3.0	general electric	discovery	86.82	84.54	95.98	85.45	14.0	8.5	0.62	67.0	72.0	4	90.1477873325348	96.3616132736206	97.61274456977844	84.86673831939697	96.39673233032228	97.55468368530272	0.0089115807786583	243.01742553710935	0.00834461953491	230.72673034668
3505_sub-13	ds003505	ds003505/sub-13/anat/sub-13_T1w.nii	24.5	f	0.73861754	3.0	general electric	discovery	86.83	84.87	95.94	85.68	149.5	149.5	0.28	67.0	66.0	4	93.19961071014404	96.67033553123474	97.605699300766	89.17442560195923	96.38447165489195	97.4431335926056	0.0104423761367797	247.6973876953125	0.00965441018343	238.364929199219
3505_sub-17	ds003505	ds003505/sub-17/anat/sub-17_T1w.nii	20.5	f	0.7385173	3.0	general electric	discovery	86.83	76.65	95.47	78.91	10.0	10.5	0.91	73.0	87.0	4	90.95783233642578	96.92783951759338	97.80811071395874	83.96767973899841	96.44328355789185	97.40793108940125	0.0102241244167089	247.91868591308597	0.009619460441172	232.440368652344
3524_sub-s01	ds003524	ds003524/sub-s01/anat/sub-s01_T1w.nii.gz	29.5	m	0.87890625	3.0	philips	achieva	85.82	75.5	93.77	77.84	14.0	9.0	0.34	63.0	64.0	2	91.64264798164368	96.8641757965088	97.75724411010742	84.77882742881775	96.0080087184906	97.29279279708862	0.0100175645202398	243.39407348632807	0.009302970021963	230.270202636719
3524_sub-s05	ds003524	ds003524/sub-s05/anat/sub-s05_T1w.nii.gz	20.5	f	0.87890625	3.0	philips	achieva	85.82	72.78	92.15	75.4	1411.0	1411.0	0.37	66.0	66.0	2	91.03823900222778	96.69533967971802	97.74967432022096	85.49707531929016	96.3126301765442	97.50837087631226	0.0085788005962967	231.92095947265625	0.0084512187168	207.015625
3524_sub-s12	ds003524	ds003524/sub-s12/anat/sub-s12_T1w.nii.gz	21.5	m	0.87890625	3.0	philips	achieva	85.82	74.67	93.43	77.1	18.0	11.5	0.37	63.0	62.0	2	90.48618078231812	96.62463068962096	98.1266438961029	85.50466895103455	96.50481939315796	98.131662607193	0.0116529278457164	277.5054626464844	0.01084805559367	275.439544677734
3524_sub-s13	ds003524	ds003524/sub-s13/anat/sub-s13_T1w.nii.gz	26.5	f	0.87890625	3.0	philips	achieva	85.82	77.29	93.22	79.43	14.0	12.0	0.51	63.0	67.0	2	92.58556365966795	96.80677652359007	97.61640429496764	87.68274188041687	96.48197293281557	97.53015041351318	0.0091615840792655	242.78846740722656	0.008852145634592	225.824005126953
3524_sub-s06	ds003524	ds003524/sub-s06/anat/sub-s06_T1w.nii.gz	22.5	m	0.87890625	3.0	philips	achieva	85.82	73.76	92.69	76.28	2412.5	2412.5	0.97	68.0	0.08	2	91.58416390419006	97.19125032424928	97.79728651046752	84.3081533908844	96.50903344154358	97.35633730888368	0.0093558151274919	229.3046722412109	0.00887396838516	210.869689941406
3542_sub-31	ds003542	ds003542/sub-31/anat/sub-31_T1w.nii.gz	59.5	m	1.0	3.0	siemens	trio	85.0	83.29	91.64	84.03	10.0	7.0	0.36	59.0	63.0	2	89.91987705230713	96.49056196212769	97.78489470481873	83.33212733268738	96.19302749633788	97.76143431663512	0.0118827437981963	284.1343688964844	0.009824582375586	287.984344482422
3542_sub-05	ds003542	ds003542/sub-05/anat/sub-05_T1w.nii.gz	43.5	f	1.0	3.0	siemens	trio	85.0	83.42	93.25	84.11	10.0	7.0	0.22	0.06	59.0	2	90.84543585777284	96.7517614364624	97.6755678653717	85.41716933250427	96.49510979652403	97.67534732818604	0.0094340834766626	240.92242431640625	0.008845834992826	227.303451538086
3542_sub-27	ds003542	ds003542/sub-27/anat/sub-27_T1w.nii.gz	48.5	f	1.0	3.0	siemens	trio	85.0	85.21	94.19	85.1	6.0	7.0	0.04	56.0	55.0	2	92.3014998435974	96.76932692527772	97.69684076309204	85.97750067710876	96.32092714309692	97.39373326301576	0.009070111438632	242.5382537841797	0.008537901565433	230.501220703125
3542_sub-20	ds003542	ds003542/sub-20/anat/sub-20_T1w.nii.gz	26.5	f	1.0	3.0	siemens	trio	85.0	88.64	91.97	86.24	18.0	7.5	0.96	69.0	76.0	2	93.7565803527832	96.4666783809662	97.6353108882904	88.57702612876892	95.80219984054564	97.35262989997864	0.0153445592150092	366.45843505859375	0.012933328747749	378.116638183594
3542_sub-34	ds003542	ds003542/sub-34/anat/sub-34_T1w.nii.gz	39.5	f	1.0	3.0	siemens	trio	85.0	82.49	93.37	83.49	6.0	8.0	0.16	63.0	61.0	2	92.77501702308656	96.555757522583	97.6744830608368	88.49197626113892	96.49946093559264	97.66135811805724	0.0094231516122818	236.4187164306641	0.008969247341156	222.794357299805
3550_sub-sc027	ds003550	ds003550/sub-sc027/anat/sub-sc027_T1w.nii.gz	18.5	f	1.0	3.0	philips	achieva X	85.0	87.05	93.82	85.84	12.0	5.5	1.1	71.0	86.0	0	91.9999659061432	96.54642343521118	97.3711609840393	87.79262900352478	96.3772475719452	97.3793923854828	0.0100371576845645	253.12681579589844	0.009442451409996	242.431106567383
3550_sub-sc026	ds003550	ds003550/sub-sc026/anat/sub-sc026_T1w.nii.gz	23.5	f	1.0	3.0	philips	achieva X	85.0	86.93	94.42	85.8	6.0	8.0	0.09	64.0	61.0	0	91.71529412269592	96.44270539283752	97.34943509101868	87.1775209903717	96.40830755233765	97.24771976470949	0.0093562956899404	232.7368011474609	0.008986298926175	205.970031738281
3550_sub-sc034	ds003550	ds003550/sub-sc034/anat/sub-sc034_T1w.nii.gz	22.5	f	1.0	3.0	philips	achieva X	85.0	84.39	93.86	84.68	14.0	8.0	0.35	65.0	65.0	0	92.54916310310364	96.22564911842346	97.4447786808014	88.97772431373596	96.30284905433656	97.61493802070618	0.0096140289679169	246.30340576171875	0.009344512596726	224.334930419922
3550_sub-sc036	ds003550	ds003550/sub-sc036/anat/sub-sc036_T1w.nii.gz	20.5	m	1.0	3.0	philips	achieva X	85.0	85.65	93.66	85.31	88.0	88.0	0.23	63.0	61.0	0	91.14227890968324	96.35422825813292	97.30700850486755	86.10012531280518	96.2190806865692	97.30674624443054	0.0103416116908192	254.14794921875	0.009234103374183	244.365936279297
3550_sub-sc002	ds003550	ds003550/sub-sc002/anat/sub-sc002_T1w.nii.gz	30.5	f	1.0	3.0	philips	achieva X	85.0	85.21	93.62	85.1	88.5	88.5	0.16	58.0	58.0	0	89.07861709594727	96.90685272216795	97.60740399360655	84.40916538238525	96.76515460014345	97.46385216712952	0.0093406103551387	250.3516540527344	0.008604838512838	241.324127197266
3554_sub-sc026	ds003554	ds003554/sub-sc026/anat/sub-sc026_T1w.nii.gz	20.5	m	1.0	3.0	philips	achieva X	85.0	80.72	92.65	82.19	6.0	3.5	0.05	57.0	54.0	1	88.61827850341797	96.97436690330504	97.77958393096924	81.95279836654663	96.8928039073944	97.61722087860107	0.0088796773925423	246.5354766845703	0.008367111906409	244.788101196289
3554_sub-sc015	ds003554	ds003554/sub-sc015/anat/sub-sc015_T1w.nii.gz	19.5	f	1.0	3.0	philips	achieva X	85.0	78.41	93.05	80.32	10.0	8.0	0.22	65.0	61.0	1	93.29075813293456	96.71255946159364	97.67677187919617	88.68398070335388	96.45768404006958	97.382253408432	0.0087206698954105	239.9169006347656	0.009110655635595	207.12614440918
3554_sub-sc029	ds003554	ds003554/sub-sc029/anat/sub-sc029_T1w.nii.gz	20.5	m	1.0	3.0	philips	achieva X	85.0	75.39	92.96	77.7	12.0	8.5	0.17	67.0	65.0	1	91.62001013755798	96.82393074035645	97.59296178817748	86.6245448589325	96.21476531028748	96.98679447174072	0.0107202259823679	266.5728454589844	0.009940803050995	259.508392333984
3554_sub-sc012	ds003554	ds003554/sub-sc012/anat/sub-sc012_T1w.nii.gz	19.5	f	1.0	3.0	philips	achieva X	85.0	82.82	93.16	83.72	16.0	8.5	0.42	67.0	69.0	1	91.7203962802887	97.04691767692566	97.7975606918335	85.64842343330383	96.53157591819765	97.29222059249878	0.0097520435228943	260.0921936035156	0.009720455855131	236.57453918457
3554_sub-sc020	ds003554	ds003554/sub-sc020/anat/sub-sc020_T1w.nii.gz	20.5	f	1.0	3.0	philips	achieva X	85.0	82.58	93.12	83.55	89.5	89.5	0.2	62.0	59.0	1	91.6850745677948	96.96081280708312	97.7998912334442	85.33850312232971	96.43877148628236	97.33968377113342	0.0094541357830166	233.3808441162109	0.009206360206008	210.112670898437
3569_sub-07	ds003569	ds003569/sub-07/anat/sub-07_T1w.nii.gz			1.0	3.0	siemens	trio	85.0	80.46	92.58	81.99	10.0	5.5	0.14	62.0	62.0	2	93.13145279884338	95.71959376335144	97.49865531921388	88.95365595817566	95.07165551185608	97.61865139007568	0.0090570366010069	234.41693115234372	0.008809050545096	208.680374145508
3569_sub-12	ds003569	ds003569/sub-12/anat/sub-12_T1w.nii.gz	24.5	f	1.0	3.0	siemens	trio	85.0	79.04	92.15	80.84	18.0	7.0	0.6	68.0	69.0	2	93.20282340049744	96.12722992897034	97.32041954994202	90.4647946357727	95.52735090255736	97.23355770111084	0.0100718699395656	241.4080047607422	0.009576562792063	225.75373840332
3569_sub-22	ds003569	ds003569/sub-22/anat/sub-22_T1w.nii.gz	19.5	f	1.0	3.0	siemens	trio	85.0	78.31	92.09	80.23	16.0	7.5	0.43	61.0	69.0	2	93.36705207824708	96.03307843208312	97.45200872421265	88.18033933639526	95.58905363082886	97.43420481681824	0.0101196812465786	264.3598022460937	0.009053941816092	258.852630615234
3569_sub-06	ds003569	ds003569/sub-06/anat/sub-06_T1w.nii.gz			1.0	3.0	siemens	trio	85.0	80.51	92.23	82.03	14.0	8.0	0.85	68.0	75.0	2	91.19052290916444	96.07385396957396	97.21872806549072	86.10467910766602	95.78086137771606	97.45805263519289	0.0103035885840654	255.21743774414065	0.009368484839797	243.151840209961
3569_sub-04	ds003569	ds003569/sub-04/anat/sub-04_T1w.nii.gz			1.0	3.0	siemens	trio	85.0	79.34	92.64	81.09	18.0	8.5	0.76	66.0	0.07	2	94.08074617385864	95.95345854759216	97.48629331588744	89.09247517585754	95.18291354179382	97.69523739814758	0.0097336927428841	230.3934631347656	0.009018392302096	209.125381469727
3574_sub-06	ds003574	ds003574/sub-06/anat/sub-06_T1w.nii.gz	23.5	f	1.0	3.0	siemens	trio	85.0	80.32	93.67	81.88	84.5	84.5	0.19	63.0	58.0	4	88.16742897033691	96.87331318855286	97.9355812072754	80.65416812896729	96.82297706604004	97.947758436203	0.0101918438449501	244.87152099609372	0.009488749317825	236.350494384766
3574_sub-15	ds003574	ds003574/sub-15/anat/sub-15_T1w.nii.gz	22.5	f	1.0	3.0	siemens	trio	85.0	80.99	93.03	82.4	86.5	86.5	0.19	62.0	59.0	4	86.98281049728394	96.21810913085938	97.33791947364809	80.45503497123718	96.17659449577332	97.52838015556335	0.0090788397938013	246.0061187744141	0.009034110233188	218.952713012695
3574_sub-12	ds003574	ds003574/sub-12/anat/sub-12_T1w.nii.gz	26.5	f	0.99999994	3.0	siemens	trio	85.0	83.05	93.37	83.87	87.5	87.5	0.2	61.0	59.0	4	91.12408757209778	96.77162170410156	97.77414202690125	86.1184298992157	96.91026210784912	97.9004204273224	0.0089903259649872	239.07669067382807	0.008465734310448	229.096527099609
3574_sub-18	ds003574	ds003574/sub-18/anat/sub-18_T1w.nii.gz	21.5	f	1.0	3.0	siemens	trio	85.0	80.81	92.35	82.26	16.0	8.0	0.64	63.0	63.0	4	89.95671272277832	96.41075134277344	97.42313027381896	83.80221128463745	96.4862823486328	97.54524230957033	0.0106170428916811	258.6268920898437	0.009833541698754	258.525482177734
3574_sub-09	ds003574	ds003574/sub-09/anat/sub-09_T1w.nii.gz	20.5	f	1.0	3.0	siemens	trio	85.0	80.93	92.84	82.36	14.0	9.0	0.31	67.0	66.0	4	88.69937062263489	95.9320604801178	97.68191576004028	85.08853316307068	96.53313755989076	97.89194464683531	0.0102719403803348	239.87142944335935	0.009642304852605	226.488830566406
3606_sub-109	ds003606	ds003606/sub-109/anat/sub-109_T1w.nii.gz	22.5	f	0.9999979	3.0	siemens	trio	85.0	78.68	90.72	80.54	6.0	7.0	0.08	64.0	0.06	1	90.83225131034852	95.96445560455322	96.58719897270204	84.59646701812744	96.05149030685423	96.87259197235107	0.0087200216948986	228.23817443847656	0.008708328939974	199.33024597168
3606_sub-106	ds003606	ds003606/sub-106/anat/sub-106_T1w.nii.gz	18.5	f	1.0	3.0	siemens	trio	85.0	74.42	91.07	76.84	18.0	15.5	0.81	0.08	0.09	1	91.10426902770996	96.08632922172546	96.55320048332214	84.68479514122009	95.9057867527008	96.60750031471252	0.0113960728049278	240.84295654296875	0.010710450820625	230.414642333984
3606_sub-105	ds003606	ds003606/sub-105/anat/sub-105_T1w.nii.gz	22.5	f	0.99999493	3.0	siemens	trio	85.0	78.49	89.32	80.39	22.0	16.5	0.68	72.0	78.0	1	91.55476093292236	95.8625555038452	96.28074765205383	86.49747967720032	96.02366089820862	96.63546681404114	0.0103297438472509	248.8297882080078	0.009742951020598	232.075668334961
3606_sub-114	ds003606	ds003606/sub-114/anat/sub-114_T1w.nii.gz	19.5	f	1.0	3.0	siemens	trio	85.0	75.74	93.48	78.01	20.0	16.5	0.82	75.0	79.0	1	91.6792094707489	95.79558968544006	96.6721534729004	86.1429214477539	95.73723673820496	96.73027992248537	0.0108857722952961	242.9524383544922	0.009959385730326	228.028732299805
3606_sub-202	ds003606	ds003606/sub-202/anat/sub-202_T1w.nii.gz	21.5	m	0.9999983	3.0	siemens	trio	85.0	70.6	91.26	73.41	22.0	16.5	0.53	69.0	68.0	1	91.46377444267272	95.5478012561798	96.62855863571168	87.27014660835266	95.96703052520752	97.09317684173584	0.0102096991613507	234.6369781494141	0.009951391257346	209.996719360352
3612_sub-108TUSW011016	ds003612	ds003612/sub-108TUSW011016/ses-1/anat/sub-108TUSW011016_ses-1_T1w.nii.gz	22.5	f	1.0	3.0	siemens	vida	85.0	81.64	91.68	82.89	10.0	5.5	0.07	68.0	0.07	4	90.48032760620116	96.71274423599245	97.79816269874571	81.40155673027039	96.47703170776369	97.82604575157166	0.0090750660747289	239.5778045654297	0.008501468226314	225.386840820312
3612_sub-108TUSW011030	ds003612	ds003612/sub-108TUSW011030/ses-1/anat/sub-108TUSW011030_ses-1_T1w.nii.gz	25.5	f	1.0	3.0	siemens	vida	85.0	85.6	92.86	85.28	146.5	146.5	0.44	63.0	64.0	4	91.0697340965271	96.78674936294556	97.46986031532288	84.25580859184265	96.69698476791382	97.45978713035583	0.0088311331346631	259.9813232421875	0.008228593505919	249.169448852539
3612_sub-108TUSW011006	ds003612	ds003612/sub-108TUSW011006/ses-1/anat/sub-108TUSW011006_ses-1_T1w.nii.gz	24.5	f	1.0	3.0	siemens	vida	85.0	83.69	91.9	84.27	147.5	147.5	0.41	0.07	69.0	4	88.25697898864746	95.75821161270142	97.23837375640868	82.31005668640137	95.62565088272096	97.22691774368286	0.0103631755337119	257.0888061523437	0.010085919871926	236.59765625
3612_sub-108TUSW011039	ds003612	ds003612/sub-108TUSW011039/ses-1/anat/sub-108TUSW011039_ses-1_T1w.nii.gz	22.5	m	1.0	3.0	siemens	vida	85.0	82.66	91.82	83.61	147.5	147.5	0.68	58.0	57.0	4	91.45026803016664	96.48831486701964	97.74934649467468	87.29652762413025	96.5785562992096	97.82156348228456	0.0106291780248284	264.482177734375	0.00931451190263	272.28125
3612_sub-108TUSW011025	ds003612	ds003612/sub-108TUSW011025/ses-1/anat/sub-108TUSW011025_ses-1_T1w.nii.gz	27.5	m	1.0	3.0	siemens	vida	85.0	83.86	90.88	84.38	10.0	7.5	0.17	67.0	66.0	4	77.26290822029114	96.3044047355652	97.55897521972656	67.1766459941864	95.99271416664124	97.58267998695374	0.0115289883688092	272.1253356933594	0.010655214078724	262.670501708984
3643_sub-EN106	ds003643	ds003643/sub-EN106/anat/sub-EN106_T1w.nii.gz	20.5	m	1.0	3.0	general electric	discovery	85.0	79.19	85.51	80.97	86.0	86.0	0.13	68.0	66.0	1	90.93317985534668	96.92118763923644	97.68505692481996	83.97948741912842	96.8824028968811	97.70740866661072	0.0096960170194506	231.2539978027344	0.00979430321604	199.163009643555
3643_sub-EN081	ds003643	ds003643/sub-EN081/anat/sub-EN081_T1w.nii.gz	22.5	f	1.0	3.0	general electric	discovery	85.0	83.04	87.71	83.86	16.0	7.5	0.65	67.0	64.0	1	88.23508024215698	95.69143652915956	97.25024104118349	87.48865723609924	96.27384543418884	97.1329152584076	0.0122793288901448	267.8903503417969	0.010769316926599	272.682342529297
3643_sub-EN113	ds003643	ds003643/sub-EN113/anat/sub-EN113_T1w.nii.gz	21.5	f	1.0	3.0	general electric	discovery	85.0	82.91	96.46	83.78	10.0	8.0	0.21	65.0	64.0	1	93.33530068397522	96.2527871131897	97.65216708183289	88.61562609672546	96.08908891677856	97.7722942829132	0.0097622722387313	234.6319580078125	0.008750148117542	228.619247436523
3643_sub-EN110	ds003643	ds003643/sub-EN110/anat/sub-EN110_T1w.nii.gz	21.5	f	1.0	3.0	general electric	discovery	85.0	82.5	83.25	83.5	10.0	8.0	0.36	65.0	66.0	1	88.65792751312256	96.26901745796204	97.35270142555235	80.2703857421875	95.8688735961914	97.27625250816344	0.0093411393463611	236.0919342041016	0.009196881204844	218.069305419922
3643_sub-EN097	ds003643	ds003643/sub-EN097/anat/sub-EN097_T1w.nii.gz	21.5	f	1.0	3.0	general electric	discovery	85.0	86.03	85.51	85.47	18.0	9.0	0.89	65.0	66.0	1	89.45784568786621	96.7510998249054	97.5247859954834	81.52796626091003	96.80796265602112	97.71750569343568	0.0087686739861965	249.94314575195312	0.008638313040137	230.092391967773
3645_sub-002	ds003645	ds003645/sub-002/anat/sub-002_mod-T1w_defacemask_T1w.nii.gz	31.5	m	1.0000001	3.0	siemens	trio	85.0	80.85	90.7	82.29	10.0	7.5	0.22	58.0	58.0	3	89.1363799571991	95.86604833602904	97.05929160118104	84.132981300354	95.82176804542542	97.12047576904295	0.0102627845481038	251.6279144287109	0.009406074881554	259.9921875
3645_sub-003	ds003645	ds003645/sub-003/anat/sub-003_mod-T1w_defacemask_T1w.nii.gz	25.5	m	1.0000001	3.0	siemens	trio	85.0	87.73	92.58	86.03	6.0	7.5	0.04	64.0	64.0	3	92.17170476913452	96.057391166687	97.05437421798706	89.08241391181946	96.23748660087584	97.34377861022948	0.0107856336981058	257.2189636230469	0.009787363931537	263.380767822266
3645_sub-014	ds003645	ds003645/sub-014/anat/sub-014_mod-T1w_defacemask_T1w.nii.gz	26.5	f	0.9999995	3.0	siemens	trio	85.0	82.57	92.37	83.55	207.5	207.5	0.92	63.0	0.07	3	90.7475233078003	96.47360444068909	96.85688614845276	85.48052310943604	96.34397029876708	96.75558805465698	0.0083489567041397	252.8721160888672	0.008196200244129	244.069793701172
3645_sub-016	ds003645	ds003645/sub-016/anat/sub-016_mod-T1w_defacemask_T1w.nii.gz	24.5	f	1.0000002	3.0	siemens	trio	85.0	80.94	92.68	82.36	16.0	8.5	0.64	58.0	0.06	3	90.65356850624084	95.86095213890076	96.53892517089844	87.75576949119568	95.92828154563904	96.70655131340028	0.0088754249736666	259.65655517578125	0.008405799977481	254.704849243164
3645_sub-005	ds003645	ds003645/sub-005/anat/sub-005_mod-T1w_defacemask_T1w.nii.gz	30.5	m	0.9999999	3.0	siemens	trio	85.0	82.15	92.23	83.26	69.5	69.5	0.17	61.0	0.06	3	88.4175181388855	95.17682790756226	96.61250710487366	82.68864750862122	95.38341164588928	97.07936644554138	0.0088734105229377	253.2615509033203	0.008585548959672	240.220153808594
3653_sub-719345	ds003653	ds003653/sub-719345/ses-01/anat/sub-719345_ses-01_T1w.nii.gz	27.5	f	0.512	3.0	siemens	prisma	89.0	78.56	91.48	80.7	6.0	2.5	0.09	62.0	57.0	2	94.80929970741272	96.04652523994446	96.47393226623537	92.2504186630249	96.70218229293825	97.26985692977904	0.0107527235522866	256.2952880859375	0.009417523629963	261.285888671875
3653_sub-719331	ds003653	ds003653/sub-719331/ses-01/anat/sub-719331_ses-01_T1w.nii.gz	21.4	f	0.512	3.0	siemens	prisma	89.0	80.49	90.34	82.43	10.0	5.0	0.18	0.07	66.0	2	93.01061034202576	95.83149552345276	96.91425561904909	88.1861686706543	95.90843319892883	97.4406898021698	0.0115623530000448	240.98504638671875	0.010340707376599	237.453582763672
3653_sub-719369	ds003653	ds003653/sub-719369/ses-01/anat/sub-719369_ses-01_T1w.nii.gz	25.5	f	0.512	3.0	siemens	prisma	89.0	79.49	91.25	81.54	12.0	5.5	1.5	77.0	101.0	2	94.6305811405182	93.74632835388184	95.23013830184937	91.49248600006104	94.54106092453004	96.40604853630066	0.0108495987951755	263.7421264648437	0.009928005747497	251.909240722656
3653_sub-719341	ds003653	ds003653/sub-719341/ses-01/anat/sub-719341_ses-01_T1w.nii.gz	34.1	f	0.512	3.0	siemens	prisma	89.0	81.27	92.68	83.12	12.0	5.5	0.25	71.0	65.0	2	92.18290448188782	96.15611433982848	97.21237421035768	86.40019297599792	95.80268263816832	97.58390188217165	0.0111232958734035	236.8568572998047	0.010596439242363	221.729858398437
3653_sub-720320	ds003653	ds003653/sub-720320/ses-01/anat/sub-720320_ses-01_T1w.nii.gz	31.1	f	0.512	3.0	siemens	prisma	89.0	80.6	94.0	82.53	85.5	85.5	0.47	68.0	66.0	2	94.83831524848938	95.69618701934814	96.59308791160583	90.99031686782835	96.00626826286316	96.99941277503969	0.0101301008835434	238.37527465820312	0.009527048096061	226.722290039062
3701_sub-042	ds003701	ds003701/sub-042/ses-01/anat/sub-042_ses-01_T1w.nii.gz	19.5	f	0.512	3.0	siemens	trio	89.0	76.46	76.87	78.8	6.0	4.0	0.42	67.0	63.0	2	94.06264424324036	96.8105971813202	97.42384552955627	89.16760683059692	96.60487174987792	97.34299182891846	0.0112801864743232	253.77944946289065	0.010127434507012	242.674453735352
3701_sub-104	ds003701	ds003701/sub-104/ses-01/anat/sub-104_ses-01_T1w.nii.gz	19.5	f	0.512	3.0	siemens	trio	89.0	79.68	82.19	81.71	6.0	4.0	0.09	66.0	0.06	2	92.9848611354828	96.37616872787476	97.45240807533264	89.02090191841125	96.09174132347108	97.28531241416933	0.0102743348106741	242.0389709472656	0.009445688687265	227.4287109375
3701_sub-114	ds003701	ds003701/sub-114/ses-01/anat/sub-114_ses-01_T1w.nii.gz	29.5	f	0.512	3.0	siemens	trio	89.0	76.47	74.7	78.8	64.5	64.5	0.05	65.0	58.0	2	92.27577447891235	96.7653214931488	97.5691258907318	87.8031849861145	96.8590497970581	97.56925106048584	0.0109747713431715	258.09600830078125	0.009636638686061	249.164962768555
3701_sub-093	ds003701	ds003701/sub-093/ses-01/anat/sub-093_ses-01_T1w.nii.gz	23.5	m	0.512	3.0	siemens	trio	89.0	77.19	82.89	79.46	6.0	4.5	0.03	65.0	58.0	2	93.14458966255188	96.39830589294434	97.0267415046692	88.7916624546051	96.17207050323486	96.85276746749878	0.0106321787461638	258.8399353027344	0.009207114577293	255.756271362305
3701_sub-134	ds003701	ds003701/sub-134/ses-01/anat/sub-134_ses-01_T1w.nii.gz	20.5	f	0.512	3.0	siemens	trio	89.0	78.3	78.19	80.47	84.5	84.5	0.17	64.0	59.0	2	93.09084415435792	96.04670405387878	96.8199908733368	88.16103935241699	95.52937150001526	96.89462780952454	0.0095494417473673	232.654296875	0.008900227025151	219.859283447266
3711_sub-18	ds003711	ds003711/sub-18/anat/sub-18_T1w.nii.gz	22.5	m	0.9536743	3.0	siemens	trio	85.31	83.12	91.14	84.02	6.0	2.0	0.05	62.0	58.0	0	89.41437005996704	96.26390337944032	97.22596406936646	85.19241213798523	96.55433297157288	97.44574427604675	0.0110337305814027	271.2769470214844	0.009495089761913	277.243011474609
3711_sub-49	ds003711	ds003711/sub-49/anat/sub-49_T1w.nii.gz	22.5	m	0.9536743	3.0	siemens	trio	85.31	81.39	92.29	82.77	66.5	66.5	0.04	64.0	62.0	0	89.56301212310791	95.90710401535034	97.02839255332948	87.42376565933228	95.937842130661	97.03274369239809	0.0093594938516616	242.42649841308597	0.008696861565113	229.21875
3711_sub-33	ds003711	ds003711/sub-33/anat/sub-33_T1w.nii.gz	21.5	f	0.9536743	3.0	siemens	trio	85.31	81.98	92.08	83.22	167.5	167.5	0.94	68.0	79.0	0	89.89874124526978	96.5100884437561	97.50993251800536	79.03506755828857	96.243417263031	97.53778576850893	0.0101620741188526	244.0018310546875	0.009324384853244	239.604598999023
3711_sub-16	ds003711	ds003711/sub-16/anat/sub-16_T1w.nii.gz	23.5	m	0.9536743	3.0	siemens	trio	85.31	82.02	92.42	83.24	6.0	8.0	0.13	65.0	62.0	0	90.30118584632874	96.26464247703552	97.19746112823486	81.98587894439697	96.18289470672607	97.07009196281432	0.0096483621746301	252.18536376953125	0.008910715579987	240.908889770508
3711_sub-01	ds003711	ds003711/sub-01/anat/sub-01_T1w.nii.gz	22.5	m	0.9536743	3.0	siemens	trio	85.31	81.4	91.98	82.78	6.0	8.0	0.14	65.0	63.0	0	87.16297745704651	96.21776342391968	97.22399711608888	74.86466765403748	95.99431157112122	97.46079444885254	0.01061521936208	261.94635009765625	0.009784389287233	253.620422363281
3721_sub-30	ds003721	ds003721/sub-30/anat/sub-30_acq-highres_T1w.nii.gz	23.5	f	0.99999964	3.0	siemens	prisma	85.0	86.12	95.58	85.5	107.5	107.5	0.17	62.0	62.0	4	86.64589524269104	96.49298191070557	97.66523838043211	86.37117743492126	95.81358432769775	97.15421795845032	0.0097594475373625	255.67323303222656	0.009210755117238	245.227035522461
3721_sub-32	ds003721	ds003721/sub-32/anat/sub-32_acq-highres_T1w.nii.gz	21.5	m	0.9999997	3.0	siemens	prisma	85.0	82.21	94.31	83.3	128.5	128.5	0.11	63.0	62.0	4	91.08628630638124	96.28191590309144	97.33492136001588	86.2866222858429	96.10832929611206	97.23743200302124	0.0110606746748089	260.7056884765625	0.009538636542857	256.280303955078
3721_sub-12	ds003721	ds003721/sub-12/anat/sub-12_acq-highres_T1w.nii.gz	21.5	f	1.0000005	3.0	siemens	prisma	85.0	83.63	95.15	84.24	128.5	128.5	0.16	62.0	59.0	4	90.03224968910217	96.06858491897584	97.21594452857973	83.58742594718933	95.77978849411012	97.02775478363036	0.008925300091505	235.9075469970703	0.009099373593926	204.784393310547
3721_sub-29	ds003721	ds003721/sub-29/anat/sub-29_acq-highres_T1w.nii.gz	23.5	f	0.9999993	3.0	siemens	prisma	85.0	82.13	95.24	83.24	10.0	9.0	0.16	63.0	59.0	4	90.43275117874146	96.60841822624208	97.75644540786745	84.6997320652008	96.52738571166992	97.72114753723145	0.0096710650250315	241.53623962402344	0.008648872375488	232.333862304687
3721_sub-33	ds003721	ds003721/sub-33/anat/sub-33_acq-highres_T1w.nii.gz	29.5	f	1.0000005	3.0	siemens	prisma	85.0	80.89	94.73	82.33	12.0	9.5	0.48	61.0	59.0	4	91.15284085273744	96.40724658966064	97.64294624328612	87.1691644191742	96.32195830345154	97.53609895706175	0.0087786773219704	253.9076385498047	0.008416247554123	240.299621582031
3745_sub-149	ds003745	ds003745/sub-149/anat/sub-149_T1w.nii.gz	66.5	m	1.0	3.0	siemens	prisma	85.0	71.67	90.82	74.37	12.0	4.5	0.36	57.0	56.0	3	73.48621487617493	95.56602239608765	97.37271070480348	62.92828321456909	94.88011002540588	97.26384282112122	0.0121120475232601	320.1907043457031	0.010929992422462	328.136749267578
3745_sub-134	ds003745	ds003745/sub-134/anat/sub-134_T1w.nii.gz	65.5	f	1.0	3.0	siemens	prisma	85.0	75.65	93.97	77.93	8.0	4.5	0.08	55.0	54.0	3	80.56410551071167	95.90537548065186	96.96600437164308	73.35569262504578	96.02715969085692	97.19882011413574	0.009463058784604	249.20999145507807	0.008682411164045	250.369735717773
3745_sub-137	ds003745	ds003745/sub-137/anat/sub-137_T1w.nii.gz	72.5	m	1.0	3.0	siemens	prisma	85.0	79.42	92.84	81.16	65.0	65.0	0.06	59.0	57.0	3	93.71312856674194	96.55473828315736	97.39990234375	88.50014805793762	96.11024260520936	96.96393609046936	0.0101015800610184	264.5196228027344	0.009609015658498	255.081573486328
3745_sub-129	ds003745	ds003745/sub-129/anat/sub-129_T1w.nii.gz	68.5	m	1.0	3.0	siemens	prisma	85.0	70.14	91.05	72.98	12.0	7.0	0.16	0.06	61.0	3	94.0971612930298	96.28195762634276	97.59036302566528	89.96209502220154	96.11766934394836	97.4625051021576	0.0110674127936363	288.7789611816406	0.010291002690792	292.881530761719
3745_sub-142	ds003745	ds003745/sub-142/anat/sub-142_T1w.nii.gz	70.5	f	1.0	3.0	siemens	prisma	85.0	77.03	90.7	79.14	12.0	7.5	0.35	59.0	63.0	3	87.61090040206909	96.51044011116028	97.45067358016968	80.18648624420166	96.241295337677	97.37651348114014	0.0098438765853643	241.9698944091797	0.008766576647758	243.173278808594
3758_sub-IL3520	ds003758	ds003758/sub-IL3520/anat/sub-IL3520_T1w.nii.gz	23.5	m	0.87890625	3.0	siemens	trio	85.82	80.53	91.7	82.19	6.0	8.0	0.12	61.0	57.0	2	88.07542324066162	96.80256247520448	97.94259071350098	80.20649552345276	96.15339636802672	97.49132990837096	0.0089838923886418	235.8885803222656	0.008795437403023	211.15788269043
3758_sub-KQ3548	ds003758	ds003758/sub-KQ3548/anat/sub-KQ3548_T1w.nii.gz	18.5	f	0.87890625	3.0	siemens	trio	85.82	80.38	91.97	82.06	12.0	9.0	0.38	68.0	65.0	2	88.77843618392944	96.45349979400636	97.71105647087096	82.44372606277466	96.28005623817444	97.62722849845886	0.010963792912662	241.3519287109375	0.010077494196594	231.823837280273
3758_sub-BA3550	ds003758	ds003758/sub-BA3550/anat/sub-BA3550_T1w.nii.gz	24.5	f	0.87890625	3.0	siemens	trio	85.82	82.52	90.68	83.74	12.0	9.5	0.68	67.0	72.0	2	87.60545253753662	96.79542779922484	97.73232340812685	79.62036728858948	96.3465452194214	97.3759651184082	0.0110555561259388	261.0203552246094	0.009982959367335	255.429962158203
3758_sub-TK3556	ds003758	ds003758/sub-TK3556/anat/sub-TK3556_T1w.nii.gz	21.5	f	0.87890625	3.0	siemens	trio	85.82	79.76	92.32	81.55	22.0	10.0	1.03	72.0	77.0	2	89.47029113769531	96.23487591743468	97.5315272808075	82.92063474655151	95.58167457580566	97.19592928886414	0.0099841225892305	240.2522735595703	0.009553892537951	223.040130615234
3758_sub-MF3567	ds003758	ds003758/sub-MF3567/anat/sub-MF3567_T1w.nii.gz	19.5	m	0.87890625	3.0	siemens	trio	85.82	81.57	91.88	83.02	8.0	10.5	0.09	67.0	64.0	2	91.60684943199158	96.58421277999878	96.9317376613617	85.17686724662781	95.7574427127838	96.17798328399658	0.011626973748207	262.6039428710937	0.010539401322603	271.321685791016
3763_sub-09300	ds003763	ds003763/sub-09300/anat/sub-09300_T1w.nii.gz	51.5	f	0.9536744	3.0	siemens	verio	85.31	80.11	93.02	81.76	6.0	6.5	0.12	65.0	65.0	3	91.86347723007202	96.94456458091736	97.68282771110536	86.21692061424255	96.63836359977722	97.4587380886078	0.0109135955572128	244.6779327392578	0.009686623699963	246.537231445313
3763_sub-10162	ds003763	ds003763/sub-10162/anat/sub-10162_T1w.nii.gz	46.5	f	0.95367444	3.0	siemens	verio	85.31	79.29	93.28	81.09	6.0	7.0	0.22	63.0	66.0	3	91.47248864173888	96.52093052864076	97.344708442688	85.6695294380188	96.0735321044922	97.09834456443788	0.008133091032505	245.47525024414065	0.008101384155452	218.573257446289
3763_sub-10133	ds003763	ds003763/sub-10133/anat/sub-10133_T1w.nii.gz	51.5	f	0.9536742	3.0	siemens	verio	85.31	78.82	92.96	80.7	12.0	7.0	0.34	61.0	59.0	3	87.41170763969421	96.29634022712708	97.0073401927948	81.07551336288452	96.32264971733092	96.96672558784483	0.0086586307734251	250.0844573974609	0.008691494353116	221.418029785156
3763_sub-10653	ds003763	ds003763/sub-10653/anat/sub-10653_T1w.nii.gz	46.5	f	0.9536744	3.0	siemens	verio	85.31	77.85	93.58	79.87	6.0	7.0	0.09	56.0	54.0	3	89.9513840675354	96.55561447143556	97.52041101455688	83.84105563163757	96.39659523963928	97.355854511261	0.0104275112971663	281.7132873535156	0.009496060200036	279.275177001953
3763_sub-09380	ds003763	ds003763/sub-09380/anat/sub-09380_T1w.nii.gz	43.5	f	0.9536743	3.0	siemens	verio	85.31	78.16	93.99	80.14	6.0	8.0	0.19	61.0	62.0	3	90.49373269081116	96.9523549079895	97.4963128566742	83.44495296478271	96.69158458709715	97.31653332710266	0.0092469239607453	250.49417114257807	0.008565001189709	240.231109619141
3772_sub-tt415	ds003772	ds003772/sub-tt415/anat/sub-tt415_T1w.nii.gz	21.5	f	0.87890625	3.0	siemens	trio	85.82	71.44	95.84	74.18	12.0	10.5	0.24	0.07	67.0	1	90.99010825157166	95.2521026134491	97.6799249649048	86.43658757209778	95.4688310623169	98.04487824440002	0.0097837885841727	243.69004821777344	0.009528887458146	216.795135498047
3772_sub-bn968	ds003772	ds003772/sub-bn968/anat/sub-bn968_T1w.nii.gz	24.5	f	0.87890625	3.0	siemens	trio	85.82	74.09	95.61	76.58	1411.0	1411.0	0.29	72.0	0.07	1	90.64983129501344	97.04779982566832	97.807776927948	83.72628688812256	96.52860760688782	97.37185835838318	0.009533554315567	235.11309814453125	0.00961019191891	205.340621948242
3772_sub-cc528	ds003772	ds003772/sub-cc528/anat/sub-cc528_T1w.nii.gz	25.5	f	0.87890625	3.0	siemens	trio	85.82	71.17	92.23	73.94	20.0	13.5	0.55	69.0	0.07	1	91.19951128959656	96.90947532653809	97.76697158813477	84.90439057350159	96.53062224388124	97.39271402359007	0.0100681716576218	238.32269287109372	0.009021303616464	228.944061279297
3772_sub-kd918	ds003772	ds003772/sub-kd918/anat/sub-kd918_T1w.nii.gz	19.5	m	0.87890625	3.0	siemens	trio	85.82	74.18	94.86	76.66	22.0	13.5	1.17	69.0	71.0	1	91.60147905349731	97.01175689697266	97.75615334510805	84.87930297851562	96.46334648132324	97.2817838191986	0.0117449210956692	263.415771484375	0.011108801700175	253.204727172852
3772_sub-bd484	ds003772	ds003772/sub-bd484/anat/sub-bd484_T1w.nii.gz	24.5	f	0.87890625	3.0	siemens	trio	85.82	73.12	93.45	75.71	14.0	14.0	0.28	0.07	67.0	1	87.54596710205078	96.64165377616882	97.6909041404724	81.55075907707214	96.87034487724304	97.844398021698	0.0099723152816295	237.30853271484372	0.009331354871392	228.045227050781
3787_sub-wlsubj067	ds003787	ds003787/sub-wlsubj067/ses-anat/sub-wlsubj067_ses-anat_acq-highres_run-01_T1w.nii.gz	35.5	f	0.512	3.0	siemens	prisma	89.0	80.34	90.6	82.3	8.0	4.0	0.1	64.0	59.0	0	92.45986938476562	95.83837389945984	97.68597483634947	89.02336955070496	95.64979076385498	97.6425290107727	0.0095948250964283	242.4094696044922	0.00875878892839	236.705001831055
3787_sub-wlsubj001	ds003787	ds003787/sub-wlsubj001/ses-anat/sub-wlsubj001_ses-anat_acq-highres_run-01_T1w.nii.gz	29.5	f	0.512	3.0	siemens	prisma	89.0	78.77	92.17	80.89	6.0	6.0	0.14	62.0	56.0	0	90.47686457633972	96.36603593826294	97.85915017127992	84.39865112304688	96.12870812416077	97.92870283126832	0.0109022036194801	250.99581909179688	0.009704420343041	244.490676879883
3787_sub-wlsubj104	ds003787	ds003787/sub-wlsubj104/ses-anat/sub-wlsubj104_ses-anat_acq-highres_run-01_T1w.nii.gz	28.5	f	0.512	3.0	siemens	prisma	89.0	80.04	92.45	82.03	10.0	6.0	0.32	61.0	55.0	0	89.57559466362	96.1144506931305	97.82384037971497	83.00666213035583	95.9747552871704	97.89803624153136	0.0103455381467938	279.00262451171875	0.009291922673583	279.851806640625
3787_sub-wlsubj045	ds003787	ds003787/sub-wlsubj045/ses-anat/sub-wlsubj045_ses-anat_acq-highres_run-01_T1w.nii.gz	30.5	m	0.512	3.0	siemens	prisma	89.0	76.84	92.05	79.14	10.0	6.5	0.19	62.0	58.0	0	90.71671962738036	95.61079740524292	97.75960445404051	88.3629322052002	95.51459550857544	97.5642442703247	0.0110212750732898	266.6037902832031	0.009413089603186	275.996978759766
3787_sub-wlsubj081	ds003787	ds003787/sub-wlsubj081/ses-anat/sub-wlsubj081_ses-anat_acq-highres_run-01_T1w.nii.gz	29.5	f	0.512	3.0	siemens	prisma	89.0	79.58	90.83	81.62	12.0	6.5	0.23	63.0	0.06	0	86.5496277809143	96.15532755851746	97.692608833313	79.20335531234741	95.91188430786131	97.80277609825134	0.0116146691143512	273.5662841796875	0.010312350466848	270.661468505859
3791_sub-24	ds003791	ds003791/sub-24/anat/sub-24_T1w.nii.gz	34.5	f	0.8261719	3.0	siemens	prisma	86.23	85.5	94.56	85.84	6.0	6.5	0.06	62.0	58.0	0	89.74324464797974	95.6773579120636	96.55998945236206	85.36298274993896	96.16310596466064	97.09150195121764	0.0103571517392992	260.97674560546875	0.009873619303107	247.46110534668
3791_sub-25	ds003791	ds003791/sub-25/anat/sub-25_T1w.nii.gz	27.5	f	0.8261719	3.0	siemens	prisma	86.23	84.37	95.33	85.15	146.5	146.5	0.46	64.0	62.0	0	89.43282961845398	95.22928595542908	96.27493023872375	85.829097032547	96.07496857643127	97.12035059928894	0.0103633692488074	253.4803771972656	0.009379179216921	243.529174804687
3791_sub-28	ds003791	ds003791/sub-28/anat/sub-28_T1w.nii.gz	29.5	m	0.8261719	3.0	siemens	prisma	86.23	84.79	94.96	85.42	6.0	7.0	0.12	59.0	56.0	0	92.40036010742188	95.96733450889587	96.93467617034912	88.55472207069397	96.26451134681702	97.38721251487732	0.0102102234959602	257.2991027832031	0.009330823086202	247.982192993164
3791_sub-20	ds003791	ds003791/sub-20/anat/sub-20_T1w.nii.gz	25.5	f	0.8261719	3.0	siemens	prisma	86.23	84.2	94.87	85.04	12.0	7.0	0.17	62.0	62.0	0	89.65349793434143	95.79315781593324	96.40211462974548	85.64892411231995	96.19743824005128	96.87404036521912	0.0090246563777327	236.98806762695312	0.008524138480425	228.090362548828
3791_sub-37	ds003791	ds003791/sub-37/anat/sub-37_T1w.nii.gz	19.5	f	0.8261719	3.0	siemens	prisma	86.23	81.97	94.42	83.4	6.0	7.0	0.14	65.0	62.0	0	90.08820652961732	96.06168866157532	96.56139016151428	85.84235310554504	96.51739597320557	97.11780548095705	0.0102169066667556	250.68896484375	0.0093795331195	238.059432983398
3799_sub-season207	ds003799	ds003799/sub-season207/ses-1/anat/sub-season207_ses-1_acq-MPrageHiRes_T1w.nii.gz	22.5	f	0.67375	3.0	siemens	skyra	87.47	83.18	91.84	84.58	86.0	86.0	0.21	62.0	0.06	3	86.34341955184937	96.31086587905884	97.1882164478302	77.91605591773987	95.96410393714903	96.83831334114076	0.0097426902502775	247.93687438964844	0.008914522826672	242.515960693359
3799_sub-season206	ds003799	ds003799/sub-season206/ses-1/anat/sub-season206_ses-1_acq-MPrageHiRes_T1w.nii.gz	19.5	f	0.67375	3.0	siemens	skyra	87.47	85.44	93.75	86.27	147.5	147.5	0.66	68.0	0.07	3	91.14551544189452	96.5560257434845	97.45025038719176	85.61466932296753	96.44341468811037	97.32057452201845	0.0107634672895073	249.99392700195312	0.010229545645416	234.569229125977
3799_sub-season102	ds003799	ds003799/sub-season102/ses-1/anat/sub-season102_ses-1_acq-MPrageHiRes_T1w.nii.gz	20.5	m	0.67375	3.0	siemens	skyra	87.47	83.32	91.91	84.7	6.0	8.0	0.07	62.0	59.0	3	93.30615997314452	96.37134075164796	97.38470315933228	88.54722380638123	95.9240734577179	97.23425507545473	0.0101260263472795	254.135009765625	0.009231673553586	243.429244995117
3799_sub-season125	ds003799	ds003799/sub-season125/ses-1/anat/sub-season125_ses-1_acq-MPrageHiRes_T1w.nii.gz	23.5	m	0.67375	3.0	siemens	skyra	87.47	82.91	92.32	84.37	148.0	148.0	1.04	0.07	74.0	3	88.7915313243866	96.4247465133667	97.40269780158997	80.78437447547913	96.30709290504456	97.4891483783722	0.0102835530415177	245.16036987304688	0.009411228820682	234.17951965332
3799_sub-season106	ds003799	ds003799/sub-season106/ses-1/anat/sub-season106_ses-1_acq-MPrageHiRes_T1w.nii.gz	20.5	f	0.67375	3.0	siemens	skyra	87.47	83.82	93.39	85.09	8.0	8.5	0.13	65.0	65.0	3	85.75454354286194	96.47283554077148	97.3308563232422	78.11025381088257	96.15283608436584	97.32477068901062	0.0096859093755483	235.1122589111328	0.008940949104726	223.029113769531
3826_sub-72	ds003826	ds003826/sub-72/anat/sub-72_T1w.nii.gz	21.5	f	1.0999985	3.0	siemens	skyra	84.31	81.05	91.78	82.28	10.0	6.0	0.4	66.0	67.0	2	91.70641899108888	95.9989845752716	97.12302684783936	88.28454613685608	96.3570237159729	97.04647064208984	0.0103449905291199	251.69903564453125	0.009545275941491	244.542129516602
3826_sub-145	ds003826	ds003826/sub-145/anat/sub-145_T1w.nii.gz	32.5	f	1.1	3.0	siemens	skyra	84.31	80.78	95.34	82.09	146.5	146.5	0.42	65.0	65.0	2	93.57903599739076	95.79604864120483	97.13223576545715	89.54293727874756	95.4234778881073	96.54481410980225	0.0094487443566322	252.15419006347656	0.008922995999455	237.950012207031
3826_sub-97	ds003826	ds003826/sub-97/anat/sub-97_T1w.nii.gz	21.5	m	1.1	3.0	siemens	skyra	84.31	79.89	93.9	81.41	147.5	147.5	0.42	67.0	66.0	2	85.93771457672119	96.37483954429626	97.16733694076538	76.07941627502441	96.09665274620056	97.33157753944396	0.0095963468775153	249.5098876953125	0.008937941864133	239.757186889648
3826_sub-141	ds003826	ds003826/sub-141/anat/sub-141_T1w.nii.gz	23.5	f	1.1	3.0	siemens	skyra	84.31	79.49	95.13	81.1	6.0	7.5	0.07	66.0	64.0	2	93.26266050338744	96.13584280014038	97.12759256362916	88.69848251342773	95.84657549858092	96.87505960464478	0.0091999806463718	248.2126617431641	0.008401021361351	239.102584838867
3826_sub-115	ds003826	ds003826/sub-115/anat/sub-115_T1w.nii.gz	22.5	f	1.1	3.0	siemens	skyra	84.31	81.19	94.0	82.39	6.0	7.5	0.04	62.0	59.0	2	81.35559558868408	96.04578614234924	97.5071132183075	67.37391352653503	95.76117992401124	97.82500267028809	0.0101848011836409	279.1224670410156	0.009761233814061	266.672576904297
3834_sub-sid000034	ds003834	ds003834/sub-sid000034/ses-famfirst/anat/sub-sid000034_ses-famfirst_acq-MPRAGE_T1w.nii.gz	25.5	f	0.7910159	3.0	siemens	prisma	86.5	81.14	94.16	82.78	87.0	87.0	0.07	65.0	62.0	4	93.23610067367554	96.64891362190248	97.46107459068298	87.66621351242065	96.0750699043274	97.07854390144348	0.0092973941937088	230.1038055419922	0.008899472653866	213.070388793945
3834_sub-sid000024	ds003834	ds003834/sub-sid000024/ses-famfirst/anat/sub-sid000024_ses-famfirst_acq-MPRAGE_T1w.nii.gz	31.5	m	0.79101354	3.0	siemens	prisma	86.5	82.27	93.84	83.69	12.0	10.0	0.24	64.0	63.0	4	91.31472110748292	96.54419422149658	97.5853681564331	85.440993309021	96.3027000427246	97.45006561279295	0.0111728301271796	266.9754638671875	0.009985404089093	272.868621826172
3834_sub-sid000050	ds003834	ds003834/sub-sid000050/ses-famfirst/anat/sub-sid000050_ses-famfirst_acq-MPRAGE_T1w.nii.gz	26.5	f	0.7910144	3.0	siemens	prisma	86.5	83.34	94.56	84.51	2012.5	2012.5	0.66	65.0	64.0	4	90.1151180267334	96.94299697875977	97.8242576122284	83.63258838653564	96.81127071380617	97.80653715133668	0.0100799910724163	256.94708251953125	0.009637840092182	250.302581787109
3834_sub-sid000114	ds003834	ds003834/sub-sid000114/ses-famfirst/anat/sub-sid000114_ses-famfirst_acq-MPRAGE_T1w.nii.gz	27.5	f	0.7910109	3.0	siemens	prisma	86.5	83.17	93.66	84.38	14.0	13.0	0.27	65.0	61.0	4	91.47316217422484	96.7480719089508	97.77031540870668	84.767085313797	96.38949632644652	97.66287803649902	0.0086807990446686	234.27952575683597	0.008641079068184	210.042770385742
3834_sub-sid000055	ds003834	ds003834/sub-sid000055/ses-famfirst/anat/sub-sid000055_ses-famfirst_acq-MPRAGE_T1w.nii.gz	29.5	m	0.79101497	3.0	siemens	prisma	86.5	82.93	92.85	84.2	16.0	13.5	0.63	65.0	65.0	4	93.91121864318848	96.78671360015868	97.51051068305968	88.94752264022827	96.5016782283783	97.22111225128174	0.010695893317461	272.2694702148437	0.009770750068128	267.461090087891
3872_sub-3003	ds003872	ds003872/sub-30/anat/sub-30_T1w.nii.gz			1.0	3.0	siemens	prisma	85.0	82.26	90.57	83.33	6.0	6.5	0.03	63.0	61.0	1	84.4943642616272	95.85258364677428	97.45602011680604	76.01127624511719	96.60986661911012	97.59975671768188	0.0096676126122474	253.3934783935547	0.009347035549581	240.896224975586
3872_sub-3016	ds003872	ds003872/sub-42/anat/sub-42_T1w.nii.gz			1.0	3.0	siemens	prisma	85.0	81.98	91.63	83.13	12.0	7.0	0.59	61.0	63.0	1	87.1975839138031	95.88675498962402	97.30952382087708	79.68682646751404	95.4310417175293	97.50170111656188	0.0085763158276677	240.2086181640625	0.008696736767888	211.710205078125
3872_sub-2005	ds003872	ds003872/sub-02/anat/sub-02_T1w.nii.gz			1.0	3.0	siemens	prisma	85.0	83.39	85.51	84.09	16.0	7.5	0.52	0.06	61.0	1	89.98152613639832	96.32960557937622	97.56852388381958	86.38635277748108	96.67150378227234	97.69272208213806	0.0098581733182072	249.1888427734375	0.009163949638605	251.458908081055
3872_sub-3007	ds003872	ds003872/sub-33/anat/sub-33_T1w.nii.gz			1.0	3.0	siemens	prisma	85.0	82.6	92.19	83.57	18.0	8.0	0.43	62.0	64.0	1	91.60038232803343	96.34777903556824	97.35302925109865	87.57431507110596	96.32428288459778	97.6053774356842	0.0107985567301511	245.85238647460935	0.009789196774364	245.972457885742
3872_sub-3014	ds003872	ds003872/sub-40/anat/sub-40_T1w.nii.gz			1.0	3.0	siemens	prisma	85.0	80.25	92.32	81.83	14.0	8.0	0.89	68.0	78.0	1	88.11215162277222	96.07788920402528	97.4202573299408	80.7300865650177	96.04690670967102	97.77771234512328	0.0100458860397338	263.61944580078125	0.009770609438419	247.981262207031
