# Supplementary material for: deepmriprep: voxel-based morphometry preprocessing via deep neural networks
Source: Nat Comput Sci. 2026 Jan 30;6(3):250–9. doi: 10.1038/s43588-026-00953-7 (PMC13021509; doi:10.1038/s43588-026-00953-7)
Supplement: Supplementary file 5 — OpenNeuro ID, filepath, age, sex, scanner data, CAT12 quality metrics and Dice scores between deepmriprep and CAT12 tissue segmentations in the OpenNeuro-Total dataset. [file 43588_2026_953_MOESM5_ESM.csv]

filename	ds	t1	age	sex	volume	field	vendor	scanner	Resolution	Noise	Bias	Weighted average (IQR)	Mean surface Euler	Defect number	Defect area	Surface intensity RMSE	Surface position RMSE	seconds_dmp	seconds_dmp_slow	seconds_cat	seconds_cat_slow	dice_csf	dice_gm	dice_wm
0001_sub-01	ds000001	ds000001/sub-01/anat/sub-01_T1w.nii.gz	26.5	f	1.777777	3.0	siemens	allegra	80.35	75.19	92.24	76.98	100.0	33.5	4.06	84.0	117.0	5.305042169531997	218.99387873865535	86.52246256239602	557.3227007854649	76.87019109725952	94.22444105148315	96.56965732574464
0001_sub-02	ds000001	ds000001/sub-02/anat/sub-02_T1w.nii.gz	24.5	m	1.777777	3.0	siemens	allegra	80.35	73.25	92.25	75.43	44.0	20.0	1.98	72.0	92.0	4.769158947224518	197.55854984635621	173.37770382695507	1140.2638732744838	80.08243441581726	93.9456582069397	96.97906374931335
0001_sub-03	ds000001	ds000001/sub-03/anat/sub-03_T1w.nii.gz	27.5	f	1.777777	3.0	siemens	allegra	80.35	73.91	91.86	75.97	104.0	24.5	3.23	78.0	95.0	5.067937422771843	209.50968886824919	154.90848585690517	1000.8956752143288	69.39095258712769	93.19711923599245	96.44784927368164
0001_sub-04	ds000001	ds000001/sub-04/anat/sub-04_T1w.nii.gz	20.5	f	1.777777	3.0	siemens	allegra	80.35	74.78	92.73	76.66	76.0	31.5	3.32	82.0	102.0	4.442603539447395	184.4963335352713	156.40599001663895	998.7966365993793	76.37540698051453	94.08172369003296	96.51824831962584
0001_sub-05	ds000001	ds000001/sub-05/anat/sub-05_T1w.nii.gz	22.5	m	1.777777	3.0	siemens	allegra	80.35	74.11	92.12	76.13	28.0	14.5	1.0	71.0	75.0	4.1928596885836855	174.5065795007229	188.18635607321133	1175.673959867781	78.97261381149292	94.54095959663393	96.97504043579102
0001_sub-06	ds000001	ds000001/sub-06/anat/sub-06_T1w.nii.gz	26.5	f	1.7777793	3.0	siemens	allegra	80.35	75.6	91.74	77.29	104.0	34.0	3.83	84.0	0.11	4.532615019350636	188.09677955031896	175.20798668885192	1137.9878226133312	74.26570057868958	94.33496594429016	96.8177616596222
0001_sub-07	ds000001	ds000001/sub-07/anat/sub-07_T1w.nii.gz	24.5	m	1.777777	3.0	siemens	allegra	80.35	70.24	91.55	72.88	40.0	13.5	1.38	74.0	87.0	4.192954082878268	174.5103552725062	184.69217970049917	1156.3474422525385	80.6836485862732	94.25211548805235	96.68272733688354
0001_sub-08	ds000001	ds000001/sub-08/anat/sub-08_T1w.nii.gz	21.5	m	1.777777	3.0	siemens	allegra	80.35	72.03	91.64	74.41	76.0	34.0	3.29	81.0	94.0	3.8514941079275946	160.85195627447925	194.50915141430949	1309.3116001564158	76.97872519493103	93.76874566078186	96.27910852432252
0001_sub-09	ds000001	ds000001/sub-09/anat/sub-09_T1w.nii.gz	26.5	m	1.777777	3.0	siemens	allegra	80.35	73.28	91.29	75.45	24.0	15.0	0.48	71.0	72.0	4.713656464401556	195.3384505334377	187.5207986688852	1279.4635521002058	83.82236957550049	94.1840887069702	96.45123481750488
0001_sub-10	ds000001	ds000001/sub-10/anat/sub-10_T1w.nii.gz	21.5	f	1.777777	3.0	siemens	allegra	80.35	72.98	90.88	75.2	200.0	69.5	6.73	0.09	0.12	4.38861574445452	182.33682173555627	172.8785357737105	1070.7553037651555	72.7009654045105	94.07740831375122	96.50485515594482
0001_sub-11	ds000001	ds000001/sub-11/anat/sub-11_T1w.nii.gz	24.5	f	1.7777779	3.0	siemens	allegra	80.35	74.26	92.08	76.25	80.0	32.5	2.85	78.0	93.0	4.3127615597783295	179.30264919068892	188.6855241264559	1252.4470076165328	73.67589473724365	94.02199983596802	97.0803678035736
0001_sub-12	ds000001	ds000001/sub-12/anat/sub-12_T1w.nii.gz	22.5	f	1.7777779	3.0	siemens	allegra	80.35	74.2	90.81	76.2	106.0	32.0	4.69	88.0	125.0	4.416500889525121	183.45222238056058	176.53910149750416	1123.0119839505808	76.80679559707642	93.68085861206056	96.574604511261
0001_sub-13	ds000001	ds000001/sub-13/anat/sub-13_T1w.nii.gz	21.5	f	1.7777779	3.0	siemens	allegra	80.35	0.0	0.0	8.71	18.0	7.5	4.56	3168.0	13.91	5.4599803807784095	225.19140203069213	80.86522462562397	525.3669122187864	0.0	0.0	0.0
0001_sub-14	ds000001	ds000001/sub-14/anat/sub-14_T1w.nii.gz	30.5	f	1.7777779	3.0	siemens	allegra	80.35	75.33	93.56	77.09	96.0	31.5	3.73	0.08	109.0	4.6094552838072484	191.1703981518457	161.73044925124793	1108.635327658532	80.89908957481384	94.14018988609314	96.73662781715392
0001_sub-15	ds000001	ds000001/sub-15/anat/sub-15_T1w.nii.gz	24.5	f	1.7777779	3.0	siemens	allegra	80.35	0.0	0.0	8.71	144.5	144.5	1.25	1663.0	3662.0	4.571603560934261	189.65632923692618	86.68885191347754	462.82021163957734	5.114495009183884	0.3564306534826755	3.534434363245964
0001_sub-16	ds000001	ds000001/sub-16/anat/sub-16_T1w.nii.gz	19.5	m	1.7777779	3.0	siemens	allegra	80.35	73.34	92.03	75.51	122.0	50.0	3.65	83.0	104.0	4.049182522053621	168.75948768170056	189.51747088186357	1116.792859940308	70.5535352230072	93.06699633598328	96.83454632759094
0002_sub-01	ds000002	ds000002/sub-01/anat/sub-01_T1w.nii.gz	22.5	m	1.7777776	3.0	siemens	allegra	80.35	74.03	90.16	76.07	106.0	35.5	3.24	0.08	96.0	4.702063579948581	194.87473171677146	183.02828618968385	1062.3436794880652	73.34383130073547	92.47995615005492	96.04426622390748
0002_sub-02	ds000002	ds000002/sub-02/anat/sub-02_T1w.nii.gz	24.5	f	1.7777776	3.0	siemens	allegra	80.35	74.19	92.02	76.19	106.0	42.0	4.55	86.0	108.0	4.044325011117118	168.56518896351295	180.19966722129783	1206.9229691095875	68.29338073730469	92.63454079627992	96.12303376197816
0002_sub-03	ds000002	ds000002/sub-03/anat/sub-03_T1w.nii.gz	26.5	f	1.7777776	3.0	siemens	allegra	80.35	64.6	91.57	67.86	194.0	59.0	6.78	94.0	128.0	4.116082483408402	171.43548785516433	209.31780366056574	1380.30535018997	74.5916485786438	92.5494909286499	95.8734393119812
0002_sub-04	ds000002	ds000002/sub-04/anat/sub-04_T1w.nii.gz	24.5	m	1.7777776	3.0	siemens	allegra	80.35	74.78	91.43	76.66	194.0	59.5	6.73	92.0	139.0	3.9313798048058333	164.04738071106158	215.47420965058237	1437.6374296493639	74.32950735092163	93.60162615776062	96.30836248397829
0002_sub-05	ds000002	ds000002/sub-05/anat/sub-05_T1w.nii.gz	24.5	f	1.7777776	3.0	siemens	allegra	80.35	75.76	91.88	77.41	110.0	37.0	3.99	82.0	107.0	5.6558264518270684	233.02524659191099	193.84359400998338	1322.4686684465528	70.51427364349365	92.80183911323547	96.29334211349487
0002_sub-06	ds000002	ds000002/sub-06/anat/sub-06_T1w.nii.gz	20.5	m	1.7777776	3.0	siemens	allegra	80.35	75.12	91.7	76.93	136.0	44.5	4.79	81.0	97.0	4.53369597999417	188.14002771859506	168.88519134775376	1128.6267128433446	71.61448001861572	93.88906359672546	96.90879583358765
0002_sub-07	ds000002	ds000002/sub-07/anat/sub-07_T1w.nii.gz	23.5	f	1.7777776	3.0	siemens	allegra	80.35	76.74	91.73	78.13	164.0	46.0	5.0	82.0	108.0	4.636891228812081	192.2678376713115	180.69883527454243	1135.8538724505863	78.2234251499176	93.47967505455016	96.42937779426576
0002_sub-08	ds000002	ds000002/sub-08/anat/sub-08_T1w.nii.gz	22.5	f	1.7777776	3.0	siemens	allegra	80.35	74.8	91.33	76.68	130.0	40.0	3.69	0.08	94.0	4.140637261526925	172.41767897990528	163.2279534109817	1089.098835257291	67.9857850074768	93.37902069091795	96.59741520881651
0002_sub-09	ds000002	ds000002/sub-09/anat/sub-09_T1w.nii.gz	19.5	m	1.7777776	3.0	siemens	allegra	80.35	75.28	90.7	77.05	112.0	40.5	3.7	81.0	103.0	3.777817122790278	157.90487343043938	160.73211314475873	940.8528851737866	71.84604406356812	94.01815533638	96.9342291355133
0002_sub-10	ds000002	ds000002/sub-10/anat/sub-10_T1w.nii.gz	22.5	f	1.7777776	3.0	siemens	allegra	80.35	75.6	91.37	77.29	108.0	46.0	4.64	89.0	124.0	3.9769643666792884	165.8707631859998	161.23128119800333	1048.3412042655048	73.02654981613159	94.6686327457428	96.72535061836244
0002_sub-11	ds000002	ds000002/sub-11/anat/sub-11_T1w.nii.gz	22.5	m	1.7777776	3.0	siemens	allegra	80.35	76.33	90.37	77.84	116.0	34.0	5.12	88.0	118.0	4.676275058668486	193.8431908655677	180.5324459234609	1071.1756574818091	66.99322462081909	93.20827722549438	96.68144583702087
0002_sub-12	ds000002	ds000002/sub-12/anat/sub-12_T1w.nii.gz	25.5	f	1.7777776	3.0	siemens	allegra	80.35	73.94	90.53	75.99	68.0	23.5	2.27	74.0	88.0	5.023733353128239	207.7415226439578	177.70382695507487	1213.5377834099168	76.73140168190002	93.5128927230835	96.61356210708618
0002_sub-13	ds000002	ds000002/sub-13/anat/sub-13_T1w.nii.gz	25.5	f	1.7777776	3.0	siemens	allegra	80.35	77.01	91.86	78.33	216.0	77.5	6.93	86.0	121.0	4.610868181501115	191.22691577887286	146.4226289517471	931.0096643500143	78.4741759300232	94.43702101707458	96.55125737190248
0002_sub-14	ds000002	ds000002/sub-14/anat/sub-14_T1w.nii.gz	31.5	m	1.7777776	3.0	siemens	allegra	80.35	76.96	91.39	78.29	60.0	30.0	2.08	79.0	101.0	4.163754229642906	173.3423577045445	184.02662229617306	1147.5503879981047	78.75630855560303	92.49289631843568	96.43998742103577
0002_sub-15	ds000002	ds000002/sub-15/anat/sub-15_T1w.nii.gz	22.5	f	1.7777776	3.0	siemens	allegra	80.35	75.11	91.68	76.92	134.0	45.5	4.2	81.0	111.0	3.6495712825230187	152.775039819749	180.5324459234609	1095.4161224209254	74.81295466423035	93.4740960597992	96.66075110435486
0002_sub-16	ds000002	ds000002/sub-16/anat/sub-16_T1w.nii.gz	20.5	m	1.7777776	3.0	siemens	allegra	80.35	75.29	91.07	77.06	144.0	42.0	4.42	88.0	127.0	4.612413717775928	191.28873722986538	173.21131447587356	1151.0197378868434	68.71086359024048	94.45810317993164	96.67134881019592
0002_sub-17	ds000002	ds000002/sub-17/anat/sub-17_T1w.nii.gz	25.5	f	1.7777776	3.0	siemens	allegra	80.35	75.29	91.07	77.06	144.0	42.0	4.42	88.0	127.0	4.545345209082778	188.60599688213938	173.04492512479203	1086.3500664433095	68.71086359024048	94.45810317993164	96.67134881019592
0003_sub-01	ds000003	ds000003/sub-01/anat/sub-01_T1w.nii.gz	25.5	m	1.7777779	3.0	siemens	allegra	80.35	75.25	91.84	77.02	26.0	15.5	0.56	71.0	77.0	4.336532670624401	180.25349362453179	168.88519134775376	1082.4817897737296	81.51463866233826	94.69817280769348	96.85450196266174
0003_sub-02	ds000003	ds000003/sub-02/anat/sub-02_T1w.nii.gz	18.5	m	1.7777779	3.0	siemens	allegra	80.35	69.61	91.44	72.33	114.0	34.0	3.46	86.0	113.0	3.9765117606338185	165.85265722490848	170.8818635607321	985.1889600872711	70.0932502746582	93.86428594589232	96.7524230480194
0003_sub-03	ds000003	ds000003/sub-03/anat/sub-03_T1w.nii.gz	22.5	f	1.7777779	3.0	siemens	allegra	80.35	79.45	92.76	79.88	72.0	21.5	2.26	76.0	96.0	4.2333259387892115	176.1252243511242	171.8801996672213	1111.2760994151754	80.82050085067749	93.97424459457396	97.11734056472778
0003_sub-04	ds000003	ds000003/sub-04/anat/sub-04_T1w.nii.gz	25.5	f	1.7777779	3.0	siemens	allegra	80.35	65.39	89.77	68.58	164.0	62.5	5.72	0.09	125.0	4.075486319405691	169.81163957578337	164.05990016638935	1060.6771445444842	77.33270525932312	92.3923134803772	95.47094106674194
0003_sub-05	ds000003	ds000003/sub-05/anat/sub-05_T1w.nii.gz	22.5	m	1.7777779	3.0	siemens	allegra	80.35	67.74	90.38	70.68	64.0	24.5	2.01	78.0	83.0	5.508745933065609	227.1420241221801	153.57737104825293	995.3057993749513	71.01169228553772	93.08103919029236	95.99469900131226
0003_sub-06	ds000003	ds000003/sub-06/anat/sub-06_T1w.nii.gz	38.5	m	1.7777779	3.0	siemens	allegra	80.35	80.57	91.33	80.46	78.0	31.0	2.09	74.0	87.0	4.031099883877501	168.0361821546558	155.57404326123128	1073.3046157029248	79.89276647567749	93.87227892875671	96.80833220481873
0003_sub-07	ds000003	ds000003/sub-07/anat/sub-07_T1w.nii.gz	36.5	m	1.7777779	3.0	siemens	allegra	80.35	70.84	93.7	73.4	60.0	32.5	1.94	74.0	89.0	4.322193885336117	179.6799422130004	151.74708818635608	996.7000598206965	79.26021814346313	94.09534335136414	97.02404141426086
0003_sub-08	ds000003	ds000003/sub-08/anat/sub-08_T1w.nii.gz	19.5	m	1.7777779	3.0	siemens	allegra	80.35	71.29	91.92	73.78	84.0	42.0	2.78	0.08	103.0	4.807710647583008	199.10061270287605	156.57237936772046	962.7745801147571	76.80547833442688	94.03512477874756	96.70943021774292
0003_sub-09	ds000003	ds000003/sub-09/anat/sub-09_T1w.nii.gz	20.5	m	1.7777779	3.0	siemens	allegra	80.35	72.61	91.38	74.9	110.0	40.0	3.73	84.0	116.0	4.4916583080681	186.45851912227974	157.07154742096506	981.4383907598682	75.85458159446716	93.7927782535553	96.43510580062866
0003_sub-10	ds000003	ds000003/sub-10/anat/sub-10_T1w.nii.gz	19.5	f	1.7777779	3.0	siemens	allegra	80.35	61.38	92.13	64.95	184.0	58.0	5.86	91.0	128.0	4.1291581367959775	171.95851227139485	179.03494176372712	1172.554239185453	81.57426118850708	93.90385150909424	96.15747928619383
0003_sub-11	ds000003	ds000003/sub-11/anat/sub-11_T1w.nii.gz	21.5	f	1.7777779	3.0	siemens	allegra	80.35	74.5	92.58	76.44	62.0	27.0	2.03	74.0	86.0	5.4580325496440025	225.11348878531584	174.70881863560732	1017.6950943258538	79.00763750076294	94.1652238368988	96.76509499549866
0003_sub-12	ds000003	ds000003/sub-12/anat/sub-12_T1w.nii.gz	19.5	m	1.7777779	3.0	siemens	allegra	80.35	69.98	88.27	72.65	134.0	45.5	5.0	85.0	106.0	4.179813813190071	173.9847393271586	158.4026622296173	1035.8093430891333	69.62321996688843	91.65717959403992	95.80848217010498
0003_sub-13	ds000003	ds000003/sub-13/anat/sub-13_T1w.nii.gz	29.5	f	1.7777779	3.0	siemens	allegra	80.35	76.57	94.02	78.01	116.0	39.5	4.4	84.0	115.0	4.428030228128239	183.9133959246853	152.74542429284526	1000.7815739236319	77.63139605522156	94.2984402179718	96.8421995639801
0005_sub-01	ds000005	ds000005/sub-01/anat/sub-01_T1w.nii.gz	28.5	m	1.777777	3.0	siemens	allegra	80.35	76.17	92.49	77.72	3215.5	3215.5	1.36	68.0	71.0	4.320321666951082	179.60505863541874	182.52911813643928	1097.217512214768	81.69611096382141	94.65457201004028	97.16612100601196
0005_sub-02	ds000005	ds000005/sub-02/anat/sub-02_T1w.nii.gz	21.5	f	1.777777	3.0	siemens	allegra	80.35	76.81	92.33	78.18	104.0	43.5	3.71	81.0	101.0	3.924164772033691	163.7587828387231	155.40765391014975	909.2872595309706	79.46560382843018	94.91480588912964	97.16873168945312
0005_sub-03	ds000005	ds000005/sub-03/anat/sub-03_T1w.nii.gz	27.5	f	1.777777	3.0	siemens	allegra	80.35	74.98	93.86	76.82	54.0	20.0	1.82	74.0	84.0	4.364449345335668	181.3701657708022	153.91014975041597	937.1106701848367	76.68168544769287	93.14663410186768	96.63227200508118
0005_sub-04	ds000005	ds000005/sub-04/anat/sub-04_T1w.nii.gz	25.5	m	1.7777894	3.0	siemens	allegra	80.35	77.23	92.58	78.48	26.0	14.0	0.53	0.07	74.0	4.545558326098384	188.61445393859097	177.8702163061564	1098.3991541885243	80.31079769134521	94.2503571510315	96.86185121536256
0005_sub-05	ds000005	ds000005/sub-05/anat/sub-05_T1w.nii.gz	20.5	f	1.7777779	3.0	siemens	allegra	80.35	0.0	83.58	8.71	40.5	40.5	0.16	469.0	1115.0	4.89830172791773	202.72425591626492	74.37603993344426	484.7303540835759	0.0	0.0	0.0
0005_sub-06	ds000005	ds000005/sub-06/anat/sub-06_T1w.nii.gz	20.5	m	1.7777779	3.0	siemens	allegra	80.35	72.44	91.63	74.76	56.0	19.0	2.73	82.0	114.0	4.286910271158024	178.2685976458767	143.59400998336108	896.459302692464	78.54291796684265	93.8689947128296	96.48157954216003
0005_sub-07	ds000005	ds000005/sub-07/anat/sub-07_T1w.nii.gz	24.5	f	1.7777777	3.0	siemens	allegra	80.35	74.38	91.35	76.34	178.0	52.5	4.9	84.0	116.0	4.247302133209851	176.68427327413136	150.58236272878537	1050.6397676118452	71.98061347007751	94.409841299057	96.83700203895567
0005_sub-08	ds000005	ds000005/sub-08/anat/sub-08_T1w.nii.gz	25.5	m	1.7777779	3.0	siemens	allegra	80.35	75.14	92.98	76.94	48.0	22.0	1.61	75.0	88.0	4.890457562037876	202.4104892810708	174.5424292845258	1025.0059621496057	84.5314621925354	95.13956904411316	96.96425795555116
0005_sub-09	ds000005	ds000005/sub-09/anat/sub-09_T1w.nii.gz	19.5	f	1.7777779	3.0	siemens	allegra	80.35	72.29	91.08	74.63	186.0	58.5	6.01	85.0	0.11	4.361230499890385	181.24140679517114	175.70715474209652	1053.7433512189668	72.25026488304138	94.20316219329834	96.60958647727966
0005_sub-10	ds000005	ds000005/sub-10/anat/sub-10_T1w.nii.gz	20.5	m	1.7777779	3.0	siemens	allegra	80.35	71.63	92.48	74.08	138.0	47.0	3.93	79.0	99.0	4.456044703113789	185.0339749241073	159.56738768718802	942.0889035769991	76.86101794242859	93.83530020713806	96.59064412117004
0005_sub-11	ds000005	ds000005/sub-11/anat/sub-11_T1w.nii.gz	20.5	m	1.7777779	3.0	siemens	allegra	80.35	75.19	93.83	76.98	56.0	26.0	1.55	72.0	0.08	4.036049161638532	168.234153265097	167.72046589018302	1092.0456650930796	74.48403835296631	93.9552903175354	97.06090688705444
0005_sub-12	ds000005	ds000005/sub-12/anat/sub-12_T1w.nii.gz	21.5	m	1.7777779	3.0	siemens	allegra	80.35			80.35	20.0	20.0	0.0	365.0	865.0	4.114220191021355	171.3609944404099	84.69217970049917	486.6353205079564	0.0	0.0	0.0
0005_sub-13	ds000005	ds000005/sub-13/anat/sub-13_T1w.nii.gz	22.5	f	1.7777779	3.0	siemens	allegra	80.35	100.0		82.4	61.5	61.5	0.3	54.0	105.0	5.21169409459951	215.25995058353612	86.18968386023295	538.7161545712612	2.7593377977609634	2.5370195508003235	0.506845023483038
0005_sub-14	ds000005	ds000005/sub-14/anat/sub-14_T1w.nii.gz	19.5	f	1.7777779	3.0	siemens	allegra	80.35	0.0	0.0	8.71	144.5	144.5	7.33	6422.0	147892.0	4.165090249509227	173.3957967799248	86.35607321131448	495.3921184003205	1.8015457317233088	1.989845186471939	0.0
0005_sub-15	ds000005	ds000005/sub-15/anat/sub-15_T1w.nii.gz	20.5	f	1.7777779	3.0	siemens	allegra	80.35	71.38	93.56	73.86	86.0	28.5	2.93	77.0	91.0	4.08833630230962	170.32563889194054	162.39600665557404	959.5219167291037	81.02700710296631	93.97234916687012	96.5904414653778
0005_sub-16	ds000005	ds000005/sub-16/anat/sub-16_T1w.nii.gz	22.5	m	1.7777779	3.0	siemens	allegra	80.35	0.0	0.0	8.71	112.0	61.0	10.16	4833.0	79146.0	3.974680705946318	165.77941503740846	100.0	554.9280282328609	0.0	0.0	0.0
0006_sub-01	ds000006	ds000006/sub-01/ses-retest/anat/sub-01_ses-retest_T1w.nii.gz	21.5	f	1.777777	3.0	siemens	allegra	80.35	65.71	89.82	68.86	62.0	29.0	1.72	74.0	84.0	4.268705406967475	177.54040823607446	165.72379367720467	1080.0539178930546	74.62364435195923	91.9266939163208	96.11595869064332
0006_sub-02	ds000006	ds000006/sub-02/ses-retest/anat/sub-02_ses-retest_T1w.nii.gz	23.5	f	1.777777	3.0	siemens	allegra	80.35	75.11	91.72	76.92	156.0	48.5	4.72	84.0	113.0	3.838407263463857	160.32848249592976	169.55074875207987	1000.6435902697226	78.32850217819214	93.49567890167236	96.41459584236144
0006_sub-03	ds000006	ds000006/sub-03/ses-retest/anat/sub-03_ses-retest_T1w.nii.gz	19.5	m	1.777777	3.0	siemens	allegra	80.35	74.56	91.0	76.49	188.0	52.5	7.0	0.09	0.14	4.11597524370466	171.43120170556188	185.52412645590684	1113.4114723360108	66.3849413394928	92.60895848274232	94.97172236442566
0006_sub-04	ds000006	ds000006/sub-04/ses-retest/anat/sub-04_ses-retest_T1w.nii.gz	21.5	m	1.777777	3.0	siemens	allegra	80.35	75.11	91.12	76.92	106.0	36.5	3.89	77.0	95.0	3.756261066514618	157.0426346179602	199.16805324459236	1234.1860341321928	77.06807255744934	93.556547164917	96.28813862800598
0006_sub-05	ds000006	ds000006/sub-05/ses-retest/anat/sub-05_ses-retest_T1w.nii.gz	23.5	f	1.777777	3.0	siemens	allegra	80.35	76.18	91.33	77.73	174.0	51.0	5.57	83.0	108.0	4.090181856739277	170.39946622694657	198.16971713810318	1318.3216459695868	68.25793981552124	93.26600432395936	96.62811756134032
0006_sub-06	ds000006	ds000006/sub-06/ses-retest/anat/sub-06_ses-retest_T1w.nii.gz	21.5	f	1.777777	3.0	siemens	allegra	80.35	74.93	90.3	76.78	134.0	46.0	5.23	87.0	128.0	4.23361233302525	176.13668527838547	165.3910149750416	966.1022551586123	73.16697835922241	93.88084411621094	96.09884023666382
0006_sub-07	ds000006	ds000006/sub-07/ses-retest/anat/sub-07_ses-retest_T1w.nii.gz	35.5	f	1.777777	3.0	siemens	allegra	80.35	73.66	91.4	75.77	120.0	44.0	3.74	82.0	101.0	5.014075357086805	207.35520624084765	168.5524126455907	1134.2779814997607	70.91088891029358	93.35601925849916	96.38046622276306
0006_sub-08	ds000006	ds000006/sub-08/ses-retest/anat/sub-08_ses-retest_T1w.nii.gz	19.5	f	1.777777	3.0	siemens	allegra	80.35	75.46	92.74	77.19	82.0	36.5	3.82	82.0	106.0	4.69952476267912	194.77318246454027	179.70049916805326	1056.4596815787927	73.85610938072205	93.41588616371156	96.30207419395448
0006_sub-09	ds000006	ds000006/sub-09/ses-retest/anat/sub-09_ses-retest_T1w.nii.gz	22.5	f	1.777777	3.0	siemens	allegra	80.35	74.63	91.12	76.55	114.0	38.5	4.24	85.0	103.0	4.37575155374955	181.8222541073575	156.90515806988353	1088.270893002679	73.117595911026	93.7979817390442	96.37084603309631
0006_sub-10	ds000006	ds000006/sub-10/ses-retest/anat/sub-10_ses-retest_T1w.nii.gz	23.5	m	1.777777	3.0	siemens	allegra	80.35	71.34	89.48	73.83	78.0	36.0	2.38	78.0	107.0	4.086601588190818	170.25625548500818	170.8818635607321	1075.1612403295403	75.25814175605774	93.52970123291016	96.39352560043336
0006_sub-11	ds000006	ds000006/sub-11/ses-retest/anat/sub-11_ses-retest_T1w.nii.gz	22.5	m	1.777777	3.0	siemens	allegra	80.35	77.42	91.44	78.61	60.0	28.0	1.81	71.0	83.0	4.2710525162365975	177.63429260683938	167.38768718801998	1154.6702176380675	77.08698511123657	93.47365498542786	96.71710133552553
0006_sub-12	ds000006	ds000006/sub-12/ses-retest/anat/sub-12_ses-retest_T1w.nii.gz	26.5	f	1.777777	3.0	siemens	allegra	80.35	75.97	91.92	77.57	114.0	46.5	4.11	81.0	102.0	4.664634685127101	193.37757936245953	180.69883527454243	1164.5271039490092	74.15360808372498	93.29039454460144	96.40728235244752
0006_sub-13	ds000006	ds000006/sub-13/ses-retest/anat/sub-13_ses-retest_T1w.nii.gz	20.5	m	1.777777	3.0	siemens	allegra	80.35	75.92	91.08	77.53	68.0	35.5	2.41	79.0	96.0	3.9771649302268512	165.87878916644954	195.34109816971716	1284.0747158796603	75.31471252441406	93.6196267604828	96.32991552352904
0006_sub-14	ds000006	ds000006/sub-14/ses-retest/anat/sub-14_ses-retest_T1w.nii.gz	24.5	f	1.777777	3.0	siemens	allegra	80.35	75.6	91.84	77.3	112.0	43.0	4.04	84.0	112.0	4.029489050106126	167.97175396162052	164.2262895174709	947.148558450864	70.32820582389832	92.78342127799988	96.26691341400146
0007_sub-01	ds000007	ds000007/sub-01/anat/sub-01_T1w.nii.gz	30.5	m	1.7777777	3.0	siemens	allegra	80.35	72.9	89.4	75.14	70.0	29.5	1.83	71.0	0.08	4.911160955623704	203.2386261706855	191.01497504159735	1165.4053925152818	78.81928086280823	93.09122562408449	96.39579653739928
0007_sub-02	ds000007	ds000007/sub-02/anat/sub-02_T1w.nii.gz	34.5	f	1.7777779	3.0	siemens	allegra	80.35	72.59	91.29	74.88	66.0	26.0	2.38	75.0	87.0	4.080910001482282	170.028586858847	183.1946755407654	1083.3923122426336	78.1212866306305	93.90608072280884	96.55706882476808
0007_sub-03	ds000007	ds000007/sub-03/anat/sub-03_T1w.nii.gz	18.5	f	1.7777779	3.0	siemens	allegra	80.35	74.66	92.15	76.57	146.0	48.0	4.78	82.0	106.0	4.258276394435336	177.12324257696918	160.73211314475873	976.426039504429	76.80527567863464	94.42881941795348	96.96890115737916
0007_sub-04	ds000007	ds000007/sub-04/anat/sub-04_T1w.nii.gz	22.5	m	1.7777779	3.0	siemens	allegra	80.35	66.57	91.28	69.63	76.0	32.0	2.44	79.0	93.0	4.210632577234384	175.2174898889311	161.0648918469218	943.0495437908488	79.42615151405334	94.2752242088318	96.4189350605011
0007_sub-05	ds000007	ds000007/sub-05/anat/sub-05_T1w.nii.gz	22.5	f	1.7777779	3.0	siemens	allegra	80.35	73.11	90.67	75.31	112.0	31.0	4.28	87.0	125.0	5.029010675391372	207.9526138152106	171.38103161397672	1048.1866358787952	76.25394463539124	93.24151873588562	96.31827473640442
0007_sub-06	ds000007	ds000007/sub-06/anat/sub-06_T1w.nii.gz	19.5	m	1.7777779	3.0	siemens	allegra	80.35	73.66	91.96	75.77	18.0	13.0	0.4	65.0	67.0	4.635355131966726	192.20639207822478	152.57903494176372	948.4535989029339	81.82424902915955	93.61118078231812	96.76108360290527
0007_sub-07	ds000007	ds000007/sub-07/anat/sub-07_T1w.nii.gz	39.5	m	1.7777779	3.0	siemens	allegra	80.35	75.24	91.45	77.02	108.0	36.0	3.01	76.0	93.0	3.768599471267389	157.5361656502513	174.5424292845258	1017.4264992697568	80.98559975624084	94.42556500434875	96.91826105117798
0007_sub-08	ds000007	ds000007/sub-08/anat/sub-08_T1w.nii.gz	19.5	m	1.7777779	3.0	siemens	allegra	80.35	72.08	91.73	74.46	94.0	30.5	2.69	0.08	94.0	4.192847913625289	174.5061033445673	164.39267886855242	1078.858423874004	75.26642084121704	93.87134313583374	96.73563838005066
0007_sub-10	ds000007	ds000007/sub-10/anat/sub-10_T1w.nii.gz	20.5	f	1.7777779	3.0	siemens	allegra	80.35	75.03	92.57	76.85	86.0	31.0	3.0	82.0	98.0	4.125874869677486	171.82718158665517	149.7504159733777	961.0202908413149	55.17278909683228	93.15747618675232	96.43188118934631
0007_sub-11	ds000007	ds000007/sub-11/anat/sub-11_T1w.nii.gz	18.5	f	1.7777818	3.0	siemens	allegra	80.35	80.29	90.2	80.32	130.0	35.5	4.78	83.0	105.0	4.114497437769053	171.37206195984098	163.39434276206325	987.1238981878892	45.77479064464569	92.8687870502472	96.1479663848877
0007_sub-12	ds000007	ds000007/sub-12/anat/sub-12_T1w.nii.gz	22.5	f	1.7777779	3.0	siemens	allegra	80.35	73.93	91.53	75.99	148.0	45.0	4.55	0.08	0.1	4.062300896158024	169.2842226458767	178.369384359401	1133.46561069334	79.11491394042969	94.83246803283691	96.85967564582825
0007_sub-13	ds000007	ds000007/sub-13/anat/sub-13_T1w.nii.gz	27.5	f	1.7777779	3.0	siemens	allegra	80.35	75.47	92.56	77.2	198.0	63.5	8.27	87.0	116.0	3.7616738494561646	157.25914077780232	181.36439267886857	1066.5581021516882	71.31072878837585	93.52487325668336	96.49717211723328
0007_sub-14	ds000007	ds000007/sub-14/anat/sub-14_T1w.nii.gz	22.5	f	1.7777779	3.0	siemens	allegra	80.35	76.79	89.94	78.17	78.0	25.0	2.43	78.0	99.0	4.17963913508824	173.97775220308534	115.97337770382696	749.1302991112358	78.30896377563477	93.0287539958954	96.4480459690094
0007_sub-15	ds000007	ds000007/sub-15/anat/sub-15_T1w.nii.gz	22.5	m	1.7777779	3.0	siemens	allegra	80.35	71.04	87.64	73.57	62.0	25.5	1.88	0.08	92.0	4.584704905140156	190.18038300516199	114.97504159733778	813.4822395152428	81.22915029525757	93.79191398620604	95.9518015384674
0007_sub-16	ds000007	ds000007/sub-16/anat/sub-16_T1w.nii.gz	27.5	m	1.7777779	3.0	siemens	allegra	80.35	76.5	89.38	77.96	136.0	45.0	4.5	83.0	111.0	4.6224351805083606	191.68959401989017	123.29450915141432	743.9867904902646	80.20104765892029	93.41844916343688	96.39506340026855
0007_sub-17	ds000007	ds000007/sub-17/anat/sub-17_T1w.nii.gz	22.5	m	1.7777779	3.0	siemens	allegra	80.35	79.14	92.99	79.7	26.0	15.0	0.75	69.0	72.0	3.7747306239848224	157.78141175894862	113.31114808652246	750.5750759927363	84.96644496917725	94.31136846542358	96.87576293945312
0007_sub-18	ds000007	ds000007/sub-18/anat/sub-18_T1w.nii.gz	32.5	m	1.7777779	3.0	siemens	allegra	80.35	72.11	85.31	74.48	76.0	38.0	2.8	84.0	123.0	4.256025041852678	177.03318847366285	107.98668885191348	609.7565724808784	59.17114019393921	89.1131043434143	94.49061155319214
0007_sub-19	ds000007	ds000007/sub-19/anat/sub-19_T1w.nii.gz	19.5	m	1.7777779	3.0	siemens	allegra	80.35	74.55	93.28	76.48	124.0	42.5	4.3	85.0	0.11	3.982565451641472	166.0948048652146	100.99833610648919	682.436440823713	68.66834759712219	93.18353533744812	96.6432809829712
0007_sub-20	ds000007	ds000007/sub-20/anat/sub-20_T1w.nii.gz	20.5	f	1.7777779	3.0	siemens	allegra	80.35	75.11	91.24	76.92	192.0	56.5	5.41	87.0	114.0	3.99899706548574	166.75206941898534	99.50083194675541	587.5752185894402	54.57260012626648	93.68212819099426	96.48102521896362
0008_sub-01	ds000008	ds000008/sub-01/anat/sub-01_T1w.nii.gz	37.5	m	1.777777	3.0	siemens	allegra	80.35	76.48	92.65	77.95	110.0	41.0	4.37	79.0	103.0	3.8956761846736985	162.6192393443234	100.33277870216307	571.5972724014233	75.83742141723633	94.23308968544006	97.00259566307068
0008_sub-02	ds000008	ds000008/sub-02/anat/sub-02_T1w.nii.gz	25.5	m	1.777777	3.0	siemens	allegra	80.35	76.6	92.26	78.03	100.0	32.0	2.85	74.0	93.0	4.728405426959601	195.92840903575953	112.64559068219634	730.1835869620166	80.12251853942871	93.69668960571288	96.9105303287506
0008_sub-03	ds000008	ds000008/sub-03/anat/sub-03_T1w.nii.gz	31.5	f	1.777777	3.0	siemens	allegra	80.35	77.26	92.25	78.5	132.0	45.5	3.92	83.0	107.0	4.95875884075554	205.14254558759708	102.49584026622297	552.6695092374986	65.91315269470215	93.34168434143066	96.64614796638487
0008_sub-04	ds000008	ds000008/sub-04/anat/sub-04_T1w.nii.gz	31.5	m	1.777777	3.0	siemens	allegra	80.35	76.56	89.35	78.01	114.0	43.5	3.71	77.0	95.0	5.15955097821294	213.1742310858931	103.16139767054909	718.6480058434727	73.76058101654053	93.45729947090148	97.14042544364928
0008_sub-05	ds000008	ds000008/sub-05/anat/sub-05_T1w.nii.gz	22.5	m	1.777777	3.0	siemens	allegra	80.35	76.63	92.28	78.06	200.0	57.0	6.02	83.0	0.11	3.781805816961794	158.06442463584725	104.3261231281198	561.1700952385094	75.7636547088623	94.15470957756042	96.89902067184448
0008_sub-06	ds000008	ds000008/sub-06/anat/sub-06_T1w.nii.gz	21.5	f	1.777777	3.0	siemens	allegra	80.35	75.6	91.84	77.3	112.0	43.0	4.04	84.0	112.0	4.127389070939044	171.88775479493725	193.34442595673877	1259.149307359246	70.32820582389832	92.78342127799988	96.26691341400146
0008_sub-07	ds000008	ds000008/sub-07/anat/sub-07_T1w.nii.gz	24.5	m	1.777777	3.0	siemens	allegra	80.35	77.65	91.27	78.76	102.0	40.0	2.63	78.0	98.0	3.8139236216642414	159.34913682394514	175.540765391015	1064.916594638433	79.72823977470398	94.21221017837524	96.91876173019408
0008_sub-09	ds000008	ds000008/sub-09/anat/sub-09_T1w.nii.gz	20.5	f	1.777777	3.0	siemens	allegra	80.35	76.88	88.11	78.23	152.0	55.0	4.95	82.0	105.0	4.532525296113929	188.09320380193262	170.38269550748754	1125.310804424519	78.3290445804596	93.6778962612152	96.10593318939208
0008_sub-10	ds000008	ds000008/sub-10/anat/sub-10_T1w.nii.gz	23.5	m	1.777777	3.0	siemens	allegra	80.35	75.52	91.9	77.23	72.0	28.5	2.6	78.0	92.0	4.74118845803397	196.4397302787343	155.90682196339435	1079.0987090234876	76.26687288284302	94.82094049453735	97.12355136871338
0008_sub-11	ds000008	ds000008/sub-11/anat/sub-11_T1w.nii.gz	29.5	m	1.777777	3.0	siemens	allegra	80.35	74.0	92.78	76.04	106.0	27.5	3.62	83.0	106.0	4.832831110273088	200.105436368299	171.8801996672213	1037.4996287039917	75.0973105430603	94.81744170188904	96.91893458366394
0008_sub-12	ds000008	ds000008/sub-12/anat/sub-12_T1w.nii.gz	21.5	m	1.777777	3.0	siemens	allegra	80.35	70.18	90.9	72.82	38.0	16.5	1.12	67.0	68.0	3.762888129876584	157.30771715243884	173.21131447587356	1111.4044668835675	83.79474878311157	94.51857209205627	97.01128005981444
0008_sub-13	ds000008	ds000008/sub-13/anat/sub-13_T1w.nii.gz	24.5	m	1.777777	3.0	siemens	allegra	80.35	76.7	92.34	78.1	54.0	23.5	2.42	76.0	93.0	3.807095508186184	159.07601228482284	180.86522462562397	1163.0193862543676	79.66811060905457	94.0908432006836	96.69958353042604
0008_sub-14	ds000008	ds000008/sub-14/anat/sub-14_T1w.nii.gz	22.5	m	1.777777	3.0	siemens	allegra	80.35	76.07	92.62	77.65	58.0	22.0	1.28	74.0	79.0	4.3102473628764235	179.20208647243243	188.85191347753744	1209.6053811581746	80.23867011070251	94.6890652179718	96.7248022556305
0008_sub-15	ds000008	ds000008/sub-15/anat/sub-15_T1w.nii.gz	24.5	f	1.777777	3.0	siemens	allegra	80.35	74.13	93.75	76.14	78.0	26.0	2.75	79.0	94.0	3.988140943099041	166.31782968133712	175.540765391015	1055.5313265281236	80.09802103042603	94.37559247016908	96.4731514453888
0009_sub-01	ds000009	ds000009/sub-01/anat/sub-01_T1w.nii.gz	20.5	f	0.9536727	3.0	siemens	trio	85.31	79.77	94.64	81.49	20.0	13.5	0.69	73.0	75.0	6.818296666048011	290.0191539592798	187.35440931780366	1276.2278023033969	87.10382580757141	95.1570212841034	96.99604511260986
0009_sub-02	ds000009	ds000009/sub-02/anat/sub-02_T1w.nii.gz	26.5	f	0.95367706	3.0	siemens	trio	85.31	85.45	94.87	85.38	10.0	11.5	0.36	69.0	69.0	5.094343886083485	221.06092421036914	206.82196339434276	1298.3040757235253	87.13841438293457	95.86811661720276	97.42873907089232
0009_sub-03	ds000009	ds000009/sub-03/anat/sub-03_T1w.nii.gz	22.5	m	0.9536785	3.0	siemens	trio	85.31	82.59	93.56	83.66	36.0	27.0	1.39	75.0	0.08	4.767203914875887	207.97528620812557	228.1198003327787	1512.9447344942255	84.83184576034546	96.05589509010316	97.4015176296234
0009_sub-04	ds000009	ds000009/sub-04/anat/sub-04_T1w.nii.gz	19.5	m	0.9536768	3.0	siemens	trio	85.31	82.73	94.3	83.75	3418.5	3418.5	0.97	0.07	77.0	5.120096790547273	222.09104745839772	202.49584026622296	1321.3968550635009	87.22357749938965	96.27490639686584	97.49510884284972
0009_sub-05	ds000009	ds000009/sub-05/anat/sub-05_T1w.nii.gz	20.5	f	0.9536791	3.0	siemens	trio	85.31	77.48	93.43	79.55	18.0	13.5	0.49	68.0	66.0	6.496736760042151	277.1565837006782	194.34276206322795	1189.3913901710266	87.98308968544006	95.42022943496704	96.95552587509157
0009_sub-06	ds000009	ds000009/sub-06/anat/sub-06_T1w.nii.gz	21.5	m	0.95367175	3.0	siemens	trio	85.31	81.13	93.16	82.58	16.0	10.5	0.47	69.0	67.0	4.416780861056581	193.95854759072284	191.3477537437604	1273.7095639404952	83.27330350875854	96.53586745262146	97.90111184120178
0009_sub-07	ds000009	ds000009/sub-07/anat/sub-07_T1w.nii.gz	21.5	m	0.95366913	3.0	siemens	trio	85.31	80.37	93.01	81.98	44.0	23.0	1.26	0.07	74.0	4.308935087554309	189.6447878904207	234.6089850249584	1464.031148169397	86.25866770744324	95.84707617759705	97.2638726234436
0009_sub-09	ds000009	ds000009/sub-09/anat/sub-09_T1w.nii.gz	20.5	m	0.95367306	3.0	siemens	trio	85.31	80.99	93.98	82.47	18.0	18.0	0.26	74.0	77.0	4.7831054609649035	208.61149596734487	223.96006655574044	1493.5586394222323	88.73716592788696	96.28998041152954	97.30705618858336
0009_sub-10	ds000009	ds000009/sub-10/anat/sub-10_T1w.nii.gz	19.5	f	0.9536728	3.0	siemens	trio	85.31	83.75	94.12	84.43	18.0	12.5	0.58	0.07	69.0	4.582883289882115	200.60261619358454	230.1164725457571	1472.5535745271718	87.05382943153381	96.49131894111632	97.49364256858826
0009_sub-11	ds000009	ds000009/sub-11/anat/sub-11_T1w.nii.gz	19.5	f	0.95367837	3.0	siemens	trio	85.31	81.18	94.08	82.61	30.0	16.0	0.7	72.0	0.07	4.314688955034529	189.87469134919584	219.13477537437603	1463.1480723709706	87.41176724433899	96.24374508857728	97.32336401939392
0009_sub-12	ds000009	ds000009/sub-12/anat/sub-12_T1w.nii.gz	18.5	m	0.95367354	3.0	siemens	trio	85.31	79.88	94.24	81.58	40.0	20.0	1.12	73.0	75.0	5.75612330923275	247.53219684659223	191.846921797005	1252.6153180155532	84.43293571472168	96.41373753547668	97.4816381931305
0009_sub-13	ds000009	ds000009/sub-13/anat/sub-13_T1w.nii.gz	18.5	m	0.9536736	3.0	siemens	trio	85.31	83.03	94.36	83.96	26.0	18.5	0.86	69.0	0.07	4.142104071013781	182.97142568640135	238.2695507487521	1552.946855963928	84.80179905891418	95.9611177444458	97.55915403366087
0009_sub-14	ds000009	ds000009/sub-14/anat/sub-14_T1w.nii.gz	19.5	m	0.953669	3.0	siemens	trio	85.31	79.72	92.87	81.45	32.0	17.0	1.73	76.0	88.0	5.780539512634277	248.50896842843085	239.4342762063228	1515.5318763853402	86.53098344802856	96.03397846221924	97.132670879364
0009_sub-16	ds000009	ds000009/sub-16/anat/sub-16_T1w.nii.gz	20.5	m	0.95367455	3.0	siemens	trio	85.31	81.37	94.18	82.75	22.0	14.0	0.88	71.0	73.0	4.610598817163583	201.71118970141845	209.81697171381032	1419.0497269446446	84.60795879364014	96.41509652137756	97.62601256370544
0009_sub-17	ds000009	ds000009/sub-17/anat/sub-17_T1w.nii.gz	18.5	f	0.9536727	3.0	siemens	trio	85.31	81.31	94.43	82.72	34.0	18.0	1.48	72.0	79.0	4.767418978165606	207.9840464439836	177.03826955074877	1149.1900398459272	85.63032150268555	96.23135924339294	97.69863486289978
0009_sub-18	ds000009	ds000009/sub-18/anat/sub-18_T1w.nii.gz	22.5	m	0.95367587	3.0	siemens	trio	85.31	82.11	94.7	83.31	22.0	10.5	1.15	74.0	96.0	4.192866500543088	185.0018611452455	246.9217970049917	1547.4230097116358	87.0485246181488	96.54338955879211	97.64482975006104
0009_sub-20	ds000009	ds000009/sub-20/anat/sub-20_T1w.nii.gz	22.5	m	0.95366985	3.0	siemens	trio	85.31	81.98	94.45	83.21	38.0	14.0	1.98	77.0	92.0	4.87199491384078	212.16716136448426	213.81031613976705	1374.383642825585	88.19968700408936	96.37093544006348	97.55741953849792
0009_sub-21	ds000009	ds000009/sub-21/anat/sub-21_T1w.nii.gz	22.5	f	0.9536706	3.0	siemens	trio	85.31	83.01	94.41	83.94	26.0	14.5	1.41	69.0	82.0	4.311900625423509	189.76336943471262	211.3144758735441	1241.1486396618666	87.27641701698303	96.78601026535034	97.94490933418274
0009_sub-23	ds000009	ds000009/sub-23/anat/sub-23_T1w.nii.gz	33.5	f	0.95367944	3.0	siemens	trio	85.31	86.33	95.11	85.77	69.5	69.5	0.14	66.0	64.0	4.3088036167378325	189.63924872386139	199.3344425956739	1221.8089633349098	87.80203461647034	96.19796872138976	97.23412990570068
0009_sub-24	ds000009	ds000009/sub-24/anat/sub-24_T1w.nii.gz	27.5	f	0.9536803	3.0	siemens	trio	85.31	81.76	93.54	83.05	36.0	19.0	1.9	73.0	0.08	4.144761027122031	183.07752175575456	165.55740432612313	1079.769707498537	83.37634801864624	95.80363631248474	97.37423062324524
0009_sub-25	ds000009	ds000009/sub-25/anat/sub-25_T1w.nii.gz	19.5	m	0.95367754	3.0	siemens	trio	85.31	81.8	94.85	83.08	26.0	19.5	1.36	76.0	91.0	5.093943440184301	221.04489332307213	199.66722129783693	1221.6155214420887	86.46807670593262	96.32170796394348	97.4095344543457
0009_sub-26	ds000009	ds000009/sub-26/anat/sub-26_T1w.nii.gz	19.5	m	0.953676	3.0	siemens	trio	85.31	82.05	94.21	83.26	48.0	26.0	1.78	76.0	89.0	4.938058755835708	214.80954782220252	184.69217970049917	1192.4330857997682	83.12851190567017	96.01241946220398	97.56239652633668
0009_sub-28	ds000009	ds000009/sub-28/anat/sub-28_T1w.nii.gz	20.5	f	0.9536772	3.0	siemens	trio	85.31	80.57	94.47	82.14	16.0	10.0	0.4	67.0	66.0	5.1723084157826955	224.17950159169803	178.86855241264558	1117.728740189153	89.12568092346191	96.34238481521606	97.28753566741943
0009_sub-29	ds000009	ds000009/sub-29/anat/sub-29_T1w.nii.gz	22.5	m	0.95367396	3.0	siemens	trio	85.31	81.01	93.01	82.48	2411.0	2411.0	0.75	73.0	0.07	4.525262482312261	198.29775234975295	169.38435940099833	999.04881284449	86.03448867797852	96.5713381767273	97.58315682411194
0011_sub-01	ds000011	ds000011/sub-01/anat/sub-01_T1w.nii.gz	35.5	m	1.7777776	3.0	siemens	allegra	80.35	70.39	91.08	73.01	90.0	28.0	2.27	74.0	86.0	3.726051291640924	155.83424018446522	158.56905158069884	963.1654651912061	79.43301200866699	93.08131337165833	96.5601682662964
0011_sub-02	ds000011	ds000011/sub-02/anat/sub-02_T1w.nii.gz	34.5	f	1.7777776	3.0	siemens	allegra	80.35	71.97	93.22	74.37	84.0	29.5	3.19	83.0	106.0	5.275253860317931	217.8023429315455	153.74376039933443	986.9649821402529	74.1591215133667	93.03569197654724	96.25690579414368
0011_sub-03	ds000011	ds000011/sub-03/anat/sub-03_T1w.nii.gz	29.5	f	1.7777776	3.0	siemens	allegra	80.35	75.96	93.67	77.57	122.0	38.0	5.51	85.0	0.11	4.1536344800676614	172.93756772153472	141.43094841930116	913.2245522496346	75.78398585319519	93.65824460983276	95.78291773796082
0011_sub-04	ds000011	ds000011/sub-04/anat/sub-04_T1w.nii.gz	19.5	f	1.7777776	3.0	siemens	allegra	80.35	75.96	91.62	77.56	214.0	65.5	7.6	0.09	117.0	4.336383099458655	180.24751249717445	165.22462562396007	1060.4940497699156	69.59153413772583	93.88919472694396	96.26672267913818
0011_sub-05	ds000011	ds000011/sub-05/anat/sub-05_T1w.nii.gz	29.5	m	1.7777776	3.0	siemens	allegra	80.35	76.82	91.24	78.19	102.0	34.0	3.23	75.0	93.0	4.049010860676667	168.75262294589493	172.04658901830283	1119.4421639714267	75.0826895236969	93.0853009223938	96.8945324420929
0011_sub-06	ds000011	ds000011/sub-06/anat/sub-06_T1w.nii.gz	20.5	m	1.7777776	3.0	siemens	allegra	80.35	75.54	91.05	77.25	76.0	33.0	2.71	0.08	99.0	4.582973694314762	190.11113629141875	174.5424292845258	1135.0176540003376	75.37426948547363	93.62860918045044	96.3386297225952
0011_sub-07	ds000011	ds000011/sub-07/anat/sub-07_T1w.nii.gz	37.5	m	1.7777776	3.0	siemens	allegra	80.35	79.62	91.03	79.97	84.0	37.0	2.21	75.0	89.0	4.138999179917938	172.3521557155458	179.70049916805326	1123.5236870867948	78.86787056922913	93.72348189353944	96.7023491859436
0011_sub-08	ds000011	ds000011/sub-08/anat/sub-08_T1w.nii.gz	26.5	f	1.7777776	3.0	siemens	allegra	80.35	78.67	90.05	79.42	114.0	40.0	3.94	86.0	119.0	4.320605725658183	179.61641754515557	161.89683860232947	1103.8783191702125	80.9446930885315	93.9102590084076	96.29597663879396
0011_sub-09	ds000011	ds000011/sub-09/anat/sub-09_T1w.nii.gz	21.5	f	1.7777776	3.0	siemens	allegra	80.35	74.79	93.17	76.67	148.0	47.5	7.03	0.09	132.0	4.258341108049665	177.12583284081484	176.53910149750416	1090.7453740095793	77.25425362586975	93.79927515983582	96.22902870178224
0011_sub-10	ds000011	ds000011/sub-10/anat/sub-10_T1w.nii.gz	20.5	f	1.7777776	3.0	siemens	allegra	80.35	74.7	91.6	76.6	138.0	41.5	4.46	81.0	105.0	4.625614127334283	191.8167536121996	173.37770382695507	1084.3989850531252	78.256094455719	93.94680857658386	96.32760882377625
0011_sub-11	ds000011	ds000011/sub-11/anat/sub-11_T1w.nii.gz	21.5	f	1.7777776	3.0	siemens	allegra	80.35	76.53	92.27	77.98	112.0	39.5	4.03	83.0	116.0	3.688418427292181	154.3289256105155	148.41930116472545	1017.6606710031343	64.5782470703125	92.50584244728088	96.63162231445312
0011_sub-12	ds000011	ds000011/sub-12/anat/sub-12_T1w.nii.gz	19.5	f	1.7777776	3.0	siemens	allegra	80.35	69.81	91.9	72.5	138.0	50.5	5.0	85.0	106.0	3.679359299795968	153.96656051066697	155.90682196339435	1047.899797809217	79.57288026809692	94.16102170944214	95.9691882133484
0011_sub-13	ds000011	ds000011/sub-13/anat/sub-13_T1w.nii.gz	20.5	f	1.7777776	3.0	siemens	allegra	80.35	77.85	92.22	78.9	90.0	31.5	4.81	83.0	115.0	4.635809197717783	192.22455642753957	176.37271214642263	1156.9577167080731	74.54041242599487	93.9820945262909	96.4282751083374
0011_sub-14	ds000011	ds000011/sub-14/anat/sub-14_T1w.nii.gz	30.5	m	1.7777776	3.0	siemens	allegra	80.35	75.3	92.61	77.07	36.0	21.5	1.33	71.0	77.0	4.649969023101184	192.79094944287561	159.06821963394344	926.7133774624601	78.92539501190186	93.12644600868224	96.33041620254517
0030_sub-10159	ds000030	ds000030/sub-10159/anat/sub-10159_T1w.nii.gz	30.5	f	1.0	3.0	siemens	trio	85.0	56.22	94.38	60.26	302.0	95.5	9.42	94.0	122.0	4.912844580046984	212.6137832018794	153.07820299500833	1052.6565227489348	82.69178867340088	93.39978694915771	95.58705687522888
0030_sub-10171	ds000030	ds000030/sub-10171/anat/sub-10171_T1w.nii.gz	24.5	m	1.0	3.0	siemens	trio	85.0	79.17	93.05	80.95	20.0	11.5	0.85	72.0	71.0	4.650019723541882	202.10078894167526	158.9018302828619	1048.4632599098222	82.98102617263794	95.70254683494568	97.27762937545776
0030_sub-10189	ds000030	ds000030/sub-10189/anat/sub-10189_T1w.nii.gz	49.5	m	0.99999917	3.0	siemens	trio	85.0	82.12	91.55	83.23	85.5	85.5	0.18	57.0	55.0	4.375898497445243	191.1359599423305	166.72212978369384	1154.8754013135733	89.6413266658783	95.4166829586029	97.23520874977112
0030_sub-10193	ds000030	ds000030/sub-10193/anat/sub-10193_T1w.nii.gz	40.5	m	0.9999972	3.0	siemens	trio	85.0	64.86	94.12	68.18	74.0	35.0	2.43	84.0	101.0	5.342134553558972	229.78544976259553	178.86855241264558	1061.8646609315986	74.40071105957031	90.71401357650755	95.43246030807497
0030_sub-10206	ds000030	ds000030/sub-10206/anat/sub-10206_T1w.nii.gz	21.5	m	1.0	3.0	siemens	trio	85.0	79.38	94.34	81.12	24.0	13.5	0.76	65.0	64.0	6.295796608438296	267.93186433753186	184.3594009983361	1240.3492114736428	84.37098860740662	95.9661602973938	97.16287851333618
0030_sub-10217	ds000030	ds000030/sub-10217/anat/sub-10217_T1w.nii.gz	33.5	f	1.0	3.0	siemens	trio	85.0	81.53	93.15	82.81	10.0	8.0	0.26	67.0	76.0	5.1462899422159	221.951597688636	168.5524126455907	999.1875869352748	84.52016115188599	95.28307914733888	97.66027331352234
0030_sub-10225	ds000030	ds000030/sub-10225/anat/sub-10225_T1w.nii.gz	35.5	m	1.0000021	3.0	siemens	trio	85.0	76.31	93.97	78.52	148.5	148.5	0.58	66.0	69.0	4.859160695757185	210.46637711542056	189.1846921797005	1220.3729128567688	87.58920431137085	95.74353098869324	97.40597009658812
0030_sub-10227	ds000030	ds000030/sub-10227/anat/sub-10227_T1w.nii.gz	31.5	f	1.0	3.0	siemens	trio	85.0	79.53	93.49	81.25	6.0	10.5	0.25	0.06	59.0	4.70381279380954	204.2525117523816	161.39767054908486	946.1739965698882	89.04694318771362	95.90805768966676	97.22616672515868
0030_sub-10228	ds000030	ds000030/sub-10228/anat/sub-10228_T1w.nii.gz	40.5	f	1.000004	3.0	siemens	trio	85.0	82.05	93.16	83.18	66.0	66.0	0.07	61.0	59.0	4.571456130670041	198.9581486272847	182.02995008319468	1221.583645864447	87.08744645118713	95.9277093410492	97.542005777359
0030_sub-10235	ds000030	ds000030/sub-10235/anat/sub-10235_T1w.nii.gz	22.5	m	1.0	3.0	siemens	trio	85.0	75.03	94.35	77.39	20.0	12.0	0.72	67.0	65.0	4.661413698780294	202.55654795121174	193.67720465890184	1287.1557917450023	85.47471165657043	95.96763849258424	97.56426811218262
0030_sub-10249	ds000030	ds000030/sub-10249/anat/sub-10249_T1w.nii.gz	28.5	m	1.0	3.0	siemens	trio	85.0	83.59	93.24	84.21	12.0	12.5	0.38	59.0	57.0	4.233370119211624	185.43480476846497	162.063227953411	1039.4421477229184	88.44336867332458	95.61355113983154	97.4097490310669
0030_sub-10269	ds000030	ds000030/sub-10269/anat/sub-10269_T1w.nii.gz	38.5	m	0.47265625	3.0	siemens	trio	88.89	70.49	91.93	73.34	40.0	25.5	1.34	71.0	83.0	4.571594024191097	232.40966630197897	177.2046589018303	1102.8816594451998	80.06738424301147	90.38523435592651	92.9414689540863
0030_sub-10271	ds000030	ds000030/sub-10271/anat/sub-10271_T1w.nii.gz	41.5	f	0.9999982	3.0	siemens	trio	85.0	76.69	92.56	78.84	16.0	15.5	0.4	67.0	67.0	4.2859560129593826	187.5382839884731	178.369384359401	1042.6493990910276	86.56192421913147	95.82931995391846	97.23138213157654
0030_sub-10273	ds000030	ds000030/sub-10273/anat/sub-10273_T1w.nii.gz	30.5	f	1.0000025	3.0	siemens	trio	85.0	78.64	93.43	80.51	24.0	10.0	0.79	64.0	65.0	4.597776179410973	200.01098680162758	172.8785357737105	1133.5527546289127	87.63920664787292	95.99005579948424	97.40725755691528
0030_sub-10274	ds000030	ds000030/sub-10274/anat/sub-10274_T1w.nii.gz	43.5	m	0.999994	3.0	siemens	trio	85.0	84.16	92.58	84.55	16.0	8.0	0.29	64.0	64.0	5.40739477897177	232.39593605995756	170.71547420965058	1071.0865365356137	88.41300010681152	95.88134288787842	97.69334197044373
0030_sub-10280	ds000030	ds000030/sub-10280/anat/sub-10280_T1w.nii.gz	27.5	m	0.96131897	3.0	siemens	trio	85.26	74.45	91.87	76.88	14.0	14.0	0.47	67.0	69.0	4.532318699116608	198.3741929809202	186.52246256239602	1224.8241198940696	85.83598136901855	95.57033777236938	97.30014204978944
0030_sub-10290	ds000030	ds000030/sub-10290/anat/sub-10290_T1w.nii.gz	48.5	m	1.0	3.0	siemens	trio	85.0	81.57	94.36	82.83	14.0	13.0	0.37	59.0	58.0	5.067913386286521	218.81653545146082	186.35607321131448	1252.6364651857257	90.1717483997345	95.55293917655943	97.33434915542604
0030_sub-10292	ds000030	ds000030/sub-10292/anat/sub-10292_T1w.nii.gz	49.5	m	1.0	3.0	siemens	trio	85.0	77.51	93.78	79.55	10.0	10.0	0.35	63.0	62.0	4.427801443606007	193.21205774424027	180.69883527454243	1238.6623010005771	86.10888719558716	96.10732793807983	97.44818210601808
0030_sub-10304	ds000030	ds000030/sub-10304/anat/sub-10304_T1w.nii.gz	23.5	f	1.0	3.0	siemens	trio	85.0	75.75	93.49	78.02	8.0	9.0	0.19	64.0	62.0	4.041484618673519	177.75938474694075	156.07321131447588	1058.8746684785222	86.34669184684753	95.80955505371094	97.69696593284608
0030_sub-10316	ds000030	ds000030/sub-10316/anat/sub-10316_T1w.nii.gz	29.5	m	1.0	3.0	siemens	trio	85.0	77.07	92.76	79.17	36.0	20.0	1.16	0.07	79.0	4.767385502250827	206.79542009003305	206.9883527454243	1212.2748168370003	87.92787790298462	95.15191912651062	96.69885635375977
0030_sub-10321	ds000030	ds000030/sub-10321/anat/sub-10321_T1w.nii.gz	34.5	m	1.0	3.0	siemens	trio	85.0	81.7	95.0	82.94	67.5	67.5	0.06	62.0	0.06	4.178270709757902	183.23082839031608	170.71547420965058	1052.3736128956727	81.57516121864319	95.15743255615234	97.66358137130736
0030_sub-10325	ds000030	ds000030/sub-10325/anat/sub-10325_T1w.nii.gz	29.5	f	1.0000061	3.0	siemens	trio	85.0	79.84	93.27	81.5	146.5	146.5	0.36	65.0	63.0	4.845839033321457	209.93341401898158	156.07321131447588	1033.7121124848115	84.83662009239197	95.76879739761353	97.39272594451904
0030_sub-10329	ds000030	ds000030/sub-10329/anat/sub-10329_T1w.nii.gz	22.5	m	1.0	3.0	siemens	trio	85.0	77.59	91.82	79.62	22.0	11.0	0.67	67.0	64.0	4.71532646490603	204.7130585962412	168.5524126455907	1001.014935452288	82.76468515396118	95.93082070350648	97.8224754333496
0030_sub-10339	ds000030	ds000030/sub-10339/anat/sub-10339_T1w.nii.gz	45.5	f	0.9999988	3.0	siemens	trio	85.0	83.02	94.88	83.85	6.0	10.0	0.15	62.0	0.06	4.374936356836435	191.09748325350088	162.89517470881864	1035.0943212408258	88.51046562194824	95.820951461792	97.3405659198761
0030_sub-10340	ds000030	ds000030/sub-10340/anat/sub-10340_T1w.nii.gz	32.5	m	1.0	3.0	siemens	trio	85.0	81.22	92.69	82.58	10.0	16.0	0.26	65.0	64.0	4.070031205002142	178.90124820008566	199.50083194675543	1173.4145976678508	84.75739359855652	95.78508138656616	97.75449633598328
0030_sub-10345	ds000030	ds000030/sub-10345/anat/sub-10345_T1w.nii.gz	25.5	m	1.0	3.0	siemens	trio	85.0	82.19	93.49	83.28	24.0	15.0	0.89	69.0	84.0	5.181998622660735	223.3799449064294	172.21297836938436	1029.85430497928	87.6226007938385	96.03446125984192	97.4233090877533
0030_sub-10347	ds000030	ds000030/sub-10347/anat/sub-10347_T1w.nii.gz	25.5	f	1.0	3.0	siemens	trio	85.0	78.91	93.54	80.73	10.0	7.0	0.45	68.0	69.0	4.388936393114985	191.6574557245994	185.85690515806988	1079.9053588921229	79.92744445800781	95.48920392990112	97.73284792900084
0030_sub-10356	ds000030	ds000030/sub-10356/anat/sub-10356_T1w.nii.gz	43.5	f	1.0000007	3.0	siemens	trio	85.0	74.63	93.16	77.03	16.0	11.5	0.33	61.0	0.06	5.002523830958776	216.2009363333658	194.67554076539102	1290.749540671484	87.75541186332703	95.27008533477785	97.36059308052064
0030_sub-10361	ds000030	ds000030/sub-10361/anat/sub-10361_T1w.nii.gz	42.5	f	1.0	3.0	siemens	trio	85.0	79.1	94.68	80.89	10.0	9.0	0.19	59.0	59.0	4.21893801007952	184.85752040318079	174.70881863560732	1050.4349376120758	90.16592502593994	96.28185033798218	97.7299153804779
0030_sub-10365	ds000030	ds000030/sub-10365/anat/sub-10365_T1w.nii.gz	24.5	f	1.0	3.0	siemens	trio	85.0	69.18	93.89	72.11	26.0	20.0	0.8	73.0	76.0	4.641414272541901	201.75657090167604	184.02662229617306	1133.6883361393805	83.16771388053894	95.45868635177612	97.36788868904114
0030_sub-10376	ds000030	ds000030/sub-10376/anat/sub-10376_T1w.nii.gz	42.5	f	1.0	3.0	siemens	trio	85.0	76.73	93.18	78.88	8.0	11.0	0.47	0.06	62.0	4.638410490386339	201.63641961545355	182.52911813643928	1240.757258693118	84.77466702461243	94.718199968338	97.33687043190002
0030_sub-10377	ds000030	ds000030/sub-10377/anat/sub-10377_T1w.nii.gz	49.5	m	0.5054321	3.0	siemens	trio	88.63	78.71	93.12	80.83	14.0	15.5	0.38	62.0	63.0	4.834633554731097	238.19087490814672	200.4991680532446	1309.7478803847066	88.06140422821045	93.05884838104248	95.69478034973145
0030_sub-10388	ds000030	ds000030/sub-10388/anat/sub-10388_T1w.nii.gz	50.5	f	1.0	3.0	siemens	trio	85.0	80.91	93.41	82.34	10.0	8.0	0.36	62.0	64.0	4.871841644754215	210.9736657901686	165.3910149750416	953.0497859062616	89.5589292049408	95.2592670917511	96.75464034080504
0030_sub-10429	ds000030	ds000030/sub-10429/anat/sub-10429_T1w.nii.gz	36.5	f	1.0	3.0	siemens	trio	85.0	79.11	94.56	80.9	30.0	10.5	0.78	67.0	68.0	5.001062373725735	216.14249494902938	165.55740432612313	980.6738312995824	86.68199181556702	95.81292271614076	97.27129936218262
0030_sub-10438	ds000030	ds000030/sub-10438/anat/sub-10438_T1w.nii.gz	25.5	m	1.0	3.0	siemens	trio	85.0	75.61	91.18	77.9	10.0	10.5	0.38	64.0	63.0	4.754666600908552	206.28666403634205	148.41930116472545	963.5716802999526	82.82561302185059	95.30412554740906	97.32990860939026
0030_sub-10440	ds000030	ds000030/sub-10440/anat/sub-10440_T1w.nii.gz	26.5	f	1.0	3.0	siemens	trio	85.0	78.55	93.41	80.44	14.0	12.0	0.24	68.0	66.0	4.676102132213359	203.14408528853434	158.23627287853577	1016.8487177208334	85.77821254730225	95.1579451560974	97.40411639213562
0030_sub-10448	ds000030	ds000030/sub-10448/anat/sub-10448_T1w.nii.gz	37.5	m	1.0	3.0	siemens	trio	85.0	79.88	92.08	81.53	12.0	9.5	0.29	64.0	63.0	4.729968674328862	205.29874697315446	173.37770382695507	1044.8045642749016	81.20505213737488	95.18376588821413	97.73567914962769
0030_sub-10455	ds000030	ds000030/sub-10455/anat/sub-10455_T1w.nii.gz	25.5	m	1.0	3.0	siemens	trio	85.0	71.83	92.55	74.52	22.0	10.5	1.07	68.0	79.0	4.690721472915338	203.72885891661352	181.19800332778703	1233.5597995849587	89.63600993156433	95.46944499015808	97.2177028656006
0030_sub-10460	ds000030	ds000030/sub-10460/anat/sub-10460_T1w.nii.gz	40.5	m	1.0	3.0	siemens	trio	85.0	79.71	94.22	81.39	16.0	15.5	1.27	0.07	91.0	5.1722975166476495	222.99190066590597	181.86356073211314	1173.722191193179	82.57554769515991	94.99295949935912	97.58745431900024
0030_sub-10471	ds000030	ds000030/sub-10471/anat/sub-10471_T1w.nii.gz	30.5	f	1.0	3.0	siemens	trio	85.0	82.53	94.79	83.52	127.5	127.5	0.14	0.06	59.0	4.416377398432517	192.75509593730067	91.846921797005	588.3825606049917	90.80344438552856	95.5666184425354	97.100567817688
0030_sub-10478	ds000030	ds000030/sub-10478/anat/sub-10478_T1w.nii.gz	21.5	f	1.0	3.0	siemens	trio	85.0	82.54	93.92	83.53	16.0	12.5	0.5	66.0	73.0	5.144456649313168	221.8782659725267	109.31780366056573	709.8029952709142	83.36284160614014	95.85777521133424	97.5594162940979
0030_sub-10487	ds000030	ds000030/sub-10487/anat/sub-10487_T1w.nii.gz	31.5	m	1.0	3.0	siemens	trio	85.0	76.77	92.05	78.91	8.0	10.0	0.16	65.0	63.0	4.294475827898298	187.8790331159319	115.47420965058237	776.8064059033538	84.82196927070618	95.82265019416808	97.44200110435486
0030_sub-10492	ds000030	ds000030/sub-10492/anat/sub-10492_T1w.nii.gz	22.5	f	1.0	3.0	siemens	trio	85.0	83.59	94.69	84.21	26.0	12.5	1.0	65.0	74.0	4.3223700231435345	188.99480092574137	114.64226289517471	687.9059990959203	92.75517463684082	95.81859707832336	96.82896733283997
0030_sub-10506	ds000030	ds000030/sub-10506/anat/sub-10506_T1w.nii.gz	25.5	m	1.0	3.0	siemens	trio	85.0	82.15	92.98	83.26	10.0	9.5	0.11	62.0	61.0	5.004094279542261	216.26377118169043	114.14309484193012	702.0022124432184	88.09565901756287	95.734840631485	97.14903831481934
0030_sub-10517	ds000030	ds000030/sub-10517/anat/sub-10517_T1w.nii.gz	21.5	f	1.0	3.0	siemens	trio	85.0	78.96	93.6	80.78	36.0	19.0	0.86	67.0	67.0	4.79374613080706	207.84984523228238	112.97836938435941	656.9557497950244	85.03749370574951	96.0090160369873	97.5985825061798
0030_sub-10523	ds000030	ds000030/sub-10523/anat/sub-10523_T1w.nii.gz	24.5	m	1.0	3.0	siemens	trio	85.0	78.92	92.2	80.74	16.0	13.5	0.46	67.0	66.0	5.224711749018455	225.0884699607382	108.15307820299502	621.6886011760672	84.3192458152771	95.60294151306152	97.16802835464478
0030_sub-10524	ds000030	ds000030/sub-10524/anat/sub-10524_T1w.nii.gz	46.5	f	1.0	3.0	siemens	trio	85.0	82.92	94.69	83.78	65.0	65.0	0.07	59.0	56.0	6.284242454840212	267.46969819360845	101.66389351081531	732.2574779967866	89.1009271144867	95.99321484565736	97.15789556503296
0030_sub-10525	ds000030	ds000030/sub-10525/anat/sub-10525_T1w.nii.gz	24.5	m	1.0	3.0	siemens	trio	85.0	75.09	93.16	77.43	14.0	11.5	0.41	62.0	61.0	4.793881104916942	207.85524419667766	95.17470881863561	650.2261590098574	82.31819272041321	94.89425420761108	97.58440852165222
0030_sub-10527	ds000030	ds000030/sub-10527/anat/sub-10527_T1w.nii.gz	24.5	m	1.0	3.0	siemens	trio	85.0	75.18	92.87	77.52	14.0	13.5	0.37	0.07	0.07	4.9765137263706745	215.160549054827	93.17803660565724	587.7717617235134	87.6221776008606	95.75944542884828	97.0028817653656
0030_sub-10530	ds000030	ds000030/sub-10530/anat/sub-10530_T1w.nii.gz	23.5	m	1.0	3.0	siemens	trio	85.0	78.89	93.3	80.72	89.5	89.5	0.13	66.0	64.0	3.942843456657565	173.81373826630258	97.50415973377704	562.5409255946646	85.79897284507751	96.06881737709044	97.56232500076294
0030_sub-10557	ds000030	ds000030/sub-10557/anat/sub-10557_T1w.nii.gz	26.5	m	1.0	3.0	siemens	trio	85.0	79.73	93.08	81.41	28.0	16.0	1.09	69.0	71.0	4.9773494564757055	215.19397825902823	102.99500831946756	602.6782963540786	86.30378842353821	95.67636847496031	97.3669409751892
0030_sub-10565	ds000030	ds000030/sub-10565/anat/sub-10565_T1w.nii.gz	25.5	f	1.0	3.0	siemens	trio	85.0	80.26	93.84	81.83	18.0	15.0	0.45	69.0	69.0	4.926161766052246	213.14647064208984	92.51247920133112	497.0738320647751	85.46541333198547	95.70660591125488	97.09696769714355
0030_sub-10570	ds000030	ds000030/sub-10570/anat/sub-10570_T1w.nii.gz	32.5	f	1.0	3.0	siemens	trio	85.0	82.88	93.72	83.75	124.0	124.0	0.62	62.0	69.0	3.943079831648846	173.82319326595382	110.14975041597339	683.9693251116241	89.19291496276855	95.74807286262512	97.54925966262816
0030_sub-10575	ds000030	ds000030/sub-10575/anat/sub-10575_T1w.nii.gz	23.5	m	1.0	3.0	siemens	trio	85.0	75.39	92.33	77.7	18.0	17.0	0.26	72.0	0.07	4.6058070902921715	200.33228361168685	222.29617304492513	1369.1671763988204	84.83638167381287	95.58439254760742	97.25679159164427
0030_sub-10624	ds000030	ds000030/sub-10624/anat/sub-10624_T1w.nii.gz	28.5	m	1.0	3.0	siemens	trio	85.0	81.23	92.55	82.58	46.0	27.5	1.52	74.0	89.0	4.703839749706034	204.25358998824134	182.1963394342762	1192.3036977630918	85.90810298919678	95.61131596565248	97.2348690032959
0030_sub-10629	ds000030	ds000030/sub-10629/anat/sub-10629_T1w.nii.gz	31.5	m	1.0	3.0	siemens	trio	85.0	77.94	92.71	79.92	30.0	18.5	1.1	69.0	69.0	4.584642429741061	199.48569718964242	192.3460898502496	1192.8183678584962	81.83425068855286	95.5278992652893	97.38539457321168
0030_sub-10631	ds000030	ds000030/sub-10631/anat/sub-10631_T1w.nii.gz	21.5	f	1.0	3.0	siemens	trio	85.0	81.52	93.6	82.8	88.0	88.0	0.11	0.06	56.0	5.31791268562784	228.81650742511357	167.38768718801998	995.238735511927	87.66081929206848	96.10790014266968	97.76371717453004
0030_sub-10638	ds000030	ds000030/sub-10638/anat/sub-10638_T1w.nii.gz	25.5	f	1.0	3.0	siemens	trio	85.0	82.08	93.31	83.2	18.0	6.5	1.26	65.0	82.0	4.6863333059816945	203.55333223926777	179.70049916805326	1042.1757456782661	86.13809943199158	95.62060236930849	97.5437343120575
0030_sub-10668	ds000030	ds000030/sub-10668/anat/sub-10668_T1w.nii.gz	25.5	f	1.0	3.0	siemens	trio	85.0	80.53	93.86	82.05	14.0	14.0	0.29	64.0	62.0	4.7691608934986345	206.8664357399454	164.891846921797	956.9729262926496	88.18039894104004	96.36725783348083	97.5431263446808
0030_sub-10672	ds000030	ds000030/sub-10672/anat/sub-10672_T1w.nii.gz	29.5	m	0.9999979	3.0	siemens	trio	85.0	80.03	93.3	81.65	12.0	10.0	1.11	69.0	0.08	4.583090665389081	199.42367733069636	162.063227953411	1061.5005546997133	85.10063290596008	95.79157829284668	97.42048978805542
0030_sub-10674	ds000030	ds000030/sub-10674/anat/sub-10674_T1w.nii.gz	42.5	f	1.0	3.0	siemens	trio	85.0	81.42	93.6	82.73	611.0	611.0	0.13	64.0	61.0	4.630704607282365	201.3281842912946	179.20133111480865	1124.820368911209	87.82088160514832	96.01078629493712	97.5351870059967
0030_sub-10678	ds000030	ds000030/sub-10678/anat/sub-10678_T1w.nii.gz	24.5	f	1.0	3.0	siemens	trio	85.0	79.28	92.21	81.04	20.0	13.0	0.9	62.0	67.0	4.362717647941745	190.60870591766977	182.1963394342762	1160.3508422217442	87.84880638122559	95.79933881759644	97.35298752784728
0030_sub-10680	ds000030	ds000030/sub-10680/anat/sub-10680_T1w.nii.gz	22.5	f	1.0	3.0	siemens	trio	85.0	78.82	92.87	80.66	10.0	14.5	0.11	71.0	68.0	4.403498416044274	192.23993664177092	183.02828618968385	1237.6342586080684	74.03597831726074	94.635009765625	97.54760265350342
0030_sub-10686	ds000030	ds000030/sub-10686/anat/sub-10686_T1w.nii.gz	26.5	f	1.000005	3.0	siemens	trio	85.0	79.11	91.38	80.9	12.0	10.5	0.2	68.0	68.0	4.414743501312878	192.6896193032698	169.38435940099833	1170.021789479341	81.66828751564026	95.39384245872498	97.73162007331848
0030_sub-10692	ds000030	ds000030/sub-10692/anat/sub-10692_T1w.nii.gz	28.5	f	1.0	3.0	siemens	trio	85.0	80.5	93.46	82.02	28.0	18.5	0.72	67.0	67.0	4.532430512564522	197.3972205025809	178.20299500831948	1071.1423968796946	85.36376953125	96.01672291755676	97.51631617546082
0030_sub-10696	ds000030	ds000030/sub-10696/anat/sub-10696_T1w.nii.gz	25.5	f	1.0	3.0	siemens	trio	85.0	80.98	92.83	82.4	18.0	7.5	0.35	63.0	61.0	4.846755825743382	209.97023302973528	194.67554076539102	1264.6256406200202	86.72903180122375	96.2458848953247	97.62313961982728
0030_sub-10697	ds000030	ds000030/sub-10697/anat/sub-10697_T1w.nii.gz	39.5	m	0.99999577	3.0	siemens	trio	85.0	77.9	91.8	79.89	14.0	11.0	0.31	61.0	59.0	4.8212749130871835	208.9510986785275	168.71880199667223	1020.40647534743	87.52822279930115	95.93920111656188	97.43050336837769
0030_sub-10704	ds000030	ds000030/sub-10704/anat/sub-10704_T1w.nii.gz	32.5	m	1.0000005	3.0	siemens	trio	85.0	81.89	93.01	83.07	68.5	68.5	0.2	58.0	54.0	4.338122581949039	189.62489120296914	183.02828618968385	1062.4301998931458	86.98661923408508	95.74950337409972	97.3477840423584
0030_sub-10707	ds000030	ds000030/sub-10707/anat/sub-10707_T1w.nii.gz	28.5	m	1.0	3.0	siemens	trio	85.0	80.91	90.64	82.34	32.0	14.0	1.22	76.0	88.0	4.976476649848782	215.15906599395126	212.31281198003327	1395.3037307672282	81.63266181945801	95.22551894187929	97.10946679115295
0030_sub-10708	ds000030	ds000030/sub-10708/anat/sub-10708_T1w.nii.gz	25.5	m	1.000002	3.0	siemens	trio	85.0	78.36	93.17	80.27	10.0	11.5	0.22	66.0	65.0	4.584782172222527	199.4912385890218	209.1514143094842	1287.6244301644933	87.58441805839539	96.06367945671082	97.52832055091858
0030_sub-10719	ds000030	ds000030/sub-10719/anat/sub-10719_T1w.nii.gz	23.5	f	1.0	3.0	siemens	trio	85.0	79.92	92.99	81.56	10.0	9.0	0.26	71.0	0.07	5.564141954694475	238.66567818777898	200.9983361064892	1248.7167788343795	80.40846586227417	95.40022611618042	97.2496747970581
0030_sub-10724	ds000030	ds000030/sub-10724/anat/sub-10724_T1w.nii.gz	22.5	f	1.0	3.0	siemens	trio	85.0	80.08	93.86	81.69	42.0	18.5	2.09	76.0	89.0	4.6778643861108895	203.21457544443558	205.99001663893512	1321.277422710721	84.15169715881348	95.64267992973328	97.18523025512695
0030_sub-10746	ds000030	ds000030/sub-10746/anat/sub-10746_T1w.nii.gz	23.5	m	1.0	3.0	siemens	trio	85.0	81.86	92.67	83.05	127.5	127.5	0.14	61.0	0.06	5.017191244631397	216.7876497852559	172.21297836938436	1156.064691047238	84.88879203796387	95.7471489906311	97.73016571998596
0030_sub-10762	ds000030	ds000030/sub-10762/anat/sub-10762_T1w.nii.gz	41.5	f	1.0	3.0	siemens	trio	85.0	83.14	93.33	83.93	126.5	126.5	0.46	65.0	65.0	4.066939159315459	178.77756637261837	187.5207986688852	1212.5273687182298	88.08228969573975	95.98088264465332	97.12238311767578
0030_sub-10779	ds000030	ds000030/sub-10779/anat/sub-10779_T1w.nii.gz	38.5	m	1.0000051	3.0	siemens	trio	85.0	78.37	94.42	80.28	149.5	149.5	0.42	64.0	61.0	4.713976237238668	204.65892632533192	175.70715474209652	1186.4981310894789	86.68138980865479	95.77512741088869	97.22456336021423
0030_sub-10785	ds000030	ds000030/sub-10785/anat/sub-10785_T1w.nii.gz	36.5	f	1.0000001	3.0	siemens	trio	85.0	79.99	94.27	81.62	16.0	9.0	0.63	67.0	71.0	4.638899978326291	201.65599671805197	172.54575707154743	1046.6694069631271	85.34517884254456	96.00327610969543	97.66993522644044
0030_sub-10788	ds000030	ds000030/sub-10788/anat/sub-10788_T1w.nii.gz	35.5	f	1.0000036	3.0	siemens	trio	85.0	79.66	93.8	81.35	615.5	615.5	0.17	66.0	65.0	4.911313640828036	212.55245869351265	176.7054908485857	1177.8953667825126	85.3072464466095	95.95617055892944	97.5278615951538
0030_sub-10844	ds000030	ds000030/sub-10844/anat/sub-10844_T1w.nii.gz	26.5	m	1.0	3.0	siemens	trio	85.0	79.44	92.62	81.17	10.0	11.0	0.14	62.0	61.0	4.636944751350246	201.57779005400982	176.87188019966723	1056.4661888611904	84.12450551986694	95.4904556274414	97.77706861495972
0030_sub-10855	ds000030	ds000030/sub-10855/anat/sub-10855_T1w.nii.gz	47.5	m	1.0000032	3.0	siemens	trio	85.0	76.75	92.35	78.9	26.0	15.0	1.1	66.0	82.0	4.152088943792849	182.18348047202306	199.00166389351082	1349.9463313943888	88.41136693954468	95.54229378700256	97.06335663795473
0030_sub-10871	ds000030	ds000030/sub-10871/anat/sub-10871_T1w.nii.gz	41.5	m	1.0	3.0	siemens	trio	85.0	80.49	92.03	82.01	89.0	89.0	0.62	66.0	72.0	4.4671446936471115	194.78578774588445	172.8785357737105	1131.5646552775631	88.79769444465637	95.8783507347107	97.4614679813385
0030_sub-10877	ds000030	ds000030/sub-10877/anat/sub-10877_T1w.nii.gz	23.5	m	1.0	3.0	siemens	trio	85.0	78.43	92.98	80.33	6.0	4.5	0.12	0.06	58.0	4.5053089881429855	196.31235952571942	179.8668885191348	1081.3945354227117	87.71876692771912	95.49310207366943	97.15960025787354
0030_sub-10882	ds000030	ds000030/sub-10882/anat/sub-10882_T1w.nii.gz	23.5	m	0.99999994	3.0	siemens	trio	85.0	73.49	93.97	76.01	28.0	19.0	0.85	73.0	74.0	4.913821220397949	212.65285026491807	189.01830282861897	1285.6821180977847	83.31021070480347	94.0243124961853	96.94532752037048
0030_sub-10891	ds000030	ds000030/sub-10891/anat/sub-10891_T1w.nii.gz	21.5	f	1.0	3.0	siemens	trio	85.0	79.25	93.04	81.02	2417.0	2417.0	0.81	68.0	69.0	4.598296418481943	200.0318567392777	186.85524126455908	1228.6901613540315	86.89919114112854	96.29108309745789	97.49608039855956
0030_sub-10893	ds000030	ds000030/sub-10893/anat/sub-10893_T1w.nii.gz	25.5	f	0.99999714	3.0	siemens	trio	85.0	78.58	94.24	80.46	8.0	10.0	0.36	64.0	61.0	4.715291918540487	204.7117458108664	176.87188019966723	1070.127328519005	86.05493307113647	95.97755074501038	97.54571318626404
0030_sub-10912	ds000030	ds000030/sub-10912/anat/sub-10912_T1w.nii.gz	44.5	f	1.0000055	3.0	siemens	trio	85.0	80.37	93.26	81.92	20.0	13.0	0.97	0.07	82.0	4.745790033924336	205.9314685328866	159.40099833610648	951.4363954734963	85.89308261871338	95.72912454605104	97.30501174926758
0030_sub-10934	ds000030	ds000030/sub-10934/anat/sub-10934_T1w.nii.gz	37.5	f	1.0000033	3.0	siemens	trio	85.0	80.12	94.02	81.72	8.0	7.0	0.11	61.0	58.0	4.6649389850850005	202.69747970872876	171.8801996672213	1091.3891427861327	87.55075335502625	96.29954099655151	97.79971837997437
0030_sub-10940	ds000030	ds000030/sub-10940/anat/sub-10940_T1w.nii.gz	25.5	m	0.9999972	3.0	siemens	trio	85.0	82.46	92.56	83.47	10.0	10.0	0.23	59.0	55.0	4.501618657793317	196.16481393196935	165.72379367720467	953.9205436109063	86.70824766159058	95.74070572853088	97.47459888458252
0030_sub-10948	ds000030	ds000030/sub-10948/anat/sub-10948_T1w.nii.gz	22.5	f	1.0	3.0	siemens	trio	85.0	80.65	93.18	82.14	24.0	20.0	0.62	69.0	72.0	4.6370611385423315	201.58244554169326	154.5757071547421	919.7310150882219	83.55404138565063	95.89828848838806	97.62179255485536
0030_sub-10949	ds000030	ds000030/sub-10949/anat/sub-10949_T1w.nii.gz	27.5	m	0.9999984	3.0	siemens	trio	85.0	78.76	92.21	80.61	107.5	107.5	0.24	61.0	58.0	4.197671559392189	184.00690101576487	159.06821963394344	991.6050937503012	80.08103966712952	95.29300332069396	97.4765121936798
0030_sub-10958	ds000030	ds000030/sub-10958/anat/sub-10958_T1w.nii.gz	30.5	f	1.0000051	3.0	siemens	trio	85.0	80.99	94.25	82.4	65.5	65.5	0.11	61.0	0.06	4.937194610128597	213.58766124092907	149.91680532445923	923.586996066845	85.75054407119751	96.0774064064026	97.63460755348206
0030_sub-10963	ds000030	ds000030/sub-10963/anat/sub-10963_T1w.nii.gz	45.5	f	1.0000058	3.0	siemens	trio	85.0	81.47	94.07	82.77	16.0	13.5	0.2	61.0	62.0	4.689011768418916	203.66033066777214	144.09317803660565	904.6130848729621	85.54766774177551	95.5109715461731	97.58504629135132
0030_sub-10968	ds000030	ds000030/sub-10968/anat/sub-10968_T1w.nii.gz	24.5	m	1.0	3.0	siemens	trio	85.0	78.53	92.6	80.42	22.0	13.0	0.67	64.0	64.0	4.559902171699368	198.4960868679747	194.34276206322795	1185.4297412589465	83.06935429573059	95.68320512771606	97.60169982910156
0030_sub-10975	ds000030	ds000030/sub-10975/anat/sub-10975_T1w.nii.gz	32.5	m	1.0	3.0	siemens	trio	85.0	80.42	92.81	81.96	18.0	6.5	0.87	0.06	64.0	4.820130406593789	208.90521626375156	165.22462562396007	1062.9858692916337	90.50160050392152	95.9240972995758	97.61685132980348
0030_sub-10977	ds000030	ds000030/sub-10977/anat/sub-10977_T1w.nii.gz	47.5	m	1.0	3.0	siemens	trio	85.0	77.53	93.15	79.57	18.0	7.5	0.49	61.0	0.06	4.778939363907794	207.25757455631177	186.52246256239602	1253.1841211846463	86.44019365310669	95.3455924987793	97.28280901908876
0030_sub-10987	ds000030	ds000030/sub-10987/anat/sub-10987_T1w.nii.gz	26.5	f	1.0000008	3.0	siemens	trio	85.0	78.7	92.84	80.56	16.0	10.5	0.66	65.0	64.0	4.612094431507343	200.58375794031303	158.73544093178037	928.0683711924065	85.84682941436768	95.99608182907104	97.88401126861572
0030_sub-10998	ds000030	ds000030/sub-10998/anat/sub-10998_T1w.nii.gz	49.5	m	1.0000013	3.0	siemens	trio	85.0	67.95	93.27	70.99	32.0	16.5	0.88	68.0	76.0	5.60337699189478	240.2350482808422	173.71048252911814	1102.8078214308227	87.70703673362732	93.97985339164734	96.0551917552948
0030_sub-11019	ds000030	ds000030/sub-11019/anat/sub-11019_T1w.nii.gz	47.5	m	1.0	3.0	siemens	trio	85.0	74.79	92.59	77.17	63.5	63.5	0.17	64.0	63.0	5.237887732836664	225.61550931346656	168.21963394342762	990.9966212690305	88.99460434913635	95.39145231246948	97.09882140159608
0030_sub-11030	ds000030	ds000030/sub-11030/anat/sub-11030_T1w.nii.gz	40.5	m	1.0	3.0	siemens	trio	85.0	81.87	93.04	83.06	12.0	15.0	0.77	68.0	74.0	4.127502927974779	181.20011711899113	184.69217970049917	1212.2019362385186	87.09995150566101	95.2849268913269	97.05514311790466
0030_sub-11044	ds000030	ds000030/sub-11044/anat/sub-11044_T1w.nii.gz	40.5	m	1.0	3.0	siemens	trio	85.0	79.68	93.64	81.37	22.0	12.0	0.62	65.0	66.0	5.661081197310467	242.54324789241866	152.57903494176372	944.8129405614586	88.71225714683533	95.64570784568788	97.23377227783205
0030_sub-11050	ds000030	ds000030/sub-11050/anat/sub-11050_T1w.nii.gz	48.5	m	1.0	3.0	siemens	trio	85.0	77.7	90.66	79.71	26.0	11.5	0.93	67.0	67.0	5.315999790113799	228.73999160455196	159.23460898502498	1020.8052623717017	83.0721378326416	95.60523629188538	97.04046845436096
0030_sub-11052	ds000030	ds000030/sub-11052/anat/sub-11052_T1w.nii.gz	26.5	m	0.9999999	3.0	siemens	trio	85.0	79.41	93.17	81.15	24.0	20.0	0.76	68.0	0.07	5.052146619679976	218.18586720219935	194.84193011647255	1169.7189672428156	85.28055548667908	95.7266628742218	97.38571047782898
0030_sub-11059	ds000030	ds000030/sub-11059/anat/sub-11059_T1w.nii.gz	22.5	f	1.0	3.0	siemens	trio	85.0	78.72	92.3	80.58	68.0	68.0	0.14	65.0	63.0	4.512249109696368	196.58996438785474	184.3594009983361	1095.6935518686753	85.76428294181824	96.07360363006592	97.30356335639954
0030_sub-11061	ds000030	ds000030/sub-11061/anat/sub-11061_T1w.nii.gz	45.5	f	0.9999968	3.0	siemens	trio	85.0	79.14	93.75	80.93	10.0	10.5	0.48	63.0	62.0	4.08832598705681	179.6331167625815	194.84193011647255	1230.6742561297908	86.51377558708191	95.89577317237854	97.39473462104796
0030_sub-11062	ds000030	ds000030/sub-11062/anat/sub-11062_T1w.nii.gz	49.5	f	0.9999955	3.0	siemens	trio	85.0	56.2	93.24	60.24	212.0	79.5	6.38	0.09	119.0	4.965055037517936	214.70231017632872	173.71048252911814	1070.454547569991	83.52142572402954	92.29217767715454	94.70070004463196
0030_sub-11066	ds000030	ds000030/sub-11066/anat/sub-11066_T1w.nii.gz	37.5	m	1.0000015	3.0	siemens	trio	85.0	76.98	91.38	79.09	10.0	12.0	0.26	63.0	61.0	4.134748906505351	181.48992003528195	154.74209650582364	1067.3763890505625	80.40839433670044	95.37855982780457	97.47636318206789
0030_sub-11067	ds000030	ds000030/sub-11067/anat/sub-11067_T1w.nii.gz	23.5	f	1.0	3.0	siemens	trio	85.0	80.25	91.93	81.82	16.0	9.0	0.68	63.0	62.0	4.271193718423649	186.94774873694595	178.03660565723794	1179.775050761393	86.98065280914307	95.99129557609558	97.63595461845398
0030_sub-11068	ds000030	ds000030/sub-11068/anat/sub-11068_T1w.nii.gz	39.5	m	1.0000048	3.0	siemens	trio	85.0	79.23	91.93	81.0	12.0	11.0	0.22	66.0	65.0	4.428105354309082	193.2240982530588	192.01331114808653	1264.8947239701095	83.08846950531006	95.0365662574768	97.08127975463869
0030_sub-11077	ds000030	ds000030/sub-11077/anat/sub-11077_T1w.nii.gz	22.5	f	1.0	3.0	siemens	trio	85.0	80.01	92.56	81.64	128.5	128.5	0.37	68.0	63.0	5.002672039732641	216.20688158930562	161.73044925124793	1104.2599479491867	84.61273312568665	95.92894911766052	97.63216376304626
0030_sub-11082	ds000030	ds000030/sub-11082/anat/sub-11082_T1w.nii.gz	25.5	f	1.0	3.0	siemens	trio	85.0	81.44	93.83	82.74	105.5	105.5	0.28	62.0	59.0	4.337844751319106	189.61379005276424	162.56239600665558	945.4654870884036	86.12893223762512	96.08299136161804	97.88444638252258
0030_sub-11088	ds000030	ds000030/sub-11088/anat/sub-11088_T1w.nii.gz	21.5	f	0.9999961	3.0	siemens	trio	85.0	79.88	92.79	81.53	20.0	14.5	0.64	69.0	71.0	4.413371767316545	192.63496487812094	161.39767054908486	1031.8484939844814	87.21701502799988	96.20194435119627	97.31472730636597
0030_sub-11090	ds000030	ds000030/sub-11090/anat/sub-11090_T1w.nii.gz	24.5	m	1.0000025	3.0	siemens	trio	85.0	80.22	93.02	81.8	2211.5	2211.5	0.9	65.0	65.0	4.74139894757952	205.75589752836947	185.69051580698837	1192.0432137911537	84.6713662147522	96.11878991127014	97.62638211250304
0030_sub-11097	ds000030	ds000030/sub-11097/anat/sub-11097_T1w.nii.gz	43.5	m	1.0000048	3.0	siemens	trio	85.0	82.0	93.12	83.15	88.5	88.5	0.09	58.0	54.0	4.545575745251714	197.92291389076408	174.70881863560732	1198.0372757094456	89.31775689125061	95.71558237075806	97.44773507118224
0030_sub-11098	ds000030	ds000030/sub-11098/anat/sub-11098_T1w.nii.gz	39.5	m	0.99999726	3.0	siemens	trio	85.0	65.22	93.14	68.5	190.0	68.5	5.93	83.0	107.0	4.467352944977429	194.7941839703238	165.72379367720467	1007.2175053585098	85.15296578407288	93.49309206008913	95.88066935539246
0030_sub-11104	ds000030	ds000030/sub-11104/anat/sub-11104_T1w.nii.gz	21.5	m	1.0	3.0	siemens	trio	85.0	79.18	91.39	80.96	69.0	69.0	0.08	69.0	66.0	4.454020091465541	194.26080365862163	198.8352745424293	1206.5007559830894	83.69831442832947	95.3468382358551	97.20824360847472
0030_sub-11105	ds000030	ds000030/sub-11105/anat/sub-11105_T1w.nii.gz	27.5	f	0.9999995	3.0	siemens	trio	85.0	79.33	92.96	81.09	20.0	10.0	0.95	67.0	68.0	4.379881255480708	191.29526229423587	171.38103161397672	1004.6487884530995	86.53435111045837	96.2046205997467	97.68853187561037
0030_sub-11106	ds000030	ds000030/sub-11106/anat/sub-11106_T1w.nii.gz	27.5	m	1.0000002	3.0	siemens	trio	85.0	78.56	91.14	80.45	18.0	15.5	0.31	67.0	64.0	4.330566659265634	189.3226615406266	153.4109816971714	874.1519259182949	80.47130107879639	95.09795904159546	97.80946969985962
0030_sub-11108	ds000030	ds000030/sub-11108/anat/sub-11108_T1w.nii.gz	21.5	f	1.0	3.0	siemens	trio	85.0	79.65	93.92	81.34	89.0	89.0	0.08	61.0	58.0	5.081035360998037	219.34141443992146	175.87354409317805	1198.9268633584381	87.65941262245178	96.31100296974182	97.54633903503418
0030_sub-11112	ds000030	ds000030/sub-11112/anat/sub-11112_T1w.nii.gz	29.5	m	1.0000036	3.0	siemens	trio	85.0	82.78	91.45	83.69	24.0	14.0	0.76	65.0	63.0	4.334124448348065	189.46489099431383	180.5324459234609	1176.4883093181818	89.48208093643188	95.99201083183289	96.84592485427856
0030_sub-11122	ds000030	ds000030/sub-11122/anat/sub-11122_T1w.nii.gz	40.5	f	1.0000015	3.0	siemens	trio	85.0	78.62	94.06	80.5	85.0	85.0	0.4	65.0	76.0	4.199291151397082	184.07160983095122	180.19966722129783	1197.4295824046274	89.15431499481201	96.17316126823424	97.31753468513487
0030_sub-11128	ds000030	ds000030/sub-11128/anat/sub-11128_T1w.nii.gz	28.5	f	1.0000049	3.0	siemens	trio	85.0	79.84	94.11	81.5	127.5	127.5	0.35	64.0	63.0	4.8744009952155904	211.07592147434843	165.8901830282862	1006.1870211507897	83.90331864356995	95.4500675201416	97.58620262145996
0030_sub-11131	ds000030	ds000030/sub-11131/anat/sub-11131_T1w.nii.gz	38.5	f	0.9999994	3.0	siemens	trio	85.0	78.72	93.2	80.58	85.5	85.5	0.27	64.0	65.0	5.150776104051238	222.1310586520604	168.0532445923461	1080.8120332372653	85.17862558364868	95.36674618721008	97.34184145927428
0030_sub-11142	ds000030	ds000030/sub-11142/anat/sub-11142_T1w.nii.gz	24.5	m	1.0	3.0	siemens	trio	85.0	78.4	91.7	80.31	2211.0	2211.0	0.55	69.0	0.07	4.3104108499020946	188.51643399608378	170.38269550748754	991.0630532241962	85.86932420730591	95.86856365203856	97.49464988708496
0030_sub-11143	ds000030	ds000030/sub-11143/anat/sub-11143_T1w.nii.gz	28.5	m	0.9999977	3.0	siemens	trio	85.0	81.57	93.76	82.83	20.0	11.0	0.78	69.0	68.0	4.924205079370615	213.0682587199843	171.38103161397672	1081.7155191869244	76.71548128128052	95.3707754611969	97.55204319953918
0030_sub-11149	ds000030	ds000030/sub-11149/anat/sub-11149_T1w.nii.gz	32.5	m	1.0	3.0	siemens	trio	85.0	80.81	91.67	82.27	16.0	9.0	0.63	65.0	66.0	4.15035598132075	182.11423925283	184.3594009983361	1262.2230279488892	86.85638904571533	95.75514793395996	97.3248839378357
0030_sub-11156	ds000030	ds000030/sub-11156/anat/sub-11156_T1w.nii.gz	25.5	f	1.0	3.0	siemens	trio	85.0	81.27	92.35	82.62	12.0	9.0	0.17	65.0	63.0	4.938824030817771	213.65296123271082	152.07986688851915	1037.743049063318	84.29775834083557	95.59926986694336	97.8663444519043
0053_sub-001	ds000053	ds000053/sub-001/anat/sub-001_T1w.nii.gz	21.5	m	0.5130005	3.0	siemens	skyra	88.99	81.21	92.99	83.07	62.0	26.0	1.83	74.0	89.0	8.033602675613091	365.1617682624711	303.3277870216306	1887.250790367369	76.56970620155334	95.83350419998168	97.1736490726471
0053_sub-002	ds000053	ds000053/sub-002/anat/sub-002_T1w.nii.gz	20.5	m	0.5130005	3.0	siemens	skyra	88.99	79.21	92.82	81.28	36.0	13.0	0.64	71.0	0.07	4.729509645578812	232.99804706109995	288.01996672212977	1915.0570309082996	86.64364814758301	96.16608023643494	96.84232473373412
0053_sub-003	ds000053	ds000053/sub-003/anat/sub-003_T1w.nii.gz	19.5	m	0.5130005	3.0	siemens	skyra	88.99	81.49	92.63	83.32	69.0	69.0	0.06	63.0	0.06	4.819458358141841	236.5959955636211	307.98668885191347	1895.4433252942408	84.1934084892273	95.9942102432251	97.3315179347992
0053_sub-004	ds000053	ds000053/sub-004/anat/sub-004_T1w.nii.gz	21.5	m	0.5130005	3.0	siemens	skyra	88.99	77.67	93.59	79.9	16.0	15.5	0.57	72.0	0.07	6.715694836207798	312.44545468625944	310.98169717138103	2057.9207644831363	79.61592078208923	95.86088061332704	97.18720316886902
0053_sub-005	ds000053	ds000053/sub-005/anat/sub-005_T1w.nii.gz	23.5	f	0.5130005	3.0	siemens	skyra	88.99	81.23	94.35	83.09	68.5	68.5	0.1	63.0	0.06	4.401439841912716	219.87525491445612	230.44925124792013	1546.6805409412998	83.74784588813782	95.6477165222168	97.40610718727112
0053_sub-006	ds000053	ds000053/sub-006/anat/sub-006_T1w.nii.gz	20.5	f	0.5130005	3.0	siemens	skyra	88.99	81.67	94.48	83.48	10.0	8.5	0.7	67.0	69.0	5.1670563950830575	250.49991704126978	229.28452579034942	1510.8745174704782	86.5933358669281	96.3276505470276	97.21854329109192
0053_sub-007	ds000053	ds000053/sub-007/anat/sub-007_T1w.nii.gz	21.5	f	0.5130005	3.0	siemens	skyra	88.99	80.37	93.65	82.32	18.0	13.0	0.59	0.07	0.07	5.474464455429388	262.796239455123	262.8951747088187	1689.8295873733582	79.90647554397583	96.33163809776306	97.47735261917114
0053_sub-008	ds000053	ds000053/sub-008/anat/sub-008_T1w.nii.gz	18.5	f	0.5130005	3.0	siemens	skyra	88.99	78.47	92.98	80.62	1211.5	1211.5	0.25	66.0	62.0	5.466124962787238	262.462659749437	282.19633943427624	1860.7455933249894	84.25726294517517	96.16971015930176	97.47307300567628
0053_sub-009	ds000053	ds000053/sub-009/anat/sub-009_T1w.nii.gz	22.5	f	0.5130005	3.0	siemens	skyra	88.99	80.65	93.47	82.58	16.0	11.5	0.37	65.0	0.06	7.076631468169543	326.88291996472924	307.48752079866887	1904.5480569015592	81.34981393814087	96.21882438659668	97.43058681488036
0053_sub-010	ds000053	ds000053/sub-010/anat/sub-010_T1w.nii.gz	24.5	f	0.5130005	3.0	siemens	skyra	88.99	80.66	93.95	82.59	12.0	9.5	0.47	65.0	67.0	5.19962943330103	251.80283856998867	271.2146422628952	1786.1787110625835	84.02730822563171	96.26350402832033	97.42663502693176
0053_sub-011	ds000053	ds000053/sub-011/anat/sub-011_T1w.nii.gz	25.5	m	0.5130005	3.0	siemens	skyra	88.99	78.93	92.65	81.03	30.0	15.5	1.09	69.0	85.0	5.8574043974584455	278.1138371362853	148.41930116472545	962.8513383835048	84.58301424980164	95.73285579681396	96.90198302268982
0053_sub-012	ds000053	ds000053/sub-012/anat/sub-012_T1w.nii.gz	25.5	f	0.5130005	3.0	siemens	skyra	88.99	82.17	93.16	83.92	26.0	19.0	0.8	74.0	77.0	4.751190360711545	233.8652756664093	184.8585690515807	1072.53037155178	82.12428689002991	96.19032144546507	97.40210771560668
0053_sub-013	ds000053	ds000053/sub-013/anat/sub-013_T1w.nii.gz	27.5	f	0.5130005	3.0	siemens	skyra	88.99	81.39	93.19	83.23	67.5	67.5	0.31	68.0	63.0	4.857305507270657	238.10988152877374	171.38103161397672	1054.0367035864438	84.78440046310425	96.36722803115843	97.29835391044617
0053_sub-014	ds000053	ds000053/sub-014/anat/sub-014_T1w.nii.gz	28.5	f	0.5130005	3.0	siemens	skyra	88.99	81.5	93.55	83.33	14.0	10.5	0.82	68.0	73.0	4.9242848766093354	240.7890563023209	152.57903494176372	895.2291721896329	82.18026757240295	96.07198238372804	97.18384742736816
0053_sub-015	ds000053	ds000053/sub-015/anat/sub-015_T1w.nii.gz	23.5	m	0.5130005	3.0	siemens	skyra	88.99	80.33	92.24	82.29	16.0	13.0	1.12	78.0	0.1	5.277001419845892	254.89771803178314	209.1514143094842	1419.9868779636504	82.40477442741394	96.11246585845949	97.07051515579224
0053_sub-016	ds000053	ds000053/sub-016/anat/sub-016_T1w.nii.gz	24.5	f	0.5130005	3.0	siemens	skyra	88.99	81.57	94.64	83.39	6.0	9.0	0.09	63.0	61.0	4.273082480138662	214.74096044349395	204.15973377703827	1287.7050614079976	85.26621460914612	96.39413952827454	97.55784869194032
0053_sub-017	ds000053	ds000053/sub-017/anat/sub-017_T1w.nii.gz	22.5	m	0.5130005	3.0	siemens	skyra	88.99	82.46	93.73	84.17	22.0	12.0	0.71	72.0	0.07	4.898306593603017	239.74992498206817	199.66722129783693	1263.0782730997325	86.31449937820435	96.16042375564577	97.17689752578735
0053_sub-018	ds000053	ds000053/sub-018/anat/sub-018_T1w.nii.gz	19.5	f	0.5130005	3.0	siemens	skyra	88.99	79.31	93.93	81.38	6.0	4.0	0.03	68.0	63.0	4.140489928576412	209.43725838100394	155.57404326123128	1012.4495032797447	83.53109955787659	95.49736976623537	97.03211188316344
0053_sub-019	ds000053	ds000053/sub-019/anat/sub-019_T1w.nii.gz	20.5	f	0.5130005	3.0	siemens	skyra	88.99	81.21	93.71	83.07	44.0	17.5	1.14	73.0	76.0	4.659462461666184	230.19615970459483	161.39767054908486	995.1269212259235	83.19237232208252	96.2437868118286	97.19567894935608
0053_sub-020	ds000053	ds000053/sub-020/anat/sub-020_T1w.nii.gz	20.5	m	0.5130005	3.0	siemens	skyra	88.99	81.01	93.53	82.9	26.0	16.5	0.95	74.0	74.0	5.316349243631168	256.47163098319425	177.03826955074877	1047.7720543371197	81.59586787223816	95.95688581466676	97.27973341941832
0053_sub-021	ds000053	ds000053/sub-021/anat/sub-021_T1w.nii.gz	30.5	f	0.5130005	3.0	siemens	skyra	88.99	80.9	94.05	82.8	24.0	18.0	0.98	74.0	74.0	4.168528634674695	210.55880662493527	181.5307820299501	1213.246546638849	82.23846554756165	95.81891298294067	96.99689149856567
0053_sub-022	ds000053	ds000053/sub-022/anat/sub-022_T1w.nii.gz	20.5	m	0.5130005	3.0	siemens	skyra	88.99	81.58	92.61	83.4	18.0	10.0	0.82	62.0	66.0	5.014058424502003	244.3799982180276	187.02163061564062	1121.5415823805515	87.69595623016357	95.50570845603944	96.98609113693236
0053_sub-023	ds000053	ds000053/sub-023/anat/sub-023_T1w.nii.gz	28.5	m	0.5130005	3.0	siemens	skyra	88.99	80.54	92.51	82.48	18.0	14.5	0.62	73.0	68.0	5.481900682254713	263.093688528136	159.06821963394344	1008.9317965092911	85.064297914505	96.17639183998108	96.85137271881104
0053_sub-024	ds000053	ds000053/sub-024/anat/sub-024_T1w.nii.gz	21.5	f	0.5130005	3.0	siemens	skyra	88.99	81.28	92.82	83.13	80.0	30.5	2.16	77.0	89.0	5.1578161667804325	250.13030790916477	173.21131447587356	1041.0364057949478	77.24047303199768	96.31401300430298	97.19813466072084
0053_sub-025	ds000053	ds000053/sub-025/anat/sub-025_T1w.nii.gz	20.5	f	0.5130005	3.0	siemens	skyra	88.99	81.75	93.46	83.55	24.0	19.5	0.53	71.0	71.0	5.485786807780363	263.249133549162	200.4991680532446	1188.4338968988068	79.4145941734314	96.32410407066344	97.6384162902832
0053_sub-026	ds000053	ds000053/sub-026/anat/sub-026_T1w.nii.gz	27.5	f	0.5130005	3.0	siemens	skyra	88.99	82.51	93.54	84.21	20.0	13.5	0.34	67.0	67.0	5.945922209292043	281.6545496096292	180.03327787021632	1211.7843034843368	83.882737159729	96.4906096458435	97.62895703315736
0053_sub-027	ds000053	ds000053/sub-027/anat/sub-027_T1w.nii.gz	22.5	f	0.5130005	3.0	siemens	skyra	88.99	81.88	93.99	83.66	32.0	21.0	0.72	68.0	71.0	5.196981138112593	251.69690676245122	185.3577371048253	1267.625897804626	82.26923942565918	96.08659744262695	97.25433588027954
0053_sub-028	ds000053	ds000053/sub-028/anat/sub-028_T1w.nii.gz	27.5	m	0.5130005	3.0	siemens	skyra	88.99	81.58	93.6	83.39	14.0	9.0	0.94	69.0	72.0	5.014940378617267	244.41527638263815	209.81697171381032	1419.9999316126	86.77594065666199	96.42448425292967	97.16745018959044
0053_sub-029	ds000053	ds000053/sub-029/anat/sub-029_T1w.nii.gz	22.5	m	0.5130005	3.0	siemens	skyra	88.99	78.68	93.45	80.81	229.5	229.5	1.06	73.0	76.0	5.211797733696139	252.28957058579303	292.01331114808653	1929.3260998442356	79.63513731956482	95.26351690292358	96.394282579422
0053_sub-030	ds000053	ds000053/sub-030/anat/sub-030_T1w.nii.gz	27.5	m	0.5130005	3.0	siemens	skyra	88.99	82.44	94.03	84.15	8.0	10.0	0.11	64.0	63.0	4.7344112396240225	233.19411082290839	248.41930116472545	1626.9384665397276	85.27016639709473	95.64529061317444	97.44561910629272
0053_sub-031	ds000053	ds000053/sub-031/anat/sub-031_T1w.nii.gz	19.5	m	0.5130005	3.0	siemens	skyra	88.99	82.34	93.57	84.06	26.0	17.0	0.57	71.0	0.07	5.118607598908093	248.56196519427118	281.19800332778703	1746.1990304057283	80.63449263572693	95.82085013389587	97.1052587032318
0053_sub-032	ds000053	ds000053/sub-032/anat/sub-032_T1w.nii.gz	20.5	f	0.5130005	3.0	siemens	skyra	88.99	81.13	92.65	83.0	14.0	12.5	0.26	68.0	64.0	4.240246986856266	213.42754071219812	277.20465890183027	1670.5182779975994	84.68177318572998	96.4529275894165	97.40986227989195
0053_sub-033	ds000053	ds000053/sub-033/anat/sub-033_T1w.nii.gz	27.5	f	0.5130005	3.0	siemens	skyra	88.99	80.14	94.63	82.12	28.0	13.5	1.07	0.07	71.0	5.17244815826416	250.71558756851388	277.8702163061564	1739.9582342827614	82.80487060546875	96.09623551368712	97.11115956306458
0053_sub-034	ds000053	ds000053/sub-034/anat/sub-034_T1w.nii.gz	20.5	f	0.5130005	3.0	siemens	skyra	88.99	80.94	93.54	82.84	128.0	128.0	0.32	67.0	68.0	4.560181267407476	226.2249119342465	275.540765391015	1690.2148284341883	80.43299913406372	96.2503731250763	97.70158529281616
0053_sub-035	ds000053	ds000053/sub-035/anat/sub-035_T1w.nii.gz	26.5	m	0.5130005	3.0	siemens	skyra	88.99	79.53	92.8	81.58	20.0	17.5	0.62	72.0	75.0	4.5454533246098725	225.63579422234238	284.02662229617306	1723.9685269515967	80.25498986244202	95.94595432281494	97.27447032928468
0053_sub-036	ds000053	ds000053/sub-036/anat/sub-036_T1w.nii.gz	29.5	m	0.5130005	3.0	siemens	skyra	88.99	82.65	92.51	84.33	34.0	16.0	0.68	68.0	66.0	4.467330562825105	222.51088375095168	295.34109816971716	1779.7604363573648	83.41054320335388	95.66782116889954	96.98001146316528
0053_sub-037	ds000053	ds000053/sub-037/anat/sub-037_T1w.nii.gz	23.5	f	0.5130005	3.0	siemens	skyra	88.99	78.46	92.99	80.61	18.0	14.0	0.53	72.0	72.0	5.383725750203035	259.16669124606886	301.66389351081534	1954.2078728421156	79.13376092910767	96.11931443214417	97.29921221733092
0053_sub-038	ds000053	ds000053/sub-038/anat/sub-038_T1w.nii.gz	21.5	m	0.5130005	3.0	siemens	skyra	88.99	82.68	93.66	84.36	12.0	12.0	0.35	66.0	61.0	4.179751435104682	211.00771864213473	302.49584026622296	1816.639491725006	84.48021411895752	96.03065848350523	97.08853960037231
0053_sub-039	ds000053	ds000053/sub-039/anat/sub-039_T1w.nii.gz	21.5	m	0.5130005	3.0	siemens	skyra	88.99	80.31	92.28	82.27	26.0	17.0	0.71	67.0	66.0	4.925780004384566	240.84886141333013	281.0316139767055	1832.6331497005551	86.12133860588074	96.02816700935364	97.15061783790588
0053_sub-040	ds000053	ds000053/sub-040/anat/sub-040_T1w.nii.gz	30.5	m	0.5130005	3.0	siemens	skyra	88.99	79.8	92.94	81.81	24.0	10.0	0.94	65.0	63.0	4.551610460086744	225.88207964141722	338.26955074875207	2070.138329080075	87.820565700531	95.98947763442992	97.30061888694765
0053_sub-041	ds000053	ds000053/sub-041/anat/sub-041_T1w.nii.gz	22.5	f	0.5130005	3.0	siemens	skyra	88.99	81.53	93.06	83.35	65.5	65.5	0.05	0.06	55.0	4.924252568459024	240.78776397630844	326.4559068219634	1981.890416517351	90.26240706443788	95.88124752044678	97.02003002166748
0053_sub-042	ds000053	ds000053/sub-042/anat/sub-042_T1w.nii.gz	20.5	f	0.5130005	3.0	siemens	skyra	88.99	81.68	94.02	83.49	28.0	11.5	0.84	74.0	77.0	4.521161877379124	224.66413633311245	255.57404326123128	1535.328606847721	79.52064871788025	96.2759017944336	97.36568927764893
0053_sub-043	ds000053	ds000053/sub-043/anat/sub-043_T1w.nii.gz	24.5	m	0.5130005	3.0	siemens	skyra	88.99	80.3	93.01	82.27	20.0	11.5	0.42	67.0	64.0	5.409188270568848	260.1851920607014	278.369384359401	1796.0785614707827	82.7476441860199	95.86090445518494	97.38633036613464
0053_sub-044	ds000053	ds000053/sub-044/anat/sub-044_T1w.nii.gz	21.5	m	0.5130005	3.0	siemens	skyra	88.99	80.76	93.67	82.68	22.0	10.0	0.88	68.0	69.0	5.289925555793606	255.4146834696917	310.4825291181364	1913.9714419705688	87.61842846870422	95.92121243476868	96.88409566879272
0053_sub-045	ds000053	ds000053/sub-045/anat/sub-045_T1w.nii.gz	19.5	m	0.5130005	3.0	siemens	skyra	88.99	76.24	93.13	78.6	12.0	10.5	0.43	72.0	67.0	4.478426466182786	222.95471988525892	301.99667221297835	1895.3028933360197	83.31197500228882	95.96089124679564	97.01898097991943
0053_sub-046	ds000053	ds000053/sub-046/anat/sub-046_T1w.nii.gz	28.5	m	0.5130005	3.0	siemens	skyra	88.99	80.68	94.16	82.61	128.0	128.0	0.87	67.0	0.07	4.387128499089454	219.30280120152563	284.85856905158073	1814.2097582647832	84.93866920471191	96.0020363330841	97.3940372467041
0053_sub-047	ds000053	ds000053/sub-047/anat/sub-047_T1w.nii.gz	30.5	f	0.5130005	3.0	siemens	skyra	88.99	80.62	93.19	82.54	16.0	16.0	0.54	0.07	72.0	4.834511523344077	237.19812217171057	267.38768718802	1764.2812347657587	82.85165429115295	96.2597131729126	97.32906818389893
0053_sub-048	ds000053	ds000053/sub-048/anat/sub-048_T1w.nii.gz	21.5	f	0.5130005	3.0	siemens	skyra	88.99	80.09	93.36	82.08	18.0	13.0	0.36	69.0	67.0	4.504246711730957	223.98752970718576	273.04492512479203	1773.3818525422655	79.54179644584656	96.26132249832152	97.4028706550598
0053_sub-049	ds000053	ds000053/sub-049/anat/sub-049_T1w.nii.gz	20.5	m	0.5130005	3.0	siemens	skyra	88.99	76.44	92.56	78.78	22.0	16.5	0.71	74.0	81.0	5.25137220110212	253.87254928203228	283.3610648918469	1747.3245810477426	83.76034498214722	95.35321593284608	96.71476483345032
0053_sub-050	ds000053	ds000053/sub-050/anat/sub-050_T1w.nii.gz	21.5	f	0.5130005	3.0	siemens	skyra	88.99	68.17	91.05	71.22	122.0	52.5	4.58	97.0	131.0	4.336515640725895	217.27828686698328	255.74043261231282	1544.7575598582255	81.32199048995972	93.53681802749634	94.65254545211792
0053_sub-051	ds000053	ds000053/sub-051/anat/sub-051_T1w.nii.gz	21.5	m	0.5130005	3.0	siemens	skyra	88.99	79.76	93.43	81.78	12.0	10.5	0.13	64.0	59.0	4.648294059597716	229.74942362185612	247.0881863560732	1474.7798640842395	90.26530385017396	96.02487683296204	96.83612585067748
0053_sub-052	ds000053	ds000053/sub-052/anat/sub-052_T1w.nii.gz	26.5	f	0.5130005	3.0	siemens	skyra	88.99	82.5	93.94	84.21	20.0	15.0	0.88	75.0	89.0	4.906601711195342	240.08172968576116	270.88186356073214	1674.6037268961884	84.5574140548706	96.18414044380188	97.42618203163148
0053_sub-053	ds000053	ds000053/sub-053/anat/sub-053_T1w.nii.gz	21.5	m	0.5130005	3.0	siemens	skyra	88.99	81.46	92.09	83.3	42.0	22.5	1.5	0.08	89.0	5.250643710700832	253.84340966598074	232.61231281198005	1424.5176298479355	76.36592984199524	96.06898427009584	97.53273725509644
0053_sub-054	ds000053	ds000053/sub-054/anat/sub-054_T1w.nii.gz	20.5	m	0.5130005	3.0	siemens	skyra	88.99	81.82	93.04	83.61	6.0	3.5	0.14	66.0	61.0	4.847129802314602	237.70285333053155	280.19966722129783	1764.4801133600959	84.25076007843018	96.49558067321776	97.26213216781616
0053_sub-056	ds000053	ds000053/sub-056/anat/sub-056_T1w.nii.gz	27.5	f	0.5130005	3.0	siemens	skyra	88.99	80.42	94.02	82.37	89.0	89.0	0.32	66.0	65.0	4.872478562958387	238.71680375628293	235.77371048252914	1528.7572671095359	84.21497344970703	96.24034762382507	97.3846435546875
0053_sub-057	ds000053	ds000053/sub-057/anat/sub-057_T1w.nii.gz	27.5	m	0.5130005	3.0	siemens	skyra	88.99	80.83	93.55	82.73	16.0	16.5	0.31	68.0	65.0	4.707119416217414	232.10243788664403	250.58236272878537	1624.9430891277714	84.05235409736633	96.07646465301514	97.2371220588684
0053_sub-058	ds000053	ds000053/sub-058/anat/sub-058_T1w.nii.gz	23.5	f	0.5130005	3.0	siemens	skyra	88.99	82.41	93.51	84.12	10.0	6.5	0.2	68.0	63.0	5.6817713562323116	271.08851548723993	236.77204658901832	1455.1227693164333	85.00611782073975	96.34196162223816	97.38073945045473
0053_sub-059	ds000053	ds000053/sub-059/anat/sub-059_T1w.nii.gz	19.5	f	0.5130005	3.0	siemens	skyra	88.99	79.93	92.93	81.93	20.0	13.5	0.52	0.07	0.07	4.611020282823212	228.25847255087595	260.39933444259566	1623.9303911800241	76.06402635574341	95.90908885002136	97.47740626335144
0053_sub-060	ds000053	ds000053/sub-060/anat/sub-060_T1w.nii.gz	20.5	f	0.5130005	3.0	siemens	skyra	88.99	80.15	93.62	82.13	26.0	16.5	0.53	69.0	66.0	4.749797801582181	233.80957330123474	251.58069883527455	1528.3661923473805	81.79212808609009	96.3481903076172	97.17482924461363
0101_sub-01	ds000101	ds000101/sub-01/anat/sub-01_T1w.nii.gz	26.33	m	1.0	3.0	siemens	allegra	85.0	77.5	91.44	79.54	66.0	25.0	1.85	74.0	91.0	4.1143431955454295	180.67372782181718	155.90682196339435	1044.3701024613038	78.99863123893738	94.95799541473389	97.7421522140503
0101_sub-02	ds000101	ds000101/sub-02/anat/sub-02_T1w.nii.gz	25.63	m	1.0	3.0	siemens	allegra	85.0	76.95	92.66	79.07	88.0	37.0	3.21	81.0	108.0	4.831150599888392	209.3460239955357	159.73377703826955	922.2496152866479	74.28701519966125	94.33046579360962	97.59514331817628
0101_sub-03	ds000101	ds000101/sub-03/anat/sub-03_T1w.nii.gz	26.2	m	1.0	3.0	siemens	allegra	85.0	64.96	89.3	68.26	74.0	43.0	2.02	82.0	94.0	4.609333155106524	200.47332620426099	184.8585690515807	1209.2824483449974	74.83047246932983	93.04647445678712	96.37224078178406
0101_sub-04	ds000101	ds000101/sub-04/anat/sub-04_T1w.nii.gz	28.24	f	1.0	3.0	siemens	allegra	85.0	77.96	92.31	79.94	56.0	26.5	2.03	71.0	82.0	4.950331279209681	214.11325116838725	188.6855241264559	1249.8410791882206	77.65306830406189	94.57334280014038	97.86617159843443
0101_sub-05	ds000101	ds000101/sub-05/anat/sub-05_T1w.nii.gz	37.88	f	1.0	3.0	siemens	allegra	85.0	76.04	92.06	78.28	30.0	18.5	1.02	71.0	77.0	4.663031441824776	202.62125767299105	150.91514143094844	1010.5525123697505	80.79825043678284	94.73249912261964	97.40156531333923
0101_sub-06	ds000101	ds000101/sub-06/anat/sub-06_T1w.nii.gz	30.14	f	1.0	3.0	siemens	allegra	85.0	77.55	91.85	79.59	104.0	41.5	3.35	74.0	94.0	4.8198960751903295	208.89584300761317	161.89683860232947	976.4535128690709	82.41851329803467	95.50208449363708	97.73483872413637
0101_sub-07	ds000101	ds000101/sub-07/anat/sub-07_T1w.nii.gz	49.16	f	1.0	3.0	siemens	allegra	85.0	80.62	91.57	82.12	1211.5	1211.5	0.23	63.0	65.0	4.235508198640784	185.52032794563135	188.18635607321133	1165.7056275865123	86.04394197463989	95.37074565887453	97.36034274101256
0101_sub-08	ds000101	ds000101/sub-08/anat/sub-08_T1w.nii.gz	29.83	m	1.0	3.0	siemens	allegra	85.0	74.94	92.25	77.31	88.0	27.0	2.7	77.0	91.0	4.271102340853944	186.94409363415775	181.19800332778703	1164.2369270392776	79.63614463806152	94.86373662948608	97.56354093551636
0101_sub-09	ds000101	ds000101/sub-09/anat/sub-09_T1w.nii.gz	23.34	f	1.0	3.0	siemens	allegra	85.0	76.82	92.53	78.95	42.0	20.0	1.17	68.0	74.0	5.603505543300082	240.24022173200328	200.83194675540767	1225.5353804848935	85.78841090202332	96.47082686424255	97.78344631195068
0101_sub-10	ds000101	ds000101/sub-10/anat/sub-10_T1w.nii.gz	40.85	f	0.9999999	3.0	siemens	allegra	85.0	80.86	87.75	82.31	62.0	31.0	2.1	73.0	88.0	4.297534494983906	188.00138221435654	172.8785357737105	1068.2375598435779	81.73180222511292	94.01905536651611	97.00660705566406
0101_sub-11	ds000101	ds000101/sub-11/anat/sub-11_T1w.nii.gz	29.97	m	1.0	3.0	siemens	allegra	85.0	63.62	91.55	67.04	104.0	39.0	3.38	81.0	92.0	4.5111218277288945	196.54487310915576	156.90515806988353	932.3898560371279	82.20804333686829	94.0649151802063	96.56203389167786
0101_sub-12	ds000101	ds000101/sub-12/anat/sub-12_T1w.nii.gz	25.79	f	1.0	3.0	siemens	allegra	85.0	81.02	91.13	82.42	66.0	30.0	2.75	72.0	82.0	3.956187793186732	174.34751172746928	169.55074875207987	1064.9781767512013	85.25769710540771	95.54824829101562	97.67393469810486
0101_sub-13	ds000101	ds000101/sub-13/anat/sub-13_T1w.nii.gz	41.71	m	1.0	3.0	siemens	allegra	85.0	79.43	92.66	81.16	20.0	15.5	0.56	66.0	66.0	4.071771271374761	178.97085085499043	167.88685524126456	971.3994602508227	89.60912823677063	95.86120843887328	97.46977090835573
0101_sub-14	ds000101	ds000101/sub-14/anat/sub-14_T1w.nii.gz	31.53	m	1.0	3.0	siemens	allegra	85.0	78.37	92.39	80.29	46.0	24.5	1.8	76.0	103.0	5.690802457381268	243.7320982952507	171.71381031613979	1146.6551769141236	83.14077258110046	95.24230360984802	97.6465344429016
0101_sub-15	ds000101	ds000101/sub-15/anat/sub-15_T1w.nii.gz	25.71	m	1.0	3.0	siemens	allegra	85.0	55.59	85.87	59.69	130.0	49.5	4.41	92.0	117.0	4.987805814159159	215.61223256636634	164.891846921797	958.9142893973265	75.42126178741455	92.341548204422	95.47680616378784
0101_sub-16	ds000101	ds000101/sub-16/anat/sub-16_T1w.nii.gz	29.06	m	1.0	3.0	siemens	allegra	85.0	54.71	91.5	58.88	138.0	59.5	2.9	81.0	99.0	4.791946703073929	207.77786812295716	187.18801996672212	1188.3920297663053	81.73869252204895	93.00432205200195	96.15232944488524
0101_sub-17	ds000101	ds000101/sub-17/anat/sub-17_T1w.nii.gz	21.16	f	1.0	3.0	siemens	allegra	85.0	77.76	91.75	79.77	38.0	20.0	1.1	65.0	72.0	4.4910600234051135	195.74240093620452	189.35108153078204	1159.676019909039	85.10533571243286	95.24586200714111	97.47293591499329
0101_sub-18	ds000101	ds000101/sub-18/anat/sub-18_T1w.nii.gz	30.83	m	1.0	3.0	siemens	allegra	85.0	73.15	90.9	75.71	52.0	29.5	0.96	64.0	66.0	5.314523833138602	228.68095332554407	199.66722129783693	1279.108589766275	85.63050627708435	95.84717154502869	97.80310988426208
0101_sub-19	ds000101	ds000101/sub-19/anat/sub-19_T1w.nii.gz	24.41	f	1.0	3.0	siemens	allegra	85.0	65.16	93.26	68.45	32.0	19.5	1.49	71.0	81.0	5.472805159432546	235.01220637730185	173.37770382695507	1189.112668166685	86.45723462104797	94.93685364723206	96.67150378227234
0101_sub-20	ds000101	ds000101/sub-20/anat/sub-20_T1w.nii.gz	23.12	m	1.0	3.0	siemens	allegra	85.0	76.55	92.55	78.72	28.0	17.0	0.91	69.0	72.0	5.368465306807538	230.8386122723015	178.03660565723794	1155.8240488912008	81.73505067825317	95.5786108970642	97.5384771823883
0101_sub-21	ds000101	ds000101/sub-21/anat/sub-21_T1w.nii.gz	40.48	m	1.0	3.0	siemens	allegra	85.0	77.95	90.43	79.93	94.0	32.5	2.24	0.07	88.0	5.786369966000926	247.55479864003703	182.86189683860235	1064.319487151098	84.09802913665771	95.41858434677124	97.73158431053162
0102_sub-01	ds000102	ds000102/sub-01/anat/sub-01_T1w.nii.gz	21.94	f	1.0	3.0	siemens	allegra	85.0	81.57	91.94	82.84	48.0	25.5	2.07	76.0	0.09	4.72997538897456	205.29901555898238	168.0532445923461	1049.6104879016123	81.15214109420776	95.0480580329895	97.54074811935423
0102_sub-02	ds000102	ds000102/sub-02/anat/sub-02_T1w.nii.gz	22.79	m	1.0	3.0	siemens	allegra	85.0	77.15	91.69	79.25	80.0	26.5	2.86	79.0	97.0	4.663010811319157	202.62043245276627	164.7254575707155	1044.47337046365	77.31374502182007	95.20636200904846	97.88718819618224
0102_sub-03	ds000102	ds000102/sub-03/anat/sub-03_T1w.nii.gz	19.65	m	1.0	3.0	siemens	allegra	85.0	79.37	90.98	81.12	3615.5	3615.5	0.97	71.0	76.0	4.558662687029157	198.44650748116626	161.89683860232947	1031.8044989406903	80.75984120368958	95.406174659729	97.76116013526917
0102_sub-04	ds000102	ds000102/sub-04/anat/sub-04_T1w.nii.gz	25.98	m	1.0	3.0	siemens	allegra	85.0	76.38	92.38	78.57	48.0	22.0	1.6	69.0	78.0	5.327510931053939	229.20043724215756	159.56738768718802	1046.1055021207674	80.92145323753357	95.49160599708556	97.58923053741456
0102_sub-05	ds000102	ds000102/sub-05/anat/sub-05_T1w.nii.gz	23.24	m	1.0	3.0	siemens	allegra	85.0	78.76	90.99	80.61	38.0	25.5	1.27	72.0	76.0	5.773473272518236	247.0389309007294	174.20965058236274	1058.0102195463533	81.69135451316833	95.23995518684389	97.44206666946413
0102_sub-06	ds000102	ds000102/sub-06/anat/sub-06_T1w.nii.gz	23.27	m	1.0	3.0	siemens	allegra	85.0	80.22	91.82	81.8	72.0	32.5	2.19	74.0	86.0	5.511906195660026	236.57624782640102	163.39434276206325	959.8181130932641	80.99687695503235	95.255309343338	97.44404554367064
0102_sub-07	ds000102	ds000102/sub-07/anat/sub-07_T1w.nii.gz	34.72	d	1.0	3.0	siemens	allegra	85.0	77.17	91.66	79.26	98.0	40.0	2.75	73.0	87.0	4.168200590172592	182.82802360690368	177.70382695507487	1103.1391353094189	79.77948188781738	95.36386132240295	97.71575331687929
0102_sub-08	ds000102	ds000102/sub-08/anat/sub-08_T1w.nii.gz	22.22	d	1.0	3.0	siemens	allegra	85.0	78.65	91.9	80.52	4418.5	4418.5	1.55	73.0	79.0	5.120098250252861	220.9039300101144	162.39600665557404	1119.0091445591895	76.31863951683044	95.11369466781616	97.79493808746338
0102_sub-09	ds000102	ds000102/sub-09/anat/sub-09_T1w.nii.gz	22.7	m	1.0	3.0	siemens	allegra	85.0	73.44	91.9	75.96	50.0	18.5	1.55	68.0	77.0	5.209770202636718	224.49080810546872	181.5307820299501	1086.249178350169	84.161776304245	95.7081973552704	97.69941568374634
0102_sub-10	ds000102	ds000102/sub-10/anat/sub-10_T1w.nii.gz	25.24	d	1.0	3.0	siemens	allegra	85.0	75.21	91.26	77.55	50.0	22.0	1.47	74.0	78.0	5.067917765403279	218.81671061613116	191.68053244592346	1293.8527909856475	77.23109722137451	95.1855480670929	97.55496978759766
0102_sub-11	ds000102	ds000102/sub-11/anat/sub-11_T1w.nii.gz	21.8	m	1.0	3.0	siemens	allegra	85.0	75.07	92.33	77.42	84.0	31.5	3.36	81.0	107.0	4.806464642894511	208.35858571578044	178.369384359401	1137.5771900154652	75.57528614997864	95.01544833183289	97.58188128471376
0102_sub-12	ds000102	ds000102/sub-12/anat/sub-12_T1w.nii.gz	26.0	d	1.0	3.0	siemens	allegra	85.0	77.42	92.0	79.48	86.0	30.0	3.23	76.0	97.0	4.506232495210608	196.34929980842432	172.54575707154743	1083.3432843291532	77.38131880760193	94.82192397117616	97.3246455192566
0102_sub-13	ds000102	ds000102/sub-13/anat/sub-13_T1w.nii.gz	25.72	m	1.0	3.0	siemens	allegra	85.0	81.34	92.32	82.66	66.0	31.0	1.92	73.0	82.0	5.327418580347177	229.1967432138871	180.19966722129783	1216.807282045978	82.67377614974976	95.19237279891968	97.29755520820618
0102_sub-14	ds000102	ds000102/sub-14/anat/sub-14_T1w.nii.gz	49.79	m	0.9999999	3.0	siemens	allegra	85.0	72.87	91.86	75.46	32.0	19.0	0.72	69.0	74.0	5.079462576885613	219.27850549042483	177.53743760399334	1115.271792353717	84.59689617156982	93.67730617523192	96.73641324043274
0102_sub-15	ds000102	ds000102/sub-15/anat/sub-15_T1w.nii.gz	34.06	d	1.0	3.0	siemens	allegra	85.0	77.64	91.12	79.66	26.0	19.5	1.34	73.0	89.0	4.752929940515634	206.21719762062537	186.85524126455908	1227.3525273223086	83.89394283294678	96.11639380455016	97.52457737922668
0102_sub-16	ds000102	ds000102/sub-16/anat/sub-16_T1w.nii.gz	49.03	m	1.0	3.0	siemens	allegra	85.0	82.16	91.23	83.26	12.0	14.5	0.29	59.0	63.0	5.29151118531519	227.7604474126076	217.63727121464228	1357.1290643406203	89.777672290802	95.70227265357973	97.4987804889679
0102_sub-17	ds000102	ds000102/sub-17/anat/sub-17_T1w.nii.gz	35.77	d	1.0	3.0	siemens	allegra	85.0	81.21	92.48	82.57	86.0	38.5	2.62	71.0	86.0	5.250735380211656	226.1294152084662	173.71048252911814	1180.1408785801914	82.9800546169281	95.08293867111206	97.75503277778624
0102_sub-18	ds000102	ds000102/sub-18/anat/sub-18_T1w.nii.gz	24.03	d	1.0	3.0	siemens	allegra	85.0	69.64	92.25	72.53	30.0	13.0	1.2	74.0	88.0	4.570278148261867	198.91112593047467	171.21464226289518	1121.5420040382455	82.95708894729614	95.3874170780182	97.4776029586792
0102_sub-19	ds000102	ds000102/sub-19/anat/sub-19_T1w.nii.gz	24.67	d	1.0	3.0	siemens	allegra	85.0	73.69	92.62	76.19	3418.5	3418.5	1.36	77.0	86.0	5.159250960058095	222.4700384023238	169.2179700499168	1110.8254108501033	76.385498046875	93.97648572921752	97.02340364456175
0102_sub-20	ds000102	ds000102/sub-20/anat/sub-20_T1w.nii.gz	34.19	m	1.0	3.0	siemens	allegra	85.0	79.1	91.26	80.89	44.0	20.5	1.07	69.0	72.0	5.223023161596181	225.02092646384725	162.89517470881864	996.4310803114238	85.74169278144836	95.99152207374571	97.99543619155884
0102_sub-21	ds000102	ds000102/sub-21/anat/sub-21_T1w.nii.gz	26.22	m	1.0	3.0	siemens	allegra	85.0	67.02	91.37	70.15	38.0	26.5	1.07	76.0	81.0	5.108453011026188	220.43812044104752	167.72046589018302	1112.7797285473778	76.91304087638855	93.24793219566344	96.71202898025513
0102_sub-22	ds000102	ds000102/sub-22/anat/sub-22_T1w.nii.gz	27.0	d	1.0	3.0	siemens	allegra	85.0	72.63	92.48	75.24	44.0	20.5	1.08	73.0	79.0	4.963387664483518	214.63550657934073	153.4109816971714	998.0782110894282	83.57549905776978	95.5890417098999	97.51356840133668
0102_sub-23	ds000102	ds000102/sub-23/anat/sub-23_T1w.nii.gz	22.79	m	1.0	3.0	siemens	allegra	85.0	75.28	91.25	77.6	48.0	35.5	1.87	72.0	77.0	4.850982062670649	210.13928250682596	161.89683860232947	972.5730546759419	81.03731274604797	95.24672031402588	97.6029336452484
0102_sub-24	ds000102	ds000102/sub-24/anat/sub-24_T1w.nii.gz	27.24	m	1.0	3.0	siemens	allegra	85.0	79.89	91.97	81.54	44.0	18.0	1.68	73.0	92.0	5.027493457404934	217.19973829619735	170.04991680532447	1008.2737644970512	79.74435687065125	95.38559317588806	97.91417717933656
0102_sub-25	ds000102	ds000102/sub-25/anat/sub-25_T1w.nii.gz	34.56	m	0.9999999	3.0	siemens	allegra	85.0	68.3	91.85	71.31	36.0	19.0	1.1	69.0	0.08	5.487480844770158	235.59923620580662	100.16638935108153	693.1842949034663	80.83128333091736	94.53359842300416	97.50999808311462
0102_sub-26	ds000102	ds000102/sub-26/anat/sub-26_T1w.nii.gz	32.16	m	1.0	3.0	siemens	allegra	85.0	75.73	91.46	78.0	26.0	18.0	0.75	69.0	78.0	5.551275233833157	238.15100935332626	106.65557404326124	766.8063206070444	81.86522126197815	95.07973194122314	97.60673642158508
0108_sub-01	ds000108	ds000108/sub-01/anat/sub-01_T1w.nii.gz	29.5	f	1.1077881	1.5	general electric	signa	82.71	69.43	96.63	72.29	38.0	30.5	1.45	76.0	87.0	4.349466635256397	187.78698508058065	123.7936772046589	775.0597654520085	83.10713768005371	94.53684091567992	96.01923823356628
0108_sub-02	ds000108	ds000108/sub-02/anat/sub-02_T1w.nii.gz	21.5	m	1.1077881	1.5	general electric	signa	82.71	65.07	95.58	68.34	44.0	27.5	1.42	77.0	85.0	4.702113988448162	201.89287920825123	124.7920133111481	807.946833064737	86.09458208084106	94.93931531906128	96.05202674865724
0108_sub-03	ds000108	ds000108/sub-03/anat/sub-03_T1w.nii.gz	18.5	m	1.1077881	1.5	general electric	signa	82.71	70.97	96.91	73.67	106.0	56.5	2.72	0.08	89.0	3.6964856361856255	161.66774511774977	130.94841930116473	900.2555288387108	85.25044322013855	93.63646507263184	95.10998129844666
0108_sub-04	ds000108	ds000108/sub-04/anat/sub-04_T1w.nii.gz	27.5	f	1.1077881	1.5	general electric	signa	82.71	64.49	96.81	67.81	62.0	31.0	2.3	83.0	94.0	4.284260321636589	185.1787325357883	105.65723793677205	660.0996906707713	83.1175446510315	95.09270787239076	95.94095945358276
0108_sub-05	ds000108	ds000108/sub-05/anat/sub-05_T1w.nii.gz	24.5	m	1.1077881	1.5	general electric	signa	82.71	67.19	96.28	70.26	34.0	22.5	1.22	98.0	157.0	3.952807115048779	171.9206042722759	124.62562396006656	879.0718953665472	88.21559548377991	95.03809809684752	96.2389349937439
0108_sub-06	ds000108	ds000108/sub-06/anat/sub-06_T1w.nii.gz	18.5	m	1.1077881	1.5	general electric	signa										4.913351097885442	210.34236358574245			0.0	0.0	0.0
0108_sub-07	ds000108	ds000108/sub-07/anat/sub-07_T1w.nii.gz	19.5	m	1.1077881	1.5	general electric	signa	82.71	68.1	97.15	71.09	86.0	37.5	2.6	83.0	93.0	4.180019923618862	181.00911661507922	130.61564059900167	890.758424140263	84.51018929481506	95.28145790100098	96.00041508674622
0108_sub-08	ds000108	ds000108/sub-08/anat/sub-08_T1w.nii.gz	21.5	f	1.1077881	1.5	general electric	signa	82.71	69.28	97.23	72.16	96.0	48.0	3.08	89.0	108.0	4.100383447141063	177.82365755596726	150.58236272878537	1034.7337436825476	81.57176971435547	94.56517100334167	95.84507942199708
0108_sub-09	ds000108	ds000108/sub-09/anat/sub-09_T1w.nii.gz	18.5	m	1.1077881	1.5	general electric	signa	82.71	64.14	96.29	67.5	58.0	30.5	1.63	77.0	88.0	4.480127509759397	193.01342006070064	139.26788685524127	944.4657637537138	86.86796426773071	94.0751850605011	95.69966197013856
0108_sub-10	ds000108	ds000108/sub-10/anat/sub-10_T1w.nii.gz	20.5	f	1.1077881	1.5	general electric	signa	82.71	67.27	96.5	70.34	106.0	59.0	2.83	83.0	94.0	4.883478417688486	209.1474563778642	129.45091514143095	751.1168926897911	86.07920408248901	94.0739095211029	95.31670808792114
0108_sub-11	ds000108	ds000108/sub-11/anat/sub-11_T1w.nii.gz	26.5	f	1.1077881	1.5	general electric	signa	82.71	42.68	96.06	47.85	638.0	230.5	18.03	111.0	179.0	4.9225071498325885	210.7086056636283	148.41930116472545	965.05568781234	84.85337495803833	90.0220274925232	92.11023449897766
0108_sub-12	ds000108	ds000108/sub-12/anat/sub-12_T1w.nii.gz	19.5	f	1.1077881	1.5	general electric	signa	82.71	70.1	97.12	72.89	100.0	42.5	3.32	91.0	119.0	4.493287242188746	193.5398093578746	122.79534109816971	756.8008517239354	83.20780396461487	95.24726271629332	96.19861245155334
0108_sub-13	ds000108	ds000108/sub-13/anat/sub-13_T1w.nii.gz	23.5	f	1.1077881	1.5	general electric	signa	82.71	72.7	96.72	75.2	44.0	25.0	1.07	0.08	84.0	4.271434764472805	184.66571024923695	114.80865224625624	639.112590404669	84.86229181289673	95.45690417289734	96.4212417602539
0108_sub-14	ds000108	ds000108/sub-14/anat/sub-14_T1w.nii.gz	25.5	f	1.1077881	1.5	general electric	signa	82.71	65.69	96.31	68.9	50.0	26.0	1.22	78.0	83.0	4.466687611171177	192.47582411717184	104.49251247920134	646.0904503779684	87.23899722099304	95.0641393661499	95.80498933792114
0108_sub-15	ds000108	ds000108/sub-15/anat/sub-15_T1w.nii.gz	22.5	f	1.1077881	1.5	general electric	signa	82.71	70.91	97.12	73.61	3619.5	3619.5	1.36	75.0	79.0	4.088320537489288	177.34114116989628	129.95008319467556	774.1298133778814	84.83092188835144	95.56819796562196	96.55410051345824
0108_sub-16	ds000108	ds000108/sub-16/anat/sub-16_T1w.nii.gz	22.5	m	1.1077881	1.5	general electric	signa	82.71	67.01	96.75	70.1	46.0	29.5	1.34	76.0	78.0	4.911293691518355	210.26006733105896	133.61064891846922	915.3666616857022	87.0669424533844	95.17027735710144	96.01292014122008
0108_sub-17	ds000108	ds000108/sub-17/anat/sub-17_T1w.nii.gz	18.5	f	1.1077881	1.5	general electric	signa	82.71	66.64	97.03	69.77	84.0	43.0	2.5	84.0	98.0	4.023068875682597	174.73107469762863	119.30116472545758	661.6619253093393	85.3272557258606	94.55311894416808	95.10629177093506
0108_sub-18	ds000108	ds000108/sub-18/anat/sub-18_T1w.nii.gz	21.5	f	1.1077881	1.5	general electric	signa	82.71	55.74	96.74	59.82	42.0	26.5	1.04	79.0	85.0	4.048550566848444	175.75034234426252	134.27620632279533	941.5675443726947	84.65526700019836	94.11197900772096	95.39697766304016
0108_sub-19	ds000108	ds000108/sub-19/anat/sub-19_T1w.nii.gz	21.5	m	1.1077881	1.5	general electric	signa	82.71	66.81	96.8	69.93	68.0	32.5	2.01	79.0	0.09	3.8796941601500214	168.9960860763256	148.585690515807	911.4027696943858	84.77275371551514	94.79084610939026	96.0519015789032
0108_sub-20	ds000108	ds000108/sub-20/anat/sub-20_T1w.nii.gz	18.5	f	1.1077881	1.5	general electric	signa	82.71	72.08	97.1	74.65	44.0	34.0	1.05	75.0	78.0	4.576246884404396	196.8581950465006	124.7920133111481	761.0913780805085	84.82906818389893	95.61691880226137	96.40780091285706
0108_sub-21	ds000108	ds000108/sub-21/anat/sub-21_T1w.nii.gz	18.5	m	1.1077881	1.5	general electric	signa	82.71	70.06	96.74	72.86	68.0	30.5	2.43	85.0	104.0	4.512161332733776	194.2947729796758	125.95673876871881	700.3867005367415	82.8489601612091	94.96897459030151	96.10893130302428
0108_sub-22	ds000108	ds000108/sub-22/anat/sub-22_T1w.nii.gz	19.5	m	1.1077881	1.5	general electric	signa	82.71	62.76	96.48	66.23	108.0	49.5	2.28	83.0	91.0	4.700666836329869	201.83499312351952	156.90515806988353	930.0254650472367	81.34776949882507	94.13610100746156	95.3226089477539
0108_sub-23	ds000108	ds000108/sub-23/anat/sub-23_T1w.nii.gz	20.5	f	1.1077881	1.5	general electric	signa	82.71	74.17	95.95	76.47	40.0	26.5	1.04	73.0	75.0	4.522581684346101	194.7115870441688	208.153078202995	1297.5549001607217	86.93069219589233	95.28868794441225	95.89163661003111
0108_sub-24	ds000108	ds000108/sub-24/anat/sub-24_T1w.nii.gz	21.5	m	1.1077881	1.5	general electric	signa	82.71	65.41	95.63	68.65	62.0	36.0	1.77	76.0	79.0	4.319859134907625	186.60268506662973	232.27953410981698	1555.8462834605425	85.70702075958252	94.69106793403624	96.1258828639984
0108_sub-25	ds000108	ds000108/sub-25/anat/sub-25_T1w.nii.gz	18.5	m	1.1077881	1.5	general electric	signa	82.71	70.85	96.78	73.56	90.0	48.5	3.09	88.0	101.0	4.636987958635603	199.2878380157489	223.96006655574044	1337.2609860442542	78.50574851036072	95.0837254524231	96.39204740524292
0108_sub-26	ds000108	ds000108/sub-26/anat/sub-26_T1w.nii.gz	24.5	f	1.1077881	1.5	general electric	signa	82.71	70.2	96.54	72.98	62.0	34.5	2.23	79.0	0.09	4.277202353185536	184.8964137977462	196.00665557404326	1329.4943066958158	83.99805426597595	94.71495747566225	95.83023190498352
0108_sub-27	ds000108	ds000108/sub-27/anat/sub-27_T1w.nii.gz	25.5	m	1.1077881	1.5	general electric	signa	82.71	71.23	96.55	73.9	78.0	41.5	1.98	77.0	83.0	4.41473795443165	190.39783784759075	204.99168053244594	1371.1937061093263	83.73376727104187	95.38158774375916	96.46820425987244
0108_sub-28	ds000108	ds000108/sub-28/anat/sub-28_T1w.nii.gz	20.5	m	1.1077881	1.5	general electric	signa	82.71	69.81	96.28	72.63	58.0	35.0	2.13	82.0	91.0	4.042854990277971	175.52251928144358	233.77703826955076	1470.2974793815104	82.50564336776733	95.20875215530396	96.16364240646362
0108_sub-29	ds000108	ds000108/sub-29/anat/sub-29_T1w.nii.gz	20.5	m	1.1077881	1.5	general electric	signa	82.71	67.78	96.1	70.8	74.0	41.5	1.66	82.0	89.0	4.023094858442033	174.73211400800608	231.11480865224627	1427.957176353652	82.60523080825806	94.86466646194458	96.33938670158386
0108_sub-30	ds000108	ds000108/sub-30/anat/sub-30_T1w.nii.gz	21.5	f	1.1077881	1.5	general electric	signa	82.71	69.22	96.94	72.1	78.0	36.5	2.28	81.0	0.09	4.793805297540159	205.5605315719311	231.61397670549087	1412.3248258558112	84.35598015785217	95.58828473091124	96.51692509651184
0108_sub-31	ds000108	ds000108/sub-31/anat/sub-31_T1w.nii.gz	41.5	m	1.1077881	1.5	general electric	signa	82.71	63.59	96.55	67.0	50.0	20.5	1.77	68.0	76.0	4.937251635960169	211.2983851087315	211.48086522462563	1361.2559412953747	89.92028832435608	93.85885000228882	95.64020037651062
0108_sub-32	ds000108	ds000108/sub-32/anat/sub-32_T1w.nii.gz	25.5	f	1.1077881	1.5	general electric	signa	82.71	73.79	96.69	76.15	48.0	26.5	1.83	84.0	96.0	4.088312363138004	177.34081419584493	196.6722129783694	1151.260918295101	85.97058653831482	95.40101885795592	95.92567682266235
0108_sub-33	ds000108	ds000108/sub-33/anat/sub-33_T1w.nii.gz	23.5	m	1.1077881	1.5	general electric	signa	82.71	68.38	96.26	71.34	56.0	29.0	1.19	75.0	82.0	4.243413574841558	183.54486266398706	226.28951747088186	1335.2012128893655	84.12048816680908	94.3169891834259	96.36592864990234
0108_sub-34	ds000108	ds000108/sub-34/anat/sub-34_T1w.nii.gz	29.5	f	1.1077881	1.5	general electric	signa	82.71	67.68	96.39	70.71	38.0	20.0	0.97	77.0	83.0	4.333634765780702	187.15371030155282	206.9883527454243	1295.6911444996476	88.04750442504883	95.1820433139801	95.97659707069396
0110_sub-01	ds000110	ds000110/sub-01/anat/sub-01_T1w.nii.gz	18.5	f	1.1078525	3.0	general electric	signa	82.71	70.0	88.72	72.8	58.0	26.5	1.58	79.0	78.0	4.049163156626175	175.77364192644896	199.16805324459236	1174.0558147949441	80.95656037330627	94.35808658599854	96.32060527801514
0110_sub-02	ds000110	ds000110/sub-02/anat/sub-02_T1w.nii.gz	27.5	m	1.1078525	3.0	general electric	signa	82.71	67.33	88.57	70.39	56.0	31.0	1.07	77.0	78.0	4.466973129583865	192.48604084475653	214.4758735440932	1307.7051976492187	76.6530990600586	92.32059121131896	95.9122359752655
0110_sub-03	ds000110	ds000110/sub-03/anat/sub-03_T1w.nii.gz	19.5	f	1.1078525	3.0	general electric	signa	82.71	67.59	87.01	70.63	36.0	20.5	0.76	77.0	73.0	4.0752938328957065	176.8188689772302	228.6189683860233	1391.0541830692166	82.64265656471252	94.04541850090028	96.20647430419922
0110_sub-04	ds000110	ds000110/sub-04/anat/sub-04_T1w.nii.gz	18.5	f	1.1078525	3.0	general electric	signa	82.71	69.52	88.21	72.37	80.0	31.5	2.46	81.0	96.0	4.427654207969198	190.91328398016987	213.9767054908486	1304.7962387445702	84.41624641418457	93.8779592514038	95.59998512268066
0110_sub-05	ds000110	ds000110/sub-05/anat/sub-05_T1w.nii.gz	19.5	m	1.1078525	3.0	general electric	signa	82.71	66.93	87.31	70.03	106.0	43.0	2.88	84.0	0.1	4.545435905456543	195.62455187966367	192.67886855241267	1145.5850462430517	83.6706280708313	93.9226746559143	95.69841027259828
0110_sub-06	ds000110	ds000110/sub-06/anat/sub-06_T1w.nii.gz	19.5	f	1.1078525	3.0	general electric	signa	82.71	67.33	88.39	70.39	56.0	32.5	1.77	81.0	0.09	4.092279550980548	177.49829770062388	186.35607321131448	1081.7672445795308	83.77294540405273	94.30357813835144	96.2493062019348
0110_sub-07	ds000110	ds000110/sub-07/anat/sub-07_T1w.nii.gz	18.5	f	1.1078525	3.0	general electric	signa	82.71	71.48	88.77	74.12	54.0	23.0	1.13	79.0	77.0	4.388836549252879	189.36057763151712	204.8252911813644	1219.3398594277496	81.1283528804779	94.56637501716614	96.3660717010498
0110_sub-08	ds000110	ds000110/sub-08/anat/sub-08_T1w.nii.gz	19.5	f	1.1078525	3.0	general electric	signa	82.71	68.86	88.22	71.78	58.0	30.5	2.14	83.0	88.0	4.899933386822135	209.80445113428735	171.21464226289518	1107.2330519025495	84.02783870697021	94.5805311203003	96.3724434375763
0110_sub-09	ds000110	ds000110/sub-09/anat/sub-09_T1w.nii.gz	23.5	m	1.1078525	3.0	general electric	signa	82.71	64.31	87.29	67.65	58.0	29.0	1.55	81.0	81.0	4.4281985808391955	190.93505889496976	211.14808652246256	1431.1082425636098	85.88516116142273	94.51926946640016	96.11188173294067
0110_sub-10	ds000110	ds000110/sub-10/anat/sub-10_T1w.nii.gz	27.5	m	1.1078525	3.0	general electric	signa	82.71	64.96	85.93	68.24	60.0	34.0	1.29	77.0	76.0	4.81266128773592	206.31356717083875	208.48585690515807	1417.4780003121787	84.19196009635925	93.91036033630373	96.27699851989746
0110_sub-11	ds000110	ds000110/sub-11/anat/sub-11_T1w.nii.gz	23.5	m	1.1078525	3.0	general electric	signa	82.71	67.95	88.61	70.95	56.0	34.0	1.82	82.0	84.0	4.65179443359375	199.87889300515195	208.153078202995	1299.1138190746121	80.3457260131836	94.2911684513092	96.45032286643982
0110_sub-12	ds000110	ds000110/sub-12/anat/sub-12_T1w.nii.gz	20.5	f	1.1078525	3.0	general electric	signa	82.71	67.48	88.13	70.53	32.0	25.0	0.9	78.0	75.0	4.597765864158163	197.71775022772846	225.29118136439268	1358.352885209321	83.61180424690247	94.2662239074707	96.29767537117004
0110_sub-13	ds000110	ds000110/sub-13/anat/sub-13_T1w.nii.gz	19.5	f	1.1078525	3.0	general electric	signa	82.71	66.98	87.83	70.07	28.0	22.0	1.07	0.08	74.0	4.349446102064483	187.78495974398126	215.47420965058237	1391.387351473306	83.20528268814087	94.63329911231996	96.3253915309906
0110_sub-14	ds000110	ds000110/sub-14/anat/sub-14_T1w.nii.gz	19.5	m	1.1078525	3.0	general electric	signa	82.71	64.99	87.55	68.27	100.0	54.5	2.39	85.0	93.0	4.566471819974939	196.4659884603995	193.5108153078203	1222.7000693097473	76.92021131515503	93.33584904670715	95.50510048866272
0110_sub-15	ds000110	ds000110/sub-15/anat/sub-15_T1w.nii.gz	19.5	m	1.1078525	3.0	general electric	signa	82.71	68.33	87.54	71.29	48.0	22.5	1.35	74.0	76.0	4.625649841464296	198.83310931997377	206.65557404326123	1405.7079554568863	84.44865345954895	93.78582835197447	95.96511721611024
0110_sub-16	ds000110	ds000110/sub-16/anat/sub-16_T1w.nii.gz	22.5	m	1.1078525	3.0	general electric	signa	82.71	71.93	89.88	74.51	40.0	28.5	1.5	82.0	99.0	4.706526386494538	202.06817112118347	185.69051580698837	1088.208841430356	86.2250566482544	95.52960395812988	97.10078239440918
0110_sub-17	ds000110	ds000110/sub-17/anat/sub-17_T1w.nii.gz	18.5	m	1.1078525	3.0	general electric	signa	82.71	64.93	87.78	68.21	110.0	46.0	2.98	85.0	97.0	4.885174400952398	209.21409169949786	220.29950083194677	1450.8188876627626	84.3962013721466	94.55186128616332	95.81950306892396
0110_sub-18	ds000110	ds000110/sub-18/anat/sub-18_T1w.nii.gz	21.5	f	1.1078525	3.0	general electric	signa	82.71	74.06	89.51	76.38	52.0	21.5	1.27	77.0	81.0	4.192834289706483	181.52048724966127	193.67720465890184	1183.3716994662989	86.47307753562927	95.43384909629822	96.57856225967409
0115_sub-10	ds000115	ds000115/sub-10/anat/sub-10_T1w.nii.gz	24.5941	f	1.0	3.0	siemens	trio	85.0	85.8	93.66	85.37	14.0	11.0	0.98	0.07	79.0	4.828158787318638	209.22635149274552	170.54908485856905	1027.608724015315	83.16655158996582	96.7699646949768	98.09683561325072
0115_sub-101	ds000115	ds000115/sub-101/anat/sub-101_T1w.nii.gz	27.9069	m	1.0	3.0	siemens	trio	85.0	86.3	93.84	85.57	22.0	13.5	0.38	61.0	61.0	4.222582408360072	185.00329633440288	174.20965058236274	1134.9919143065351	89.32437300682068	96.78518176078796	97.9897916316986
0115_sub-102	ds000115	ds000115/sub-102/anat/sub-102_T1w.nii.gz	27.6797	m	1.0	3.0	siemens	trio	85.0	84.51	94.06	84.74	149.5	149.5	0.55	0.07	71.0	5.290024426518654	227.70097706074617	161.89683860232947	973.7816369981929	84.23954248428345	96.73773646354675	97.83676266670228
0115_sub-11	ds000115	ds000115/sub-11/anat/sub-11_T1w.nii.gz	27.5838	m	1.0	3.0	siemens	trio	85.0	85.11	93.37	85.05	10.0	12.0	0.28	62.0	63.0	4.374148797015755	191.0659518806302	157.2379367720466	1028.2568235118374	83.34327936172485	96.41740322113036	98.2549786567688
0115_sub-12	ds000115	ds000115/sub-12/anat/sub-12_T1w.nii.gz	18.768	f	1.0	3.0	siemens	trio	85.0	84.05	92.16	84.49	10.0	9.5	0.25	64.0	64.0	5.185570814171617	223.52283256686465	151.58069883527455	962.7447034404577	87.15296387672424	96.65678143501282	97.5737988948822
0115_sub-13	ds000115	ds000115/sub-13/anat/sub-13_T1w.nii.gz	21.2594	f	1.0	3.0	siemens	trio	85.0	87.97	93.41	86.09	10.0	3.5	0.37	62.0	59.0	4.91834173397142	212.8336693588568	159.40099833610648	993.5917976871698	87.78342604637146	96.7756986618042	97.8079915046692
0115_sub-14	ds000115	ds000115/sub-14/anat/sub-14_T1w.nii.gz	21.3005	f	1.0	3.0	siemens	trio	85.0	85.56	92.74	85.27	6.0	10.0	0.07	66.0	65.0	4.469040461948939	194.86161847795756	169.38435940099833	1082.8915617322837	86.37312054634094	96.81889414787292	97.8419542312622
0115_sub-15	ds000115	ds000115/sub-15/anat/sub-15_T1w.nii.gz	18.9706	m	1.0	3.0	siemens	trio	85.0	82.21	93.53	83.3	18.0	9.0	0.5	66.0	72.0	4.739875404202208	205.69501616808833	187.35440931780366	1143.088303983926	81.41648769378662	96.57196402549744	98.05274605751038
0115_sub-20	ds000115	ds000115/sub-20/anat/sub-20_T1w.nii.gz	24.8323	m	1.0	3.0	siemens	trio	85.0	87.63	93.04	86.01	22.0	7.0	1.14	63.0	75.0	4.269916865290427	186.89667461161707	178.53577371048254	1171.1839412545958	81.72517418861389	94.56350207328796	95.9532082080841
0115_sub-21	ds000115	ds000115/sub-21/anat/sub-21_T1w.nii.gz	23.373	m	1.0	3.0	siemens	trio	85.0	83.99	92.79	84.45	26.0	17.0	0.66	65.0	67.0	5.120134159010283	220.90536636041134	160.06655574043262	995.9573738667128	86.36592626571655	96.75599932670592	97.98916578292848
0115_sub-22	ds000115	ds000115/sub-22/anat/sub-22_T1w.nii.gz	25.1499	m	1.0	3.0	siemens	trio	85.0	85.02	93.41	85.01	69.5	69.5	0.19	64.0	63.0	4.362723778705208	190.60895114820832	168.5524126455907	1038.7981120971783	87.12854981422424	96.6091513633728	97.84221053123474
0115_sub-50	ds000115	ds000115/sub-50/anat/sub-50_T1w.nii.gz	21.5168	m	1.0	3.0	siemens	trio	85.0	83.02	93.44	83.85	26.0	14.5	0.77	67.0	66.0	5.055031679114516	218.30126716458065	182.52911813643928	1220.8723829111475	87.18450665473938	96.82132601737976	97.7326512336731
0115_sub-51	ds000115	ds000115/sub-51/anat/sub-51_T1w.nii.gz	19.2115	f	1.0	3.0	siemens	trio	85.0	89.3	93.19	86.35	18.0	7.5	1.14	65.0	74.0	3.8482256324923765	170.02902529969506	176.7054908485857	1203.2793823906381	89.44777250289917	96.95194959640504	97.61170744895936
0115_sub-53	ds000115	ds000115/sub-53/anat/sub-53_T1w.nii.gz	26.9651	m	1.0	3.0	siemens	trio	85.0	83.23	93.26	83.99	14.0	11.0	0.39	59.0	61.0	4.7022386473052356	204.18954589220942	153.4109816971714	880.0674621774593	82.17114210128784	96.34350538253784	98.04264903068542
0115_sub-54	ds000115	ds000115/sub-54/anat/sub-54_T1w.nii.gz	20.4025	f	1.0	3.0	siemens	trio	85.0	86.22	92.79	85.54	125.5	125.5	0.49	64.0	64.0	4.388897467632682	191.65589870530727	162.39600665557404	974.2533985659529	87.19984889030457	96.54049873352052	97.32348322868349
0115_sub-55	ds000115	ds000115/sub-55/anat/sub-55_T1w.nii.gz	24.1588	m	1.0	3.0	siemens	trio	85.0	84.87	92.76	84.93	22.0	10.5	0.73	61.0	65.0	4.898017085328393	212.02068341313569	180.36605657237936	1111.1558738985127	87.36588954925537	96.46685719490053	97.64394760131836
0115_sub-56	ds000115	ds000115/sub-56/anat/sub-56_T1w.nii.gz	20.6489	m	1.0	3.0	siemens	trio	85.0	83.36	92.85	84.07	16.0	9.5	0.31	0.06	0.06	4.558762238950145	198.45048955800578	200.9983361064892	1335.0172958740493	86.69836521148682	96.7458963394165	98.05798530578612
0115_sub-57	ds000115	ds000115/sub-57/anat/sub-57_T1w.nii.gz	22.9541	f	1.0	3.0	siemens	trio	85.0	89.96	92.97	86.43	22.0	14.0	0.66	69.0	71.0	4.668105962325114	202.82423849300457	182.36272878535775	1251.1862855286595	79.59964871406555	96.344393491745	98.03958535194396
0115_sub-58	ds000115	ds000115/sub-58/anat/sub-58_T1w.nii.gz	19.5346	m	1.0	3.0	siemens	trio	85.0	85.44	92.87	85.21	30.0	15.0	1.0	68.0	0.07	4.575691709713059	199.12766838852235	164.39267886855242	1134.1583409340703	81.9536805152893	96.5548813343048	97.91105389595032
0115_sub-59	ds000115	ds000115/sub-59/anat/sub-59_T1w.nii.gz	25.5852	m	1.0	3.0	siemens	trio	85.0	84.18	93.25	84.56	26.0	17.0	0.89	68.0	73.0	4.780442082152075	207.317683286083	178.03660565723794	1207.6996691099855	81.49435520172119	96.08900547027588	97.93087244033812
0115_sub-64	ds000115	ds000115/sub-64/anat/sub-64_T1w.nii.gz	22.7105	m	1.0	3.0	siemens	trio	85.0	84.37	93.13	84.67	12.0	12.5	0.99	66.0	81.0	4.84183019521285	209.773207808514	189.51747088186357	1158.678253012806	88.06450366973877	96.69782519340517	98.03301692008972
0115_sub-65	ds000115	ds000115/sub-65/anat/sub-65_T1w.nii.gz	26.0096	m	1.0	3.0	siemens	trio	85.0	82.83	92.36	83.72	16.0	15.0	0.86	68.0	75.0	4.7921473639351975	207.7858945574079	183.52745424292846	1259.8612486828947	83.70723724365234	96.25806212425232	98.04908037185668
0115_sub-69	ds000115	ds000115/sub-69/anat/sub-69_T1w.nii.gz	23.269	m	1.0	3.0	siemens	trio	85.0	88.37	93.58	86.18	28.0	13.0	1.23	68.0	82.0	4.166571364110829	182.76285456443316	188.85191347753744	1145.0390082112901	86.9303286075592	96.48705720901488	98.08439016342165
0115_sub-72	ds000115	ds000115/sub-72/anat/sub-72_T1w.nii.gz	27.6468	m	1.0	3.0	siemens	trio	85.0	82.95	91.51	83.81	88.5	88.5	0.15	58.0	55.0	4.571603171679438	198.96412686717753	187.35440931780366	1106.8592309764463	82.23535418510437	96.15727066993712	97.75409698486328
0115_sub-73	ds000115	ds000115/sub-73/anat/sub-73_T1w.nii.gz	25.4976	m	1.0	3.0	siemens	trio	85.0	83.0	93.13	83.84	16.0	12.0	0.91	61.0	0.07	4.577849057255959	199.21396229023836	174.5424292845258	1194.7875222110788	87.9444420337677	96.62497639656068	97.81424403190611
0115_sub-81	ds000115	ds000115/sub-81/anat/sub-81_T1w.nii.gz	24.0329	f	1.0	3.0	siemens	trio	85.0	84.64	94.48	84.81	18.0	17.0	0.64	66.0	64.0	5.014225512134785	216.6690204853914	179.70049916805326	1083.9240510936193	86.81519627571106	96.86375856399536	97.96199798583984
0115_sub-89	ds000115	ds000115/sub-89/anat/sub-89_T1w.nii.gz	18.7488	m	1.0	3.0	siemens	trio	85.0	88.38	92.75	86.18	8.0	9.5	0.14	68.0	67.0	4.440917774122588	193.73671096490352	178.53577371048254	1167.82265301555	86.19372248649597	97.02783226966858	98.03977012634276
0115_sub-90	ds000115	ds000115/sub-90/anat/sub-90_T1w.nii.gz	26.2642	f	1.0	3.0	siemens	trio	85.0	84.03	94.25	84.48	209.5	209.5	0.33	62.0	63.0	4.812003252457599	208.58013009830395	185.02495840266224	1082.6072717961176	82.76194334030151	96.55873775482178	97.93912172317503
0115_sub-97	ds000115	ds000115/sub-97/anat/sub-97_T1w.nii.gz	23.5893	f	1.0	3.0	siemens	trio	85.0	86.76	94.19	85.74	149.0	149.0	0.48	0.06	0.06	4.156631061008998	182.3652424403599	180.36605657237936	1187.5938198254953	86.32236123085022	96.53179049491882	97.9508101940155
0115_sub-98	ds000115	ds000115/sub-98/anat/sub-98_T1w.nii.gz	21.024	f	1.0	3.0	siemens	trio	85.0	85.13	93.93	85.06	18.0	13.5	1.2	67.0	79.0	5.1071474503497685	220.38589801399073	157.90349417637273	1075.6410424667679	86.52428984642029	96.6681957244873	97.97499775886536
0116_sub-01	ds000116	ds000116/sub-01/anat/sub-01_T1w.nii.gz	34.5	m	0.87890625	3.0	philips	achieva	85.82	58.79	89.79	62.62	334.0	152.0	10.32	104.0	165.0	4.512453468478456	200.03757577617526	166.88851913477538	1010.6463790931924	84.33417081832886	90.47465324401855	92.50684380531312
0116_sub-02	ds000116	ds000116/sub-02/anat/sub-02_T1w.nii.gz	25.5	f	0.87890625	3.0	philips	achieva	85.82	71.91	92.4	74.61	126.0	58.0	3.74	87.0	0.11	4.980075018746513	218.74243778689754	159.73377703826955	986.6913792154855	83.05279016494751	93.98912191390993	95.2086627483368
0116_sub-03	ds000116	ds000116/sub-03/anat/sub-03_T1w.nii.gz	25.5	m	0.87890625	3.0	philips	achieva	85.82	68.78	88.91	71.76	208.0	92.5	4.84	87.0	101.0	4.58328441697724	202.87081371612663	172.04658901830283	1063.6612366641832	80.18529415130615	93.71724724769592	94.82679963111876
0116_sub-04	ds000116	ds000116/sub-04/anat/sub-04_T1w.nii.gz	30.5	m	0.87890625	3.0	philips	achieva	85.82	70.38	88.07	73.22	172.0	72.5	4.62	0.08	0.1	5.066459616836236	222.1978217104865	163.56073211314475	1084.8566515080265	84.70500707626343	93.04885864257812	94.22031044960022
0116_sub-05	ds000116	ds000116/sub-05/anat/sub-05_T1w.nii.gz	21.5	m	0.87890625	3.0	philips	achieva	85.82	73.59	90.42	76.13	188.0	72.5	5.81	89.0	118.0	4.963335990905762	218.0728766732675	176.37271214642263	1063.7414485078075	85.05433797836304	92.96460151672365	93.8338816165924
0116_sub-06	ds000116	ds000116/sub-06/anat/sub-06_T1w.nii.gz	26.5	m	0.87890625	3.0	philips	achieva	85.82	72.89	87.61	75.5	118.0	54.0	3.35	83.0	107.0	4.0918958430387535	183.21527075858717	195.17470881863562	1169.5396198095284	85.52478551864624	92.30000972747804	93.99741888046265
0116_sub-07	ds000116	ds000116/sub-07/anat/sub-07_T1w.nii.gz	35.5	m	0.87890625	3.0	philips	achieva	85.82	68.91	79.17	71.88	138.0	83.0	4.29	83.0	114.0	4.532347503973513	200.83333719597755	176.03993344425956	1103.9323297375474	85.39998531341553	89.67669606208801	92.24379658699036
0116_sub-08	ds000116	ds000116/sub-08/anat/sub-08_T1w.nii.gz	23.5	m	0.87890625	3.0	philips	achieva	85.82	67.86	86.66	70.92	276.0	109.5	7.16	87.0	113.0	4.468568101221201	198.28216108588506	193.5108153078203	1185.5326814754637	84.23404693603516	90.71024656295776	92.27104783058168
0116_sub-09	ds000116	ds000116/sub-09/anat/sub-09_T1w.nii.gz	33.5	m	0.87890625	3.0	philips	achieva	85.82	71.0	83.53	73.78	190.0	88.0	4.5	87.0	136.0	4.092504442954549	183.239614755219	182.36272878535775	1221.9258244517305	84.90127921104431	91.44622683525084	92.90817379951476
0116_sub-10	ds000116	ds000116/sub-10/anat/sub-10_T1w.nii.gz	26.5	m	1.0	3.0	philips	achieva	85.0	82.77	86.69	83.68	14.0	13.5	0.35	65.0	67.0	4.27275326787209	187.0101307148836	156.40599001663895	937.3683652031277	86.31359934806824	95.83520889282228	97.22203612327576
0116_sub-11	ds000116	ds000116/sub-11/anat/sub-11_T1w.nii.gz	40.5	f	0.87890625	3.0	philips	achieva	85.82	68.29	92.63	71.31	188.0	73.0	5.37	88.0	117.0	4.258384023393903	189.87479797279315	165.22462562396007	1046.1068914978523	85.1112961769104	93.65845322608948	95.09781002998352
0116_sub-12	ds000116	ds000116/sub-12/anat/sub-12_T1w.nii.gz	32.5	m	0.87890625	3.0	philips	achieva	85.82	71.05	79.39	73.83	180.0	91.0	4.94	86.0	116.0	4.724041977707221	208.50111614532585	169.05158069883527	1158.364719939586	84.8698377609253	90.61475396156312	92.6661729812622
0116_sub-13	ds000116	ds000116/sub-13/anat/sub-13_T1w.nii.gz	23.5	f	0.87890625	3.0	philips	achieva	85.82	66.23	94.36	69.43	280.0	99.5	8.04	95.0	133.0	4.223202199352031	188.46752501111825	155.0748752079867	1008.1955395489321	83.02818536758423	93.56625080108644	94.97423768043518
0116_sub-14	ds000116	ds000116/sub-14/anat/sub-14_T1w.nii.gz	20.5	f	0.87890625	3.0	philips	achieva	85.82	73.43	89.96	75.98	196.0	95.5	6.37	97.0	0.14	3.9185997904563434	176.28342865529078	156.738768718802	1065.3838810924929	84.63883399963379	93.82491111755373	94.51642036437988
0116_sub-15	ds000116	ds000116/sub-15/anat/sub-15_T1w.nii.gz	26.5	m	0.87890625	3.0	philips	achieva	85.82	65.16	93.54	68.45	136.0	76.5	4.2	86.0	104.0	4.806902554570412	211.81553921985352	162.7287853577371	1117.8759378709533	84.32656526565552	93.83116364479064	94.89499926567078
0116_sub-16	ds000116	ds000116/sub-16/anat/sub-16_T1w.nii.gz	25.5	f	0.87890625	3.0	philips	achieva	85.82	69.81	92.39	72.7	142.0	59.0	3.78	89.0	121.0	4.498106508838886	199.46369739059247	167.22129783693845	1108.4179723772702	86.58961653709412	93.78061890602112	94.95587944984436
0116_sub-17	ds000116	ds000116/sub-17/anat/sub-17_T1w.nii.gz	27.5	f	0.87890625	3.0	philips	achieva	85.82	72.87	93.88	75.48	134.0	53.5	4.05	83.0	104.0	4.192704473223005	187.2476159659572	186.0232945091514	1217.1690120449503	83.38043689727783	94.47169899940492	95.93346118927002
0117_sub-01	ds000117	ds000117/sub-01/ses-mri/anat/sub-01_ses-mri_acq-mprage_T1w.nii.gz	31.5	m	1.0	3.0	siemens	trio	85.0	78.56	90.75	80.44	14.0	10.0	0.26	61.0	0.06	4.571782812780263	198.97131251121053	190.18302828618968	1297.1721133208453	81.97170495986938	95.02349495887756	97.16746807098389
0117_sub-02	ds000117	ds000117/sub-02/ses-mri/anat/sub-02_ses-mri_acq-mprage_T1w.nii.gz	25.5	m	1.0000002	3.0	siemens	trio	85.0	84.23	92.7	84.59	612.5	612.5	0.08	65.0	64.0	4.59781568877551	200.01262272102164	244.7587354409318	1647.843157929536	89.05640840530396	95.95776200294496	97.1910834312439
0117_sub-03	ds000117	ds000117/sub-03/ses-mri/anat/sub-03_ses-mri_acq-mprage_T1w.nii.gz	30.5	m	1.0000004	3.0	siemens	trio	85.0	79.79	90.91	81.45	2416.5	2416.5	0.81	66.0	66.0	4.504764031390755	196.29055159563504	213.31114808652248	1340.3103365339518	87.17622756958008	96.00611925125122	97.32450246810912
0117_sub-04	ds000117	ds000117/sub-04/ses-mri/anat/sub-04_ses-mri_acq-mprage_T1w.nii.gz	26.5	f	1.0	3.0	siemens	trio	85.0	82.82	91.97	83.72	2417.0	2417.0	0.69	0.07	68.0	4.495010084035445	195.9004033614178	224.12645590682197	1332.5649556368414	86.08053922653198	96.70496582984924	97.71928191184998
0117_sub-05	ds000117	ds000117/sub-05/ses-mri/anat/sub-05_ses-mri_acq-mprage_T1w.nii.gz	23.5	f	1.0	3.0	siemens	trio	85.0	81.52	92.54	82.8	67.5	67.5	0.11	65.0	63.0	4.297411393146126	187.99645572584504	204.49251247920134	1252.6958062881038	87.24809288978577	96.58716320991516	97.79092073440552
0117_sub-06	ds000117	ds000117/sub-06/ses-mri/anat/sub-06_ses-mri_acq-mprage_T1w.nii.gz	26.5	m	1.0	3.0	siemens	trio	85.0	76.8	92.04	78.94	16.0	15.5	0.73	69.0	71.0	4.1475688194742	182.00275277896802	193.34442595673877	1154.0569411375461	88.86769413948059	96.1516797542572	97.26976752281188
0117_sub-07	ds000117	ds000117/sub-07/ses-mri/anat/sub-07_ses-mri_acq-mprage_T1w.nii.gz	31.5	f	1.0000004	3.0	siemens	trio	85.0	78.99	92.46	80.81	22.0	10.0	0.47	64.0	61.0	4.673948969159807	203.0579491063971	105.99001663893512	654.2582749592024	89.30564522743225	96.7112958431244	97.72348403930664
0117_sub-08	ds000117	ds000117/sub-08/ses-mri/anat/sub-08_ses-mri_acq-mprage_T1w.nii.gz	26.5	m	1.0000002	3.0	siemens	trio	85.0	80.04	93.8	81.66	20.0	21.0	0.51	0.07	72.0	4.401832210774325	192.1732836009742	110.64891846921797	626.5028656946512	86.27352714538574	96.11618518829346	97.15949892997742
0117_sub-09	ds000117	ds000117/sub-09/ses-mri/anat/sub-09_ses-mri_acq-mprage_T1w.nii.gz	29.5	m	1.0	3.0	siemens	trio	85.0	79.89	92.84	81.54	12.0	13.0	0.26	65.0	61.0	5.369988850184849	230.89955400739396	111.3144758735441	725.2805608041764	89.49257135391235	96.23010158538818	97.3327934741974
0117_sub-10	ds000117	ds000117/sub-10/ses-mri/anat/sub-10_ses-mri_acq-mprage_T1w.nii.gz	23.5	m	1.0000001	3.0	siemens	trio	85.0	81.65	92.64	82.9	20.0	14.0	1.02	69.0	71.0	4.375675162490534	191.12700408462166	112.97836938435941	691.5486118315708	89.64232206344604	96.44848704338074	97.52407670021056
0117_sub-11	ds000117	ds000117/sub-11/ses-mri/anat/sub-11_ses-mri_acq-mprage_T1w.nii.gz	24.5	f	1.0	3.0	siemens	trio	85.0	80.57	93.07	82.08	811.0	811.0	0.76	71.0	77.0	4.689195885950205	203.6678354380082	114.47587354409318	803.541176857642	87.308269739151	96.24810814857484	97.46993780136108
0117_sub-12	ds000117	ds000117/sub-12/ses-mri/anat/sub-12_ses-mri_acq-mprage_T1w.nii.gz	24.5	f	0.9999995	3.0	siemens	trio	85.0	80.6	92.52	82.1	16.0	7.0	0.58	62.0	59.0	4.58319498568165	199.42781150227356	108.48585690515807	780.1149343597003	90.98783731460573	96.36796116828918	97.46254086494446
0117_sub-13	ds000117	ds000117/sub-13/ses-mri/anat/sub-13_ses-mri_acq-mprage_T1w.nii.gz	25.5	f	1.0000004	3.0	siemens	trio	85.0	82.83	93.37	83.73	127.0	127.0	0.22	68.0	67.0	5.185632024492536	223.52527131970626	108.31946755407654	694.8799803338843	85.5286717414856	96.64161801338196	97.88291454315186
0117_sub-14	ds000117	ds000117/sub-14/ses-mri/anat/sub-14_ses-mri_acq-mprage_T1w.nii.gz	24.5	f	1.0	3.0	siemens	trio	85.0	83.74	93.76	84.3	16.0	11.0	0.6	67.0	65.0	5.616433182541204	240.75732730164816	125.29118136439268	747.8737139735193	85.59110164642334	96.33678793907166	97.73316383361816
0117_sub-15	ds000117	ds000117/sub-15/ses-mri/anat/sub-15_ses-mri_acq-mprage_T1w.nii.gz	30.5	m	0.9999998	3.0	siemens	trio	85.0	84.0	91.53	84.46	32.0	19.5	1.28	68.0	71.0	4.285991143207161	187.53965055828766	120.13311148086522	778.7120837523673	90.71844220161438	95.78636288642883	97.42291569709778
0117_sub-16	ds000117	ds000117/sub-16/ses-mri/anat/sub-16_ses-mri_acq-mprage_T1w.nii.gz	25.5	m	0.99999964	3.0	siemens	trio	85.0	79.84	89.87	81.5	24.0	15.0	0.37	65.0	62.0	5.094382811565788	219.87532115663544	130.11647254575706	902.7982316448819	87.60578632354736	95.82898020744324	97.2956895828247
0119_sub-02	ds000119	ds000119/sub-02/anat/sub-02_T1w.nii.gz	26.5325	f	0.61035144	3.0	siemens	allegra	87.79	74.78	91.22	77.25	1211.5	1211.5	0.6	69.0	74.0	4.85741595832669	228.06079569796924	136.77204658901832	846.9126691671496	81.87263607978821	94.44687366485596	96.22082114219666
0119_sub-07	ds000119	ds000119/sub-07/anat/sub-07_T1w.nii.gz	19.1102	m	0.6103517	3.0	siemens	allegra	87.79	72.28	91.47	74.97	82.0	44.0	2.99	0.08	97.0	4.263508563139	204.30447831598258	133.77703826955076	857.0276553383941	74.400395154953	94.04257535934448	95.67534923553468
0119_sub-17	ds000119	ds000119/sub-17/anat/sub-17_T1w.nii.gz	20.3121	f	0.6103517	3.0	siemens	allegra	87.79	75.22	92.24	77.65	18.0	18.5	0.74	72.0	76.0	5.016472193659568	234.4230235368053	115.47420965058237	685.1125535212291	80.71345686912537	94.64327692985536	95.73404788970949
0119_sub-18	ds000119	ds000119/sub-18/anat/sub-18_T1w.nii.gz	22.9651	f	0.61035144	3.0	siemens	allegra	87.79	73.82	92.28	76.38	30.0	16.5	1.3	74.0	78.0	5.015553260336117	234.38628777834631	115.97337770382696	725.0298298900053	82.83165097236633	94.55112218856812	95.65160274505617
0119_sub-21	ds000119	ds000119/sub-21/anat/sub-21_T1w.nii.gz	19.7947	m	0.47607422	3.0	siemens	allegra	89.38	68.43	91.98	71.46	40.0	25.0	1.24	0.08	83.0	4.941855158124651	246.6874990191767	143.42762063227954	888.0287070759197	80.00879883766174	94.3516492843628	96.13978862762453
0119_sub-24	ds000119	ds000119/sub-24/anat/sub-24_T1w.nii.gz	20.0958	m	0.47607422	3.0	siemens	allegra	89.38	64.07	90.98	67.46	20.0	13.5	0.54	77.0	78.0	4.558595637885892	231.35711820962638	140.93178036605659	841.5736930165941	78.82952690124512	94.14545893669128	95.43752074241638
0119_sub-25	ds000119	ds000119/sub-25/anat/sub-25_T1w.nii.gz	20.5229	f	0.4760742	3.0	siemens	allegra	89.38	70.33	92.76	73.2	48.0	23.5	2.09	82.0	95.0	4.5060921688469096	229.25698253665868	216.30615640599004	1370.0732767650616	73.73077273368835	93.79383325576782	95.91585993766785
0119_sub-28	ds000119	ds000119/sub-28/anat/sub-28_T1w.nii.gz	21.9521	m	0.47607422	3.0	siemens	allegra	89.38	69.4	91.32	72.35	14.0	11.5	0.28	74.0	74.0	4.14074878303372	214.6432440155395	297.3377703826955	1843.787165195962	82.5721800327301	94.31737661361694	95.65072655677795
0119_sub-30	ds000119	ds000119/sub-30/anat/sub-30_T1w.nii.gz	25.4675	f	0.47607422	3.0	siemens	allegra	89.38	68.22	92.01	71.27	26.0	14.5	0.63	72.0	73.0	5.21159230446329	257.47698487272226	253.74376039933446	1580.4319727761492	81.95704221725464	94.5569396018982	95.77453136444092
0119_sub-31	ds000119	ds000119/sub-31/anat/sub-31_T1w.nii.gz	22.9213	f	0.4760742	3.0	siemens	allegra	89.38	73.14	92.27	75.77	58.0	36.5	2.27	78.0	95.0	5.590439426655672	272.63087284900917	250.08319467554077	1587.6530884508527	80.93047738075256	93.58720779418944	95.84258794784546
0119_sub-36	ds000119	ds000119/sub-36/anat/sub-36_T1w.nii.gz	25.5715	m	0.4760743	3.0	siemens	allegra	89.38	66.58	92.03	69.76	38.0	22.5	1.09	75.0	76.0	5.525072448107661	270.01617826413377	296.6722129783694	1927.6180045857973	79.85847592353821	94.181489944458	95.81127762794496
0119_sub-40	ds000119	ds000119/sub-40/anat/sub-40_T1w.nii.gz	18.538	f	0.47607422	3.0	siemens	allegra	89.38	70.97	93.01	73.79	18.0	14.5	0.69	78.0	0.08	4.726842082276637	238.08697598525615	286.0232945091514	1776.808493158255	84.42304134368896	94.57340240478516	95.29417753219604
0119_sub-41	ds000119	ds000119/sub-41/anat/sub-41_T1w.nii.gz	20.1916	f	0.4760743	3.0	siemens	allegra	89.38	68.45	92.25	71.48	88.0	35.5	3.59	87.0	105.0	4.298331494234045	220.94654010918913	300.9983361064892	1989.7087533241527	71.2537944316864	93.65308880805968	95.45795917510986
0119_sub-46	ds000119	ds000119/sub-46/anat/sub-46_T1w.nii.gz	19.6769	m	0.47607422	3.0	siemens	allegra	89.38	64.65	91.59	68.0	58.0	23.5	1.91	81.0	88.0	4.963695273107412	247.56110361848715	288.51913477537437	1898.3657093671802	81.12444877624512	93.5194194316864	95.2183187007904
0119_sub-49	ds000119	ds000119/sub-49/anat/sub-49_T1w.nii.gz	18.5544	m	0.4760742	3.0	siemens	allegra	89.38	65.09	91.34	68.4	32.0	20.5	0.95	81.0	84.0	4.297356605529785	220.9075600039737	287.3544093178037	1728.2690591951057	80.239999294281	93.83130073547365	95.21157145500185
0119_sub-51	ds000119	ds000119/sub-51/anat/sub-51_T1w.nii.gz	26.2341	f	0.4760743	3.0	siemens	allegra	89.38	65.18	92.13	68.48	48.0	20.5	1.69	81.0	98.0	4.819814623618612	241.8058652845718	263.06156405990015	1615.5215048513644	81.04134202003479	93.40314269065856	95.39849162101746
0119_sub-54	ds000119	ds000119/sub-54/anat/sub-54_T1w.nii.gz	22.6557	f	0.47607425	3.0	siemens	allegra	89.38	66.8	92.07	69.97	70.0	35.5	2.38	87.0	101.0	4.04614545861069	210.8591064057314	250.41597337770384	1573.9921025318401	75.50002932548523	93.68826150894164	94.87496018409728
0119_sub-55	ds000119	ds000119/sub-55/anat/sub-55_T1w.nii.gz	19.3265	m	0.47607422	3.0	siemens	allegra	89.38	62.25	89.87	65.8	36.0	18.0	0.9	0.08	83.0	5.0369836846176455	250.4926400788965	304.8252911813644	1850.0215777484946	76.34028792381287	93.19292902946472	95.29722332954408
0119_sub-56	ds000119	ds000119/sub-56/anat/sub-56_T1w.nii.gz	20.3203	f	0.47607422	3.0	siemens	allegra	89.38	70.52	92.03	73.37	24.0	15.5	0.92	74.0	77.0	4.703130527418486	237.13851379093012	321.46422628951746	2004.0911978066995	77.98513770103455	94.19323205947876	95.92241048812866
0119_sub-58	ds000119	ds000119/sub-58/anat/sub-58_T1w.nii.gz	26.7598	m	0.47607422	3.0	siemens	allegra	89.38	66.94	92.5	70.1	149.5	149.5	0.53	72.0	72.0	4.178226432021783	216.14234997506202	302.49584026622296	1962.3735051235362	85.17683148384094	94.3606436252594	95.24377584457396
0119_sub-60	ds000119	ds000119/sub-60/anat/sub-60_T1w.nii.gz	20.1725	f	0.47607422	3.0	siemens	allegra	89.38	69.35	92.3	72.31	34.0	21.0	1.36	81.0	94.0	4.37571467185507	224.04187956839348	228.78535773710485	1483.9778962285652	76.24568939208984	93.9531147480011	95.76625227928162
0119_sub-62	ds000119	ds000119/sub-62/anat/sub-62_T1w.nii.gz	20.1588	m	0.47607422	3.0	siemens	allegra	89.38	65.82	91.17	69.07	38.0	21.0	2.14	82.0	94.0	5.094222243951291	252.78218245224235	255.74043261231282	1642.937885713201	73.83793592453003	93.7003254890442	96.03537321090698
0119_sub-68	ds000119	ds000119/sub-68/anat/sub-68_T1w.nii.gz	20.3477	f	0.4760742	3.0	siemens	allegra	89.38	60.74	91.19	64.42	120.0	37.5	3.98	92.0	111.0	4.362621502000459	223.51815586280065	258.06988352745424	1675.308680544469	74.74538087844849	91.725891828537	93.66881847381592
0119_sub-72	ds000119	ds000119/sub-72/anat/sub-72_T1w.nii.gz	18.2697	m	0.47607422	3.0	siemens	allegra	89.38	69.6	92.4	72.54	74.0	29.5	2.36	0.09	108.0	4.661495928861656	235.47312984865692	309.81697171381035	1901.6707373919403	63.9712393283844	93.82195472717284	95.91937065124512
0119_sub-76	ds000119	ds000119/sub-76/anat/sub-76_T1w.nii.gz	18.4586	f	0.47607422	3.0	siemens	allegra	89.38	70.66	92.52	73.51	40.0	21.5	1.29	82.0	93.0	4.059590904080138	211.3969288573962	269.38435940099833	1673.1466229729463	71.91714644432068	94.20853853225708	95.74269652366638
0119_sub-77	ds000119	ds000119/sub-77/anat/sub-77_T1w.nii.gz	18.3792	m	0.47607422	3.0	siemens	allegra	89.38	59.67	91.05	63.43	78.0	28.5	2.26	82.0	0.09	4.690899751624282	236.64928275916196	313.477537437604	2019.1004964554925	72.89437055587769	92.41233468055724	94.45090293884276
0119_sub-78	ds000119	ds000119/sub-78/anat/sub-78_T1w.nii.gz	18.3244	f	0.47607422	3.0	siemens	allegra	89.38	66.92	92.14	70.08	74.0	39.5	2.4	87.0	101.0	4.493548140233877	228.75521830354575	282.6955074875208	1864.8939526062652	76.80829167366028	93.65310668945312	95.17480134963988
0120_sub-18	ds000120	ds000120/sub-18/anat/sub-18_T1w.nii.gz	18.5	f	0.47607422	3.0	siemens	allegra	89.38	70.97	93.01	73.79	16.0	15.0	0.65	79.0	81.0	4.153329109659	215.1464570805507	275.87354409317805	1754.6096107656188	84.4204306602478	94.57420706748962	95.29590606689452
0120_sub-19	ds000120	ds000120/sub-19/anat/sub-19_T1w.nii.gz	18.7	f	0.47607422	3.0	siemens	allegra	89.38	68.98	92.78	71.96	46.0	19.5	1.73	0.08	89.0	6.307171607504086	301.3001569943541	283.1946755407654	1748.7459301891072	72.70490527153015	94.14593577384947	95.83616852760316
0120_sub-20	ds000120	ds000120/sub-20/anat/sub-20_T1w.nii.gz	19.3	m	0.61035156	3.0	siemens	allegra	87.79	74.2	92.05	76.72	40.0	25.5	1.38	76.0	78.0	4.413151351773009	210.2902014783673	244.7587354409318	1455.0100516011964	81.16791248321533	94.86539363861084	96.5035617351532
0120_sub-21	ds000120	ds000120/sub-21/anat/sub-21_T1w.nii.gz	19.7	m	0.47607422	3.0	siemens	allegra	89.38	64.65	91.59	68.0	56.0	24.0	1.86	81.0	88.0	4.610727952451121	233.44241079223553	296.8386023294509	1920.6193657948427	81.11175894737244	93.52030754089355	95.22114992141724
0120_sub-22	ds000120	ds000120/sub-22/anat/sub-22_T1w.nii.gz	20.2	f	0.47607422	3.0	siemens	allegra	89.38	68.45	92.25	71.48	92.0	33.0	3.71	87.0	104.0	4.310449872698102	221.43128760211476	310.4825291181364	1866.474820701688	71.27334475517273	93.66037249565125	95.46218514442444
0120_sub-23	ds000120	ds000120/sub-23/anat/sub-23_T1w.nii.gz	21.9	m	0.47607422	3.0	siemens	allegra	89.38	61.8	90.44	65.38	52.0	26.5	1.59	78.0	84.0	5.239599091666085	258.5972563608341	312.47920133111484	1952.069813964199	80.17887473106384	93.6626672744751	95.38235664367676
0120_sub-24	ds000120	ds000120/sub-24/anat/sub-24_T1w.nii.gz	22.5	f	0.47607422	3.0	siemens	allegra	89.38	68.75	92.02	71.76	36.0	23.5	1.34	79.0	82.0	4.179880765019631	216.20852329497592	260.39933444259566	1654.0524429125562	70.73023915290833	93.99992823600768	95.63980102539062
0120_sub-25	ds000120	ds000120/sub-25/anat/sub-25_T1w.nii.gz	22.6	f	0.47607422	3.0	siemens	allegra	89.38	66.58	92.97	69.76	30.0	19.0	1.26	78.0	86.0	5.249052242356903	258.9753823884668	247.75374376039935	1652.3392923534386	85.5347990989685	94.03576254844666	95.64858078956604
0120_sub-26	ds000120	ds000120/sub-26/anat/sub-26_T1w.nii.gz	22.7	f	0.47607422	3.0	siemens	allegra	89.38	68.53	92.08	71.55	14.0	10.0	0.32	74.0	74.0	5.053297938132771	251.14521021950154	257.9034941763727	1550.0489090065798	79.53887581825256	93.84682774543762	95.77151536941528
0120_sub-27	ds000120	ds000120/sub-27/anat/sub-27_T1w.nii.gz	25.6	m	0.47607422	3.0	siemens	allegra	89.38	66.3	91.75	69.51	40.0	21.5	1.25	75.0	79.0	4.29946451771016	220.99187340259707	295.6738768718802	1852.3694643936565	78.67180705070496	93.81030201911926	95.57945132255554
0121_sub-03	ds000121	ds000121/sub-03/anat/sub-03_T1w.nii.gz	19.5866	f	0.47607413	3.0	siemens	allegra	89.38	70.28	93.18	73.16	18.0	14.0	0.68	78.0	82.0	4.612588979759995	233.5168657832554	255.24126455906824	1520.1646399420315	85.54031252861023	94.34521198272704	95.3740894794464
0121_sub-09	ds000121	ds000121/sub-09/anat/sub-09_T1w.nii.gz	26.6174	m	0.47607422	3.0	siemens	allegra	89.38	66.33	92.38	69.54	34.0	22.0	1.28	75.0	0.08	4.117870330810547	213.72810592661256	284.3594009983361	1768.0991968683181	78.82611751556396	94.13262009620668	95.79447507858276
0121_sub-10	ds000121	ds000121/sub-10/anat/sub-10_T1w.nii.gz	21.347	f	0.47607422	3.0	siemens	allegra	89.38	68.95	92.15	71.94	104.0	45.5	3.63	87.0	102.0	4.6802890544035	236.22485487033066	269.2179700499168	1728.200211767959	69.4799542427063	93.72174739837646	95.74518203735352
0121_sub-11	ds000121	ds000121/sub-11/anat/sub-11_T1w.nii.gz	18.4285	m	0.47607425	3.0	siemens	allegra	89.38	64.15	90.51	67.54	50.0	30.5	1.76	88.0	99.0	4.819641307908661	241.79894037765027	304.9916805324459	1885.9625896457196	74.82311725616455	93.82370114326476	94.98682022094728
0121_sub-12	ds000121	ds000121/sub-12/anat/sub-12_T1w.nii.gz	27.0938	f	0.47607422	3.0	siemens	allegra	89.38	61.51	92.97	65.12	58.0	22.0	2.87	85.0	105.0	4.271076844663035	219.8563664807121	263.06156405990015	1606.7429899311269	78.73656153678894	92.60543584823608	94.6873426437378
0121_sub-15	ds000121	ds000121/sub-15/anat/sub-15_T1w.nii.gz	21.8152	m	0.47607413	3.0	siemens	allegra	89.38	66.87	91.68	70.03	46.0	20.0	1.41	76.0	79.0	5.123209564053282	253.94168915498693	298.00332778702165	1809.0636466654184	79.721599817276	93.71095895767212	95.53412795066832
0121_sub-16	ds000121	ds000121/sub-16/anat/sub-16_T1w.nii.gz	20.5859	f	0.47607422	3.0	siemens	allegra	89.38	66.31	91.31	69.52	116.0	40.5	4.18	92.0	113.0	4.3494142804827	222.98986391349865	286.522462562396	1828.6940488040682	75.53643584251404	93.18625330924988	94.71385478973389
0121_sub-19	ds000121	ds000121/sub-19/anat/sub-19_T1w.nii.gz	18.5407	f	0.47607425	3.0	siemens	allegra	89.38	68.52	92.76	71.55	60.0	33.0	2.74	82.0	99.0	4.728392094981913	238.14897186058036	276.8718801996672	1791.2460011809371	70.4908549785614	93.958580493927	95.65414786338806
0121_sub-20	ds000121	ds000121/sub-20/anat/sub-20_T1w.nii.gz	22.5079	f	0.47607422	3.0	siemens	allegra	89.38	69.0	92.1	71.98	48.0	27.5	1.88	81.0	91.0	5.21379363780119	257.5650382062383	252.24625623960068	1630.7394281191644	70.72206735610962	93.9803421497345	95.64396739006042
0121_sub-21	ds000121	ds000121/sub-21/anat/sub-21_T1w.nii.gz	22.642	f	0.47607404	3.0	siemens	allegra	89.38	67.12	92.97	70.26	30.0	14.0	1.18	77.0	81.0	4.2305210658482135	218.23416312545572	225.62396006655575	1517.6402041441015	84.99007821083069	93.7744140625	95.50169706344604
0121_sub-22	ds000121	ds000121/sub-22/anat/sub-22_T1w.nii.gz	68.3888	m	0.47607422	3.0	siemens	allegra	89.38	59.9	91.46	63.64	30.0	18.5	0.94	79.0	84.0	4.370488633914869	223.83283805078543	229.45091514143095	1352.6276427787006	77.96464562416077	93.13984513282776	95.1231062412262
0121_sub-23	ds000121	ds000121/sub-23/anat/sub-23_T1w.nii.gz	25.9165	f	0.47607422	3.0	siemens	allegra	89.38	68.51	91.95	71.53	94.0	39.5	3.09	82.0	94.0	4.647757763765296	234.9236032448025	264.05990016638935	1700.5503307788072	74.46236610412598	93.83976459503174	95.59194445610046
0121_sub-24	ds000121	ds000121/sub-24/anat/sub-24_T1w.nii.gz	22.2396	f	0.47607422	3.0	siemens	allegra	89.38	66.79	92.69	69.96	32.0	18.0	1.13	0.08	85.0	4.586309900089185	232.46568869775808	276.5391014975042	1770.1644474195277	76.34932398796082	94.19607520103456	95.51922082901
0121_sub-25	ds000121	ds000121/sub-25/anat/sub-25_T1w.nii.gz	19.217	m	0.47607422	3.0	siemens	allegra	89.38	65.99	92.12	69.22	44.0	22.5	1.73	73.0	77.0	4.545357275982292	230.82758373348236	312.97836938435944	1998.4409219940576	81.55552744865417	94.15103197097778	95.8434760570526
0121_sub-26	ds000121	ds000121/sub-26/anat/sub-26_T1w.nii.gz	20.2574	f	0.47607422	3.0	siemens	allegra	89.38	70.73	92.23	73.57	62.0	26.0	2.25	86.0	0.1	4.187254224504742	216.50346167438036	271.3810316139767	1809.9970639680485	70.3601598739624	93.6742663383484	95.61612010002136
0121_sub-27	ds000121	ds000121/sub-27/anat/sub-27_T1w.nii.gz	22.4394	m	0.47607422	3.0	siemens	allegra	89.38	66.13	90.97	69.35	64.0	27.5	1.65	83.0	88.0	5.343903716729612	262.76944136337517	305.15806988352745	1834.5763346740077	73.96230697631836	93.8838243484497	95.34265995025636
0140_sub-01	ds000140	ds000140/sub-01/anat/sub-01_T1w.nii.gz	24.5	m	1.0	3.0	philips	achieva X	85.0	82.97	91.26	83.82	126.5	126.5	0.24	64.0	61.0	5.015622061126086	216.72488244504345	198.00332778702165	1292.36648614029	87.10300326347351	96.38686180114746	97.62077331542967
0140_sub-02	ds000140	ds000140/sub-02/anat/sub-02_T1w.nii.gz	24.5	f	1.0	3.0	philips	achieva X	85.0	84.27	91.99	84.61	10.0	5.0	0.65	61.0	63.0	4.571083029922174	198.94332119688696	174.87520798668885	1169.4387299403727	89.35525417327881	95.79468965530396	96.9734251499176
0140_sub-03	ds000140	ds000140/sub-03/anat/sub-03_T1w.nii.gz	34.5	m	1.0	3.0	philips	achieva X	85.0	79.11	90.47	80.9	26.0	14.5	1.11	73.0	88.0	4.04739574510224	177.9958298040896	182.86189683860235	1159.2084393243167	81.83922171592712	95.28879523277284	96.56035900115968
0140_sub-04	ds000140	ds000140/sub-04/anat/sub-04_T1w.nii.gz	29.5	f	1.0	3.0	philips	achieva X	85.0	83.21	91.42	83.97	20.0	8.0	0.36	65.0	64.0	3.956163659387705	174.34654637550818	170.8818635607321	1048.223973919362	84.96792912483215	96.6998040676117	97.308611869812
0140_sub-05	ds000140	ds000140/sub-05/anat/sub-05_T1w.nii.gz	33.5	f	1.0	3.0	philips	achieva X	85.0	84.25	92.06	84.6	188.5	188.5	0.34	65.0	65.0	5.015526401753328	216.7210560701331	170.54908485856905	1137.493032645481	83.60537886619568	96.4702010154724	97.38805294036864
0140_sub-06	ds000140	ds000140/sub-06/anat/sub-06_T1w.nii.gz	27.5	f	1.0	3.0	philips	achieva X	85.0	84.48	91.29	84.73	24.0	10.0	1.32	74.0	96.0	4.336519727901536	189.56078911606144	193.5108153078203	1144.0875851264848	86.38489842414856	96.31643891334534	97.18942046165466
0140_sub-07	ds000140	ds000140/sub-07/anat/sub-07_T1w.nii.gz	25.5	f	1.0	3.0	philips	achieva X	85.0	83.48	91.8	84.15	22.0	10.5	1.01	66.0	72.0	4.595984244833187	199.93936979332747	163.89351081530782	1025.612127545985	85.92650890350342	96.7117190361023	97.55261540412904
0140_sub-08	ds000140	ds000140/sub-08/anat/sub-08_T1w.nii.gz	21.5	m	0.99999994	3.0	philips	achieva X	85.0	81.55	91.14	82.82	28.0	13.5	1.5	73.0	86.0	5.871906767086107	250.97627213244436	209.1514143094842	1327.6114749141675	87.41382360458374	96.54786586761476	97.41625189781188
0140_sub-09	ds000140	ds000140/sub-09/anat/sub-09_T1w.nii.gz	21.5	f	1.0	3.0	philips	achieva X	85.0	85.03	90.55	85.02	20.0	10.0	1.0	62.0	63.0	4.965095228078414	214.70380912313655	191.1813643926789	1248.6882821869094	87.42291927337646	96.26795053482056	97.36432433128356
0140_sub-10	ds000140	ds000140/sub-10/anat/sub-10_T1w.nii.gz	21.5	f	1.0	3.0	philips	achieva X	85.0	85.77	91.82	85.36	14.0	9.0	0.47	64.0	65.0	5.133103448517468	221.4241379406987	173.5440931780366	1016.4561464064819	84.67084765434265	96.15978002548218	97.52509593963624
0140_sub-11	ds000140	ds000140/sub-11/anat/sub-11_T1w.nii.gz	24.5	m	1.0	3.0	philips	achieva X	85.0	82.67	91.51	83.62	1211.5	1211.5	0.19	72.0	71.0	4.268490732932577	186.83962931730306	191.51414309484193	1157.554900307572	83.76365303993225	96.19803428649902	97.3828136920929
0140_sub-12	ds000140	ds000140/sub-12/anat/sub-12_T1w.nii.gz	31.5	f	1.0	3.0	philips	achieva X	85.0	81.72	90.83	82.95	28.0	16.5	1.33	67.0	74.0	4.442629814147949	193.80519256591796	174.87520798668885	1088.763312538025	88.91783952713013	96.5478003025055	97.33483791351318
0140_sub-13	ds000140	ds000140/sub-13/anat/sub-13_T1w.nii.gz	48.5	m	1.0	3.0	philips	achieva X	85.0	82.51	91.56	83.51	65.5	65.5	0.14	58.0	59.0	4.8458950860159735	209.93580344063892	180.03327787021632	1164.0049346040262	90.77186584472656	95.95075845718384	97.50449061393738
0140_sub-14	ds000140	ds000140/sub-14/anat/sub-14_T1w.nii.gz	19.5	f	1.0	3.0	philips	achieva X	85.0	81.86	91.13	83.05	72.0	30.0	2.51	81.0	104.0	4.321787016732353	188.9714806692941	157.40432612312813	1073.5301562434834	82.18260407447815	95.81760764122008	96.99243903160097
0140_sub-15	ds000140	ds000140/sub-15/anat/sub-15_T1w.nii.gz	32.5	f	1.0	3.0	philips	achieva X	85.0	86.38	91.16	85.6	12.0	9.5	0.39	71.0	69.0	4.349552271317462	190.08209085269849	159.40099833610648	1032.5392336482753	87.34810948371887	96.69719338417052	97.5007712841034
0140_sub-16	ds000140	ds000140/sub-16/anat/sub-16_T1w.nii.gz	19.5	m	1.0	3.0	philips	achieva X	85.0	83.5	91.5	84.16	46.0	22.5	1.34	76.0	93.0	4.5730430252698	199.021721010792	172.71214642262896	1019.7062941869867	82.30103254318237	96.10559344291688	97.26826548576356
0140_sub-17	ds000140	ds000140/sub-17/anat/sub-17_T1w.nii.gz	23.5	f	1.0	3.0	philips	achieva X	85.0	83.14	90.29	83.93	66.0	66.0	0.15	65.0	62.0	4.153637594106247	182.24550376424986	169.88352745424294	1171.2290265574563	81.83056116104126	95.69271206855774	97.27875590324402
0140_sub-18	ds000140	ds000140/sub-18/anat/sub-18_T1w.nii.gz	19.5	f	1.0	3.0	philips	achieva X	85.0	77.07	91.53	79.17	188.0	55.5	5.05	89.0	108.0	4.037783583816217	177.61134335264867	172.04658901830283	1163.1591469510986	83.36336016654968	94.69525814056396	95.82196474075316
0140_sub-19	ds000140	ds000140/sub-19/anat/sub-19_T1w.nii.gz	24.5	f	1.0	3.0	philips	achieva X	85.0	86.93	92.64	85.8	18.0	14.0	0.75	66.0	65.0	4.376115798950195	191.1446319580078	172.54575707154743	1092.5051522290648	89.47278261184692	96.1797833442688	97.0865547657013
0140_sub-20	ds000140	ds000140/sub-20/anat/sub-20_T1w.nii.gz	34.5	f	1.0	3.0	philips	achieva X	85.0	84.15	91.46	84.54	63.0	63.0	0.04	57.0	57.0	4.583051642593072	199.4220657037229	173.71048252911814	1183.8015963593266	89.12925720214844	95.68626284599304	97.28189706802368
0140_sub-21	ds000140	ds000140/sub-21/anat/sub-21_T1w.nii.gz	55.5	m	1.0	3.0	philips	achieva X	85.0	87.35	89.96	85.93	87.5	87.5	0.32	0.06	0.06	4.286991820043446	187.57967280173784	172.04658901830283	1097.078158751427	91.21452569961548	95.237934589386	96.76915407180786
0140_sub-22	ds000140	ds000140/sub-22/anat/sub-22_T1w.nii.gz	27.5	m	1.0	3.0	philips	achieva X	85.0	84.96	91.11	84.98	12.0	11.0	0.3	63.0	61.0	4.743195261274065	205.82781045096257	161.23128119800333	1105.0182135778325	86.2732470035553	95.99480628967284	97.33163714408876
0140_sub-23	ds000140	ds000140/sub-23/anat/sub-23_T1w.nii.gz	21.5	f	1.0	3.0	philips	achieva X	85.0	84.09	92.71	84.51	10.0	11.0	0.2	68.0	67.0	4.5626289017346435	198.60515606938574	145.75707154742096	988.4074737206686	87.62121796607971	96.38136625289916	97.0477283000946
0140_sub-24	ds000140	ds000140/sub-24/anat/sub-24_T1w.nii.gz	34.5	f	1.0	3.0	philips	achieva X	85.0	84.66	91.88	84.83	10.0	8.5	0.37	68.0	0.07	4.60919156366465	200.467662546586	185.3577371048253	1266.6992820588594	85.1403295993805	96.03393077850342	97.07886576652528
0140_sub-25	ds000140	ds000140/sub-25/anat/sub-25_T1w.nii.gz	22.5	f	1.0	3.0	philips	achieva X	85.0	82.84	92.33	83.73	147.5	147.5	0.29	65.0	65.0	4.9750425377670595	215.10170151068237	148.41930116472545	1023.2325621556316	88.3970320224762	96.40334248542786	97.4584937095642
0140_sub-26	ds000140	ds000140/sub-26/anat/sub-26_T1w.nii.gz	20.5	f	1.0	3.0	philips	achieva X	85.0	82.75	92.19	83.67	20.0	11.5	0.54	67.0	66.0	4.114426301450145	180.67705205800578	162.89517470881864	938.0937634857138	86.95859909057617	96.45516276359558	97.34196662902832
0140_sub-27	ds000140	ds000140/sub-27/anat/sub-27_T1w.nii.gz	32.5	m	1.0	3.0	philips	achieva X	85.0	87.08	92.09	85.85	18.0	12.5	0.5	66.0	66.0	4.272697701746103	187.00790806984412	197.50415973377704	1184.8654008321878	86.77383065223694	95.81722021102904	97.21052646636964
0140_sub-28	ds000140	ds000140/sub-28/anat/sub-28_T1w.nii.gz	19.5	m	1.0	3.0	philips	achieva X	85.0	82.69	91.44	83.63	22.0	14.5	0.7	0.07	69.0	4.63687818877551	201.57512755102042	200.9983361064892	1249.850935420237	82.88848400115967	96.27903699874878	97.10860252380373
0140_sub-29	ds000140	ds000140/sub-29/anat/sub-29_T1w.nii.gz	48.5	f	1.0	3.0	philips	achieva X	85.0	81.73	91.14	82.96	18.0	14.5	0.5	66.0	65.0	4.703837608804507	204.25350435218027	107.82029950083195	772.7725394590841	84.51758623123169	96.30028009414671	97.58805632591248
0140_sub-30	ds000140	ds000140/sub-30/anat/sub-30_T1w.nii.gz	19.5	f	1.0	3.0	philips	achieva X	85.0	80.87	91.38	82.31	20.0	12.5	0.55	65.0	65.0	4.465555463518414	194.72221854073655	93.51081530782031	551.7917838951859	88.10765743255615	95.23903131484984	96.80842161178587
0140_sub-31	ds000140	ds000140/sub-31/anat/sub-31_T1w.nii.gz	34.5	f	1.0	3.0	philips	achieva X	85.0	84.65	91.59	84.82	16.0	10.5	1.03	65.0	73.0	4.11982536315918	180.89301452636718	104.82529118136439	595.4835287775202	89.79531526565552	95.95227241516112	97.20612168312071
0140_sub-32	ds000140	ds000140/sub-32/anat/sub-32_T1w.nii.gz	26.5	m	1.0	3.0	philips	achieva X	85.0	83.83	92.37	84.36	28.0	13.0	0.9	65.0	65.0	3.846883579176299	169.97534316705196	104.3261231281198	737.491933217312	88.87921571731567	95.86052894592284	97.0498263835907
0140_sub-33	ds000140	ds000140/sub-33/anat/sub-33_T1w.nii.gz	26.5	f	1.0	3.0	philips	achieva X	85.0	83.15	92.34	83.94	12.0	10.0	0.75	66.0	74.0	3.892623064469317	171.80492257877268	104.15973377703827	648.4568830966406	88.3513867855072	95.98665237426758	97.28464484214784
0149_sub-01	ds000149	ds000149/sub-01/anat/sub-01_T1w.nii.gz	26.5	f	1.0	3.0	siemens	verio	85.0	80.47	95.24	82.0	24.0	13.5	0.44	66.0	65.0	4.2145271690524355	184.6810867620974	111.81364392678869	789.1911188708652	85.98558306694031	95.62734961509705	97.35011458396912
0149_sub-02	ds000149	ds000149/sub-02/anat/sub-02_T1w.nii.gz	24.5	m	1.0	3.0	siemens	verio	85.0	81.03	93.13	82.43	18.0	17.0	0.41	0.07	74.0	4.4555393530398	194.321574121592	115.6405990016639	663.8810932640286	86.44239902496338	96.3416337966919	97.55326509475708
0149_sub-03	ds000149	ds000149/sub-03/anat/sub-03_T1w.nii.gz	31.5	f	1.0	3.0	siemens	verio	85.0	82.06	95.51	83.19	10.0	9.0	0.22	62.0	61.0	4.127342554987693	181.1937021995077	108.15307820299502	716.6735023016198	89.36785459518433	96.42186164855956	97.6424753665924
0149_sub-04	ds000149	ds000149/sub-04/anat/sub-04_T1w.nii.gz	28.5	f	1.0	3.0	siemens	verio	85.0	80.1	95.58	81.71	26.0	16.0	0.64	68.0	67.0	5.015593158955476	216.72372635821904	116.30615640599002	724.0997505658983	87.21866607666016	96.52125239372252	97.56327867507936
0149_sub-05	ds000149	ds000149/sub-05/anat/sub-05_T1w.nii.gz	22.5	f	1.0	3.0	siemens	verio	85.0	80.91	95.42	82.34	228.5	228.5	0.6	67.0	67.0	4.623708530348174	201.04834121392696	109.98336106489185	611.330353806057	84.14145708084106	96.2700605392456	97.79325723648073
0149_sub-06	ds000149	ds000149/sub-06/anat/sub-06_T1w.nii.gz	33.5	m	1.0	3.0	siemens	verio	85.0	80.54	94.9	82.05	18.0	13.5	0.53	67.0	68.0	4.347214114909269	189.98856459637076	121.630615640599	809.0356289305	86.42110228538513	96.23793363571168	97.8938639163971
0149_sub-07	ds000149	ds000149/sub-07/anat/sub-07_T1w.nii.gz	26.5	f	1.0	3.0	siemens	verio	85.0	78.35	92.66	80.26	26.0	17.0	0.71	67.0	67.0	4.234903199332101	185.49612797328405	126.28951747088186	748.7067511078308	83.71757864952087	96.16940021514893	97.81862497329712
0149_sub-08	ds000149	ds000149/sub-08/anat/sub-08_T1w.nii.gz	20.5	m	1.0	3.0	siemens	verio	85.0	81.6	94.88	82.86	20.0	14.0	0.62	65.0	67.0	3.8633084783748703	170.6323391349948	110.98169717138103	610.2741045159036	85.06273627281189	96.27333283424376	97.96928763389587
0149_sub-09	ds000149	ds000149/sub-09/anat/sub-09_T1w.nii.gz	24.5	f	1.0	3.0	siemens	verio	85.0	80.88	94.57	82.31	30.0	14.0	1.3	74.0	85.0	4.857355137260592	210.39420549042367	108.65224625623961	599.5978596499145	83.3126425743103	96.30625247955322	97.7139174938202
0149_sub-10	ds000149	ds000149/sub-10/anat/sub-10_T1w.nii.gz	25.5	f	1.0	3.0	siemens	verio	85.0	80.05	93.67	81.66	34.0	13.5	0.69	66.0	66.0	4.374343521740972	191.07374086963887	122.79534109816971	689.3297074133574	85.48858761787415	96.11927270889282	97.5029468536377
0149_sub-11	ds000149	ds000149/sub-11/anat/sub-11_T1w.nii.gz	22.5	f	1.0	3.0	siemens	verio	85.0	82.76	95.74	83.68	14.0	13.0	0.31	0.07	71.0	4.426379982306033	193.1551992922413	103.16139767054909	734.4065914970079	84.17820334434509	96.59709334373474	98.06799292564392
0149_sub-12	ds000149	ds000149/sub-12/anat/sub-12_T1w.nii.gz	22.5	f	1.0	3.0	siemens	verio	85.0	82.69	94.99	83.63	10.0	4.5	0.27	59.0	58.0	5.185750844527264	223.53003378109054	130.61564059900167	874.5817835658202	88.03847432136536	96.39800786972046	97.8108048439026
0149_sub-13	ds000149	ds000149/sub-13/anat/sub-13_T1w.nii.gz	18.5	f	1.0	3.0	siemens	verio	85.0	78.77	94.7	80.62	58.0	26.0	1.8	75.0	0.09	4.898010954564931	212.02043818259725	120.79866888519135	844.090471442747	85.8393669128418	96.1827278137207	97.50534296035768
0149_sub-14	ds000149	ds000149/sub-14/anat/sub-14_T1w.nii.gz	20.5	f	1.0	3.0	siemens	verio	85.0	80.37	95.02	81.92	16.0	17.0	0.53	71.0	76.0	4.03584927928691	177.5339711714764	104.82529118136439	697.9064622593042	84.28568243980408	96.17111682891846	97.81882762908936
0149_sub-15	ds000149	ds000149/sub-15/anat/sub-15_T1w.nii.gz	23.5	f	1.0	3.0	siemens	verio	85.0	83.64	93.76	84.24	20.0	13.0	0.5	65.0	68.0	4.571292157075843	198.9516862830337	118.80199667221298	757.6299858061766	86.94455623626709	95.99311351776124	97.776061296463
0157_sub-01	ds000157	ds000157/sub-01/anat/sub-01_T1w.nii.gz	24.5	f	0.9999997		unknown	unknown	85.0	83.33	92.26	84.05	58.0	24.5	1.68	73.0	85.0	5.512502339421486	236.60010082186218	112.14642262895175	670.6112728694757	74.09853935241699	93.77300143241882	97.46639132499696
0157_sub-02	ds000157	ds000157/sub-02/anat/sub-02_T1w.nii.gz	23.5	f	1.0		unknown	unknown	85.0	87.66	92.32	86.01	20.0	8.5	0.6	63.0	66.0	4.846134477732132	209.94537910928528	108.65224625623961	787.2014502657346	79.97333407402039	93.17200779914856	97.06231951713562
0157_sub-03	ds000157	ds000157/sub-03/anat/sub-03_T1w.nii.gz	19.5	f	1.0		unknown	unknown	85.0	84.59	92.79	84.79	88.0	38.0	3.37	81.0	0.1	5.094004747818927	219.86018991275708	120.63227953410983	735.8628117878778	69.23209428787231	93.79477500915527	97.27161526679993
0157_sub-04	ds000157	ds000157/sub-04/anat/sub-04_T1w.nii.gz	25.5	f	1.0		unknown	unknown	85.0	82.21	92.08	83.3	44.0	24.0	1.55	75.0	91.0	4.375783375331333	191.13133501325333	115.80698835274544	727.0177898427818	76.52026414871216	94.14089918136597	97.3089337348938
0157_sub-05	ds000157	ds000157/sub-05/anat/sub-05_T1w.nii.gz	19.5	f	1.0		unknown	unknown	85.0	83.77	92.05	84.32	116.0	44.0	4.06	85.0	109.0	4.461860754051987	194.57443016207947	118.63560732113145	726.4380349846923	72.53221273422241	93.9484715461731	97.35130071640016
0157_sub-06	ds000157	ds000157/sub-06/anat/sub-06_T1w.nii.gz	23.5	f	1.0		unknown	unknown	85.0	88.86	92.57	86.28	68.0	21.0	2.01	71.0	81.0	4.73916550071872	205.66662002874878	149.7504159733777	1043.6053858670916	76.63572430610657	93.37453842163086	97.49345183372498
0157_sub-07	ds000157	ds000157/sub-07/anat/sub-07_T1w.nii.gz	20.5	f	1.0		unknown	unknown	85.0	87.44	91.4	85.95	118.0	43.0	3.3	81.0	105.0	4.2598099611243425	186.4923984449737	210.1497504159734	1264.870677079001	81.0052216053009	93.9471185207367	97.14303612709044
0157_sub-08	ds000157	ds000157/sub-08/anat/sub-08_T1w.nii.gz	23.5	f	1.0		unknown	unknown	85.0	88.26	91.97	86.16	110.0	38.5	4.16	83.0	106.0	4.545417999734684	197.91671998938736	201.99667221297838	1243.9396001816158	71.7873215675354	93.7954604625702	97.52950072288512
0157_sub-09	ds000157	ds000157/sub-09/anat/sub-09_T1w.nii.gz	25.5	f	1.0		unknown	unknown	85.0	83.36	92.02	84.07	80.0	28.5	2.65	0.08	105.0	4.845043493776905	209.9017397510762	211.98003327787023	1377.5917332030003	72.77535796165466	93.718284368515	97.42591977119446
0157_sub-10	ds000157	ds000157/sub-10/anat/sub-10_T1w.nii.gz	26.5	f	1.0		unknown	unknown	85.0	85.05	92.21	85.02	28.0	16.5	0.87	74.0	81.0	4.832688545694157	209.40754182776627	192.51247920133113	1130.9625236677261	69.69919800758362	93.18668246269226	97.48471975326538
0157_sub-11	ds000157	ds000157/sub-11/anat/sub-11_T1w.nii.gz	22.5	f	1.0		unknown	unknown	85.0	80.57	91.01	82.08	34.0	21.5	1.08	71.0	78.0	4.090088338268046	179.70353353072184	184.52579034941763	1189.226874802308	75.02490282058716	93.7616765499115	97.27904796600342
0157_sub-12	ds000157	ds000157/sub-12/anat/sub-12_T1w.nii.gz	22.5	f	1.0		unknown	unknown	85.0	84.6	91.38	84.79	56.0	22.5	2.2	74.0	92.0	4.630955968584333	201.3382387433733	192.67886855241267	1214.9033005752833	81.84142112731934	95.58348655700684	97.50821590423584
0157_sub-13	ds000157	ds000157/sub-13/anat/sub-13_T1w.nii.gz	23.5	f	1.0		unknown	unknown	85.0	86.15	91.3	85.52	3619.5	3619.5	1.56	69.0	82.0	4.9782546685666444	215.23018674266578	200.0	1222.50599535242	81.4610481262207	94.3093240261078	97.50571846961977
0157_sub-14	ds000157	ds000157/sub-14/anat/sub-14_T1w.nii.gz	21.5	f	1.0		unknown	unknown	85.0	87.77	90.5	86.04	50.0	25.0	2.0	83.0	0.1	5.120270982080576	220.91083928322303	204.99168053244594	1244.9786561848114	74.82309341430664	93.87440085411072	97.04035520553587
0157_sub-15	ds000157	ds000157/sub-15/anat/sub-15_T1w.nii.gz	22.5	f	1.0		unknown	unknown	85.0	84.97	92.12	84.99	18.0	11.5	0.59	63.0	64.0	4.468817710876465	194.8527084350586	178.70216306156408	1133.8245486597514	81.42433762550354	93.840891122818	97.31872081756592
0157_sub-16	ds000157	ds000157/sub-16/anat/sub-16_T1w.nii.gz	24.5	f	1.0		unknown	unknown	85.0	77.22	92.3	79.3	8.0	10.5	0.11	69.0	71.0	4.166567958131128	182.76271832524512	207.82029950083196	1288.7825161074081	70.86024284362793	92.39519238471983	97.23806977272034
0157_sub-17	ds000157	ds000157/sub-17/anat/sub-17_T1w.nii.gz	19.5	f	1.0		unknown	unknown	85.0	81.17	91.43	82.54	164.0	48.5	6.49	87.0	119.0	4.308737346104213	188.4494938441685	173.5440931780366	1089.5829782525311	65.67234396934509	93.77292990684508	97.50133156776428
0157_sub-18	ds000157	ds000157/sub-18/anat/sub-18_T1w.nii.gz	23.5	f	1.0		unknown	unknown	85.0	88.2	91.83	86.15	42.0	18.5	1.41	76.0	92.0	3.816471489108338	168.75885956433353	192.84525790349417	1187.922476352848	73.97834062576294	93.79727244377136	97.20438718795776
0157_sub-19	ds000157	ds000157/sub-19/anat/sub-19_T1w.nii.gz	21.5	f	1.0		unknown	unknown	85.0	86.46	91.82	85.64	136.0	49.5	4.52	82.0	103.0	5.146441848910585	221.95767395642338	195.34109816971716	1330.3207387191956	71.61176204681396	93.68974566459656	97.23898768424988
0157_sub-20	ds000157	ds000157/sub-20/anat/sub-20_T1w.nii.gz	21.5	f	1.0		unknown	unknown	85.0	82.52	92.22	83.51	28.0	12.5	0.97	71.0	0.08	4.663137611077756	202.62550444311026	168.0532445923461	990.2178863491208	75.47013759613037	93.77804398536682	97.319096326828
0157_sub-21	ds000157	ds000157/sub-21/anat/sub-21_T1w.nii.gz	22.5	f	1.0		unknown	unknown	85.0	85.6	92.17	85.29	36.0	19.0	1.74	74.0	92.0	4.676206744447046	203.14826977788184	151.74708818635608	879.6967906356747	75.3441333770752	93.20613741874696	97.10758924484252
0157_sub-22	ds000157	ds000157/sub-22/anat/sub-22_T1w.nii.gz	20.5	f	1.0		unknown	unknown	85.0	85.62	91.61	85.29	40.0	18.0	1.83	75.0	89.0	4.297168790077676	187.98675160310705	146.25623960066557	894.2653457581832	71.62145376205444	93.34208369255066	97.57554531097412
0157_sub-23	ds000157	ds000157/sub-23/anat/sub-23_T1w.nii.gz	26.5	f	1.0		unknown	unknown	85.0	80.88	91.64	82.31	16.0	14.0	0.43	67.0	68.0	4.441516642667809	193.76066570671233	147.42096505823628	951.1633801740982	75.75048804283142	93.13216805458067	97.1171259880066
0157_sub-24	ds000157	ds000157/sub-24/anat/sub-24_T1w.nii.gz	22.5	f	1.0		unknown	unknown	85.0	84.92	91.27	84.96	68.0	24.0	2.3	76.0	0.09	4.898210544975436	212.02842179901742	179.3677204658902	1166.9692943700056	80.7040810585022	93.81765127182008	97.02725410461426
0157_sub-25	ds000157	ds000157/sub-25/anat/sub-25_T1w.nii.gz	24.5	f	1.0		unknown	unknown	85.0	83.09	92.58	83.89	46.0	25.0	1.47	74.0	87.0	4.64831527398557	202.0326109594228	196.00665557404326	1219.8853494336083	75.68956017494202	93.23201775550842	97.38817811012268
0157_sub-26	ds000157	ds000157/sub-26/anat/sub-26_T1w.nii.gz	22.5	f	1.0		unknown	unknown	85.0	84.16	92.33	84.55	44.0	18.0	2.1	0.08	104.0	4.754690637393873	206.2876254957549	170.8818635607321	1181.2865987844343	78.22110652923584	93.96884441375732	96.95730805397034
0157_sub-27	ds000157	ds000157/sub-27/anat/sub-27_T1w.nii.gz	22.5	f	1.0		unknown	unknown	85.0	87.32	92.16	85.92	66.0	26.5	3.02	84.0	115.0	5.498874041498923	236.05496165995692	174.37603993344428	1073.9225992386084	72.67774939537048	93.75457167625429	97.44330048561096
0157_sub-28	ds000157	ds000157/sub-28/anat/sub-28_T1w.nii.gz	21.5	f	1.0		unknown	unknown	85.0	81.91	91.21	83.08	100.0	35.0	3.11	0.08	96.0	5.061240488169144	218.54961952676575	181.36439267886857	1192.0513335919904	68.54402422904968	92.88434982299805	97.05348014831544
0157_sub-29	ds000157	ds000157/sub-29/anat/sub-29_T1w.nii.gz	20.5	f	1.0		unknown	unknown	85.0	86.67	91.94	85.71	90.0	36.5	2.53	78.0	99.0	4.884805679321289	211.49222717285156	198.50249584026622	1283.7455389061583	73.26846718788147	93.7141478061676	97.19257950782776
0157_sub-30	ds000157	ds000157/sub-30/anat/sub-30_T1w.nii.gz	19.5	f	1.0		unknown	unknown	85.0	86.26	91.94	85.56	80.0	31.0	3.4	84.0	109.0	4.4018109963864696	192.17243985545878	210.48252911813645	1394.655772649492	74.67679381370544	93.90777945518494	97.2602903842926
0168_sub-01	ds000168	ds000168/sub-01/anat/sub-01_T1w.nii.gz	19.5	m	1.0	3.0	siemens	verio	85.0	77.51	94.73	79.55	26.0	12.5	0.89	0.07	73.0	5.173902803537797	223.05611214151187	213.14475873544094	1444.138132690764	87.18098402023315	96.14061713218688	97.48897552490234
0168_sub-02	ds000168	ds000168/sub-02/anat/sub-02_T1w.nii.gz	18.5	f	1.0	3.0	siemens	verio	85.0	81.07	93.81	82.46	46.0	21.0	1.52	72.0	81.0	4.81971380661945	208.88855226477799	197.3377703826955	1326.816731289108	82.7612578868866	96.0749864578247	97.5957691669464
0168_sub-06	ds000168	ds000168/sub-06/anat/sub-06_T1w.nii.gz	18.5	m	1.0	3.0	siemens	verio	85.0	79.5	93.57	81.22	2414.5	2414.5	0.71	69.0	67.0	4.911397525242396	212.55590100969584	194.67554076539102	1284.9223948715417	84.8361611366272	96.07017040252686	97.6363480091095
0168_sub-07	ds000168	ds000168/sub-07/anat/sub-07_T1w.nii.gz	18.5	m	1.0	3.0	siemens	verio	85.0	79.35	94.13	81.1	30.0	20.0	1.08	75.0	83.0	5.394336252796406	231.87345011185624	185.85690515806988	1215.850695563658	84.48002934455872	95.9800124168396	97.77622818946838
0168_sub-25	ds000168	ds000168/sub-25/anat/sub-25_T1w.nii.gz	20.5	m	1.0	3.0	siemens	verio	85.0	80.7	93.56	82.17	22.0	10.5	0.49	67.0	69.0	4.416483762312908	192.75935049251632	178.20299500831948	1094.86263393518	86.92299127578735	96.46294713020325	97.94089794158936
0168_sub-26	ds000168	ds000168/sub-26/anat/sub-26_T1w.nii.gz	18.5	f	1.0	3.0	siemens	verio	85.0	80.73	95.03	82.2	20.0	16.0	1.34	72.0	91.0	4.937352355645627	213.5940942258251	182.36272878535775	1083.6251156413414	88.63981366157532	96.7539370059967	97.77086973190308
0168_sub-27	ds000168	ds000168/sub-27/anat/sub-27_T1w.nii.gz	20.5	f	1.0	3.0	siemens	verio	85.0	79.44	94.19	81.18	12.0	10.0	0.48	68.0	67.0	5.774772313176369	247.09089252705476	176.7054908485857	1030.8132006119617	86.57206892967224	95.4964816570282	97.51898646354675
0168_sub-28	ds000168	ds000168/sub-28/anat/sub-28_T1w.nii.gz	21.5	f	1.0	3.0	siemens	verio	85.0	80.08	94.1	81.69	18.0	10.5	0.41	71.0	71.0	4.427839298637545	193.2135719455018	159.73377703826955	959.2603408402969	86.62247061729431	96.82314991950987	97.94987440109252
0168_sub-29	ds000168	ds000168/sub-29/anat/sub-29_T1w.nii.gz	21.5	m	1.0	3.0	siemens	verio	85.0	80.89	93.72	82.33	10.0	14.5	0.3	65.0	63.0	4.753004482814243	206.22017931256968	168.38602329450916	1052.0922962362597	89.01404738426208	96.25231623649596	97.6327121257782
0168_sub-30	ds000168	ds000168/sub-30/anat/sub-30_T1w.nii.gz	18.5	f	1.0	3.0	siemens	verio	85.0	82.22	95.42	83.3	22.0	14.0	1.18	71.0	79.0	4.899528951061015	212.0811580424406	153.4109816971714	975.2652547259964	88.40615749359131	96.69994711875916	97.67068028450012
0168_sub-31	ds000168	ds000168/sub-31/anat/sub-31_T1w.nii.gz	21.5	f	1.0	3.0	siemens	verio	85.0	82.14	93.45	83.25	14.0	10.0	0.44	67.0	75.0	4.832998976415517	209.41995905662068	160.73211314475873	1071.8147108109742	90.42860865592957	96.63700461387634	97.84528017044067
0168_sub-32	ds000168	ds000168/sub-32/anat/sub-32_T1w.nii.gz	21.5	m	1.0	3.0	siemens	verio	85.0	77.74	93.23	79.75	18.0	18.5	0.45	0.07	68.0	4.414895213380151	192.69580853520606	179.70049916805326	1228.9881846113185	85.32293438911438	95.85798382759094	97.66539335250854
0168_sub-33	ds000168	ds000168/sub-33/anat/sub-33_T1w.nii.gz	20.5	m	1.0	3.0	siemens	verio	85.0	77.74	93.06	79.75	40.0	17.5	1.5	74.0	81.0	4.467089127521126	194.78356510084504	190.84858569051582	1131.2550960769622	82.40201473236084	96.0485577583313	97.61387705802916
0168_sub-34	ds000168	ds000168/sub-34/anat/sub-34_T1w.nii.gz	19.5	f	1.0	3.0	siemens	verio	85.0	68.78	94.21	71.75	86.0	33.5	2.94	84.0	115.0	3.963126941603057	174.62507766412227	187.02163061564062	1104.9728280387583	83.6976408958435	95.58717608451845	97.33778238296507
0168_sub-35	ds000168	ds000168/sub-35/anat/sub-35_T1w.nii.gz	18.5	f	1.0	3.0	siemens	verio	85.0	80.22	94.59	81.8	24.0	20.5	0.5	69.0	71.0	3.8910195292258747	171.740781169035	172.21297836938436	1107.79394460271	86.33682131767273	96.62320017814636	97.69338369369508
0168_sub-36	ds000168	ds000168/sub-36/anat/sub-36_T1w.nii.gz	19.5	f	1.0	3.0	siemens	verio	85.0	79.32	94.1	81.07	3417.5	3417.5	1.5	74.0	88.0	5.170890068521304	222.93560274085215	168.5524126455907	1115.7686147894585	85.5412483215332	96.6318905353546	97.71407842636108
0168_sub-37	ds000168	ds000168/sub-37/anat/sub-37_T1w.nii.gz	19.5	m	1.0	3.0	siemens	verio	85.0	78.13	93.26	80.08	30.0	18.5	1.15	74.0	76.0	4.487438396531708	195.5975358612683	186.52246256239602	1250.043076069397	86.77293062210083	96.45334482192992	97.3892629146576
0168_sub-38	ds000168	ds000168/sub-38/anat/sub-38_T1w.nii.gz	19.5	f	1.0	3.0	siemens	verio	85.0	80.56	95.11	82.07	14.0	10.5	0.18	64.0	63.0	4.3495851633500076	190.0834065340003	186.85524126455908	1269.6854160433577	90.1486337184906	96.64461016654968	97.76700139045715
0168_sub-39	ds000168	ds000168/sub-39/anat/sub-39_T1w.nii.gz	18.5	m	1.0	3.0	siemens	verio	85.0	78.23	93.91	80.17	26.0	12.5	0.78	0.07	0.07	4.517765629048249	196.81062516192995	190.84858569051582	1304.4762484521284	87.37545013427734	96.01354598999023	97.4761426448822
0168_sub-41	ds000168	ds000168/sub-41/anat/sub-41_T1w.nii.gz	19.5	m	1.0	3.0	siemens	verio	85.0	82.34	93.94	83.39	18.0	14.0	0.7	72.0	81.0	5.056374413626534	218.35497654506136	164.891846921797	1023.483338444905	85.38694381713867	96.61656022071838	97.94281721115112
0168_sub-42	ds000168	ds000168/sub-42/anat/sub-42_T1w.nii.gz	18.5	m	1.0	3.0	siemens	verio	85.0	82.32	92.62	83.37	20.0	16.0	0.84	0.07	0.08	4.661553927830287	202.56215711321147	149.41763727121466	921.6610367055146	87.54420876502991	96.29874229431152	97.80668020248412
0168_sub-45	ds000168	ds000168/sub-45/anat/sub-45_T1w.nii.gz	19.5	f	1.0	3.0	siemens	verio	85.0	74.84	94.75	77.22	38.0	19.5	1.08	0.07	71.0	4.4932463704323276	195.8298548172931	167.72046589018302	990.9857353394544	85.3816270828247	96.46783471107484	97.71444797515868
0168_sub-46	ds000168	ds000168/sub-46/anat/sub-46_T1w.nii.gz	20.5	f	1.0	3.0	siemens	verio	85.0	83.56	96.4	84.19	42.0	22.0	1.01	0.07	69.0	4.125863775915028	181.13455103660112	158.73544093178037	1041.5488877367118	88.80181312561035	96.39350175857544	97.502201795578
0168_sub-48	ds000168	ds000168/sub-48/anat/sub-48_T1w.nii.gz	20.5	m	1.0	3.0	siemens	verio	85.0	79.39	93.06	81.13	20.0	17.5	0.61	68.0	69.0	4.57217197028958	198.9868788115832	197.50415973377704	1281.2633916881673	86.15193963050842	96.34168148040771	97.83980250358582
0168_sub-49	ds000168	ds000168/sub-49/anat/sub-49_T1w.nii.gz	19.5	m	1.0	3.0	siemens	verio	85.0	80.18	93.79	81.77	26.0	13.0	0.76	69.0	0.07	4.720769317782655	204.9307727113062	187.35440931780366	1258.0905191702414	84.865802526474	96.24803066253662	97.83998131752014
0170_sub-1700	ds000170	ds000170/sub-1700/anat/sub-1700_T1w.nii.gz	27.5	m	0.99999887	3.0	general electric	excite	85.0	76.97	92.14	79.09	28.0	10.0	0.91	0.07	69.0	4.1002555769317	180.11025036680658	175.540765391015	1030.3665989575281	89.57096934318542	96.04259133338928	96.38720154762268
0170_sub-1701	ds000170	ds000170/sub-1701/anat/sub-1701_T1w.nii.gz	21.5	m	0.9999986	3.0	general electric	excite	85.0	75.93	92.23	78.18	38.0	15.0	1.5	76.0	94.0	4.767398250346281	206.79596382391043	160.73211314475873	1016.7533815650684	89.89017605781555	95.4999029636383	95.74560523033142
0170_sub-1702	ds000170	ds000170/sub-1702/anat/sub-1702_T1w.nii.gz	20.5	m	1.0000001	3.0	general electric	excite	85.0	75.47	92.16	77.77	20.0	14.0	0.97	0.07	0.07	4.453604951196787	194.24419563287177	168.71880199667223	1083.9583859344125	88.26903700828552	96.29855751991272	97.00374007225037
0170_sub-1707	ds000170	ds000170/sub-1707/anat/sub-1707_T1w.nii.gz	31.5	m	0.99999875	3.0	general electric	excite	85.0	77.72	90.47	79.74	24.0	10.0	0.8	65.0	65.0	4.883431415168606	211.4372867942914	171.21464226289518	1031.8484080079836	88.18017840385437	94.23649907112122	95.94249129295348
0170_sub-1708	ds000170	ds000170/sub-1708/anat/sub-1708_T1w.nii.gz	23.5	f	0.99999994	3.0	general electric	excite	85.0	78.74	91.09	80.59	40.0	10.5	1.5	72.0	89.0	4.664728690166862	202.68914905567456	163.2279534109817	966.7980812258322	87.74296045303345	96.30277752876282	96.52315378189088
0170_sub-1709	ds000170	ds000170/sub-1709/anat/sub-1709_T1w.nii.gz	22.5	m	0.9999997	3.0	general electric	excite	85.0	78.11	92.66	80.06	28.0	15.5	0.91	0.07	72.0	4.127397439917739	181.1959048417123	137.43760399334442	941.6941672839242	88.70344758033752	96.6425120830536	97.03823924064636
0170_sub-1710	ds000170	ds000170/sub-1710/anat/sub-1710_T1w.nii.gz	35.5	m	0.9999988	3.0	general electric	excite	85.0	69.76	90.3	72.64	84.0	33.0	3.12	75.0	0.08	3.890743742183763	171.729778667394	169.2179700499168	982.6079844471116	88.77226114273071	94.58383321762084	94.8975682258606
0170_sub-1712	ds000170	ds000170/sub-1712/anat/sub-1712_T1w.nii.gz	27.5	m	1.0000008	3.0	general electric	excite	85.0	77.26	89.98	79.34	3412.0	3412.0	1.25	77.0	95.0	4.755969242173798	206.33875036697123	192.01331114808653	1209.2861807836146	86.72151565551758	95.95124125480652	96.6981589794159
0170_sub-1713	ds000170	ds000170/sub-1713/anat/sub-1713_T1w.nii.gz	24.5	m	0.9999996	3.0	general electric	excite	85.0	78.33	92.91	80.25	24.0	15.5	0.71	74.0	81.0	5.6440011822447484	241.8600569497948	168.0532445923461	986.696800260177	87.07237243652344	95.67338824272156	96.65297865867616
0170_sub-1714	ds000170	ds000170/sub-1714/anat/sub-1714_T1w.nii.gz	19.5	m	0.9999998	3.0	general electric	excite	85.0	78.65	92.09	80.52	32.0	13.0	0.94	73.0	75.0	4.560922505904217	198.53690506616988	167.55407653910152	1051.7827522662733	85.67031621932983	96.55737280845642	96.79286479949953
0170_sub-1715	ds000170	ds000170/sub-1715/anat/sub-1715_T1w.nii.gz	23.5	m	0.9999996	3.0	general electric	excite	85.0	76.99	92.05	79.11	48.0	20.5	1.51	68.0	74.0	4.571472479372608	198.95890883490918	168.88519134775376	1164.7874652684618	90.17926454544067	95.8917796611786	96.57793045043944
0170_sub-1716	ds000170	ds000170/sub-1716/anat/sub-1716_T1w.nii.gz	26.5	f	0.9999999	3.0	general electric	excite	85.0	79.27	91.19	81.03	228.5	228.5	0.67	68.0	0.07	4.420265372918577	192.91061733174337	163.39434276206325	1018.7872706910946	88.63788843154907	96.42064571380617	96.93668484687804
0170_sub-1717	ds000170	ds000170/sub-1717/anat/sub-1717_T1w.nii.gz	29.5	m	1.0000008	3.0	general electric	excite	85.0	76.52	91.35	78.69	16.0	12.5	0.75	66.0	65.0	4.439414958564602	193.6765790226034	164.891846921797	1114.9479835009133	88.66473436355591	96.11581563949584	96.97214365005492
0170_sub-1718	ds000170	ds000170/sub-1718/anat/sub-1718_T1w.nii.gz	31.5	m	0.99999917	3.0	general electric	excite	85.0	75.56	91.34	77.85	34.0	25.0	1.26	66.0	67.0	4.375702410328145	191.1281164576466	165.05823627287853	968.0391128366388	91.265869140625	96.17692232131958	96.7027485370636
0170_sub-1719	ds000170	ds000170/sub-1719/anat/sub-1719_T1w.nii.gz	23.5	f	0.99999887	3.0	general electric	excite	85.0	77.98	90.72	79.95	249.0	249.0	1.11	73.0	82.0	4.782245597060846	207.3898511719724	162.063227953411	979.8724153523726	88.19946646690369	96.12010717391968	96.23202681541444
0171_sub-control01	ds000171	ds000171/sub-control01/anat/sub-control01_T1w.nii.gz	19.5	f	1.1999999	3.0	siemens	skyra	83.58	83.58	95.13	83.58	3415.0	3415.0	1.53	73.0	88.0	4.547021534978127	194.12854789652084	190.68219633943428	1187.4965481334668	83.78207683563232	95.99754214286804	97.67550826072691
0171_sub-control02	ds000171	ds000171/sub-control02/anat/sub-control02_T1w.nii.gz	22.5	m	1.1999999	3.0	siemens	skyra	83.58	84.99	95.2	84.2	3011.5	3011.5	0.81	66.0	0.07	4.791414591730857	203.90427016663	204.15973377703827	1271.993428001866	83.1941306591034	95.99863886833192	97.8700876235962
0171_sub-control03	ds000171	ds000171/sub-control03/anat/sub-control03_T1w.nii.gz	18.5	f	1.1999999	3.0	siemens	skyra	83.58	83.16	94.89	83.36	54.0	18.0	1.54	72.0	0.08	4.0117649156220105	172.71828312227615	164.891846921797	1077.7996957340306	82.02643394470215	95.86575031280518	97.74246215820312
0171_sub-control04	ds000171	ds000171/sub-control04/anat/sub-control04_T1w.nii.gz	19.5	m	1.1999998	3.0	siemens	skyra	83.58	82.72	94.55	83.12	50.0	20.5	1.47	67.0	75.0	4.431695646169234	189.5155138751262	180.86522462562397	1113.5546254751014	79.34814095497131	95.7817554473877	98.01101684570312
0171_sub-control05	ds000171	ds000171/sub-control05/anat/sub-control05_T1w.nii.gz	27.5	m	1.2	3.0	siemens	skyra	83.58	83.34	90.81	83.46	85.0	85.0	0.16	65.0	65.0	4.365374312108877	186.86265745079004	186.68885191347755	1224.2193736820032	84.32366251945496	95.9544599056244	97.92062640190125
0171_sub-control06	ds000171	ds000171/sub-control06/anat/sub-control06_T1w.nii.gz	31.5	m	1.2	3.0	siemens	skyra	83.58	80.85	92.85	81.94	18.0	13.0	0.32	62.0	63.0	4.336488392888283	185.7072206819663	178.86855241264558	1159.8123798450783	86.93060278892517	95.11534571647644	97.57925868034364
0171_sub-control07	ds000171	ds000171/sub-control07/anat/sub-control07_T1w.nii.gz	31.5	f	1.1999999	3.0	siemens	skyra	83.58	83.88	94.96	83.73	24.0	18.5	0.67	71.0	74.0	4.506192985846072	192.49540593123862	192.51247920133113	1198.1532290509545	80.02362847328186	96.12340331077576	97.99469113349916
0171_sub-control08	ds000171	ds000171/sub-control08/anat/sub-control08_T1w.nii.gz	18.5	m	1.1999999	3.0	siemens	skyra	83.58	84.2	94.84	83.88	10.0	8.0	0.26	64.0	63.0	4.832869938441684	205.5624840350631	185.3577371048253	1159.3940255308637	87.50064969062805	96.06517553329468	97.88326621055604
0171_sub-control09	ds000171	ds000171/sub-control09/anat/sub-control09_T1w.nii.gz	24.5	f	1.1999999	3.0	siemens	skyra	83.58	82.27	94.5	82.86	28.0	17.0	1.17	71.0	78.0	3.918770576009944	168.9985095377935	164.55906821963396	1064.322539962064	86.70483231544495	96.35028839111328	97.69253134727478
0171_sub-control10	ds000171	ds000171/sub-control10/anat/sub-control10_T1w.nii.gz	23.5	f	1.1999999	3.0	siemens	skyra	83.58	82.3	95.31	82.88	16.0	12.5	0.48	67.0	71.0	6.532624011137047	273.55264694287763	149.0848585690516	857.4964380289289	86.14556789398193	95.92413902282716	97.28333950042725
0171_sub-control11	ds000171	ds000171/sub-control11/anat/sub-control11_T1w.nii.gz	29.5	f	1.1999998	3.0	siemens	skyra	83.58	82.95	95.34	83.25	20.0	11.5	0.83	68.0	69.0	4.403496956338687	188.3875662819043	164.891846921797	1108.004347671138	83.41391086578369	96.2522029876709	97.92516231536864
0171_sub-control12	ds000171	ds000171/sub-control12/anat/sub-control12_T1w.nii.gz	27.5	f	1.1999999	3.0	siemens	skyra	83.58	80.43	94.31	81.65	50.0	24.0	1.46	74.0	79.0	4.609325564637476	196.6207090828948	164.2262895174709	1069.9952322227273	82.4440598487854	96.21679186820984	97.56853580474854
0171_sub-control13	ds000171	ds000171/sub-control13/anat/sub-control13_T1w.nii.gz	22.5	f	1.1999999	3.0	siemens	skyra	83.58	80.67	94.45	81.81	82.0	27.5	3.2	79.0	95.0	4.312285209188657	184.73909486494205	159.23460898502498	1052.989492883567	78.94548773765564	95.68689465522766	97.67574667930604
0171_sub-control14	ds000171	ds000171/sub-control14/anat/sub-control14_T1w.nii.gz	25.5	m	1.1999999	3.0	siemens	skyra	83.58	81.89	94.63	82.62	2412.5	2412.5	0.64	67.0	68.0	4.062251363481794	174.7377410366675	165.05823627287853	1051.960600216478	82.81227946281433	95.76463103294373	98.1342911720276
0171_sub-control15	ds000171	ds000171/sub-control15/anat/sub-control15_T1w.nii.gz	25.5	f	1.1999999	3.0	siemens	skyra	83.58	85.09	94.28	84.24	188.5	188.5	0.85	0.07	81.0	5.054855638620804	214.4419120422279	173.87687188019967	1022.480422198349	86.71112656593323	96.04575037956238	97.7769672870636
0171_sub-control16	ds000171	ds000171/sub-control16/anat/sub-control16_T1w.nii.gz	37.5	f	1.1999999	3.0	siemens	skyra	83.58	88.55	94.42	85.08	127.5	127.5	0.56	0.06	65.0	4.545558520725795	194.07002732642752	184.02662229617306	1145.62512265939	90.38997888565063	95.77469825744627	97.5820004940033
0171_sub-control17	ds000171	ds000171/sub-control17/anat/sub-control17_T1w.nii.gz	52.5	m	1.1999999	3.0	siemens	skyra	83.58	83.56	94.5	83.57	18.0	13.5	0.32	0.06	62.0	4.439399972253916	189.82368538755242	199.16805324459236	1241.5157165697112	83.01331996917725	94.73998546600342	97.6193070411682
0171_sub-control18	ds000171	ds000171/sub-control18/anat/sub-control18_T1w.nii.gz	59.5	f	1.1999999	3.0	siemens	skyra	83.58	86.65	95.0	84.73	16.0	17.0	0.26	61.0	64.0	4.490915123297244	191.8842914292855	175.70715474209652	1076.1765980086432	88.95618915557861	95.3428030014038	97.46026396751404
0171_sub-control19	ds000171	ds000171/sub-control19/anat/sub-control19_T1w.nii.gz	39.5	m	1.1999999	3.0	siemens	skyra	83.58	81.04	94.86	82.07	26.0	13.5	0.91	67.0	71.0	3.9185691366390296	168.9904519629569	170.04991680532447	982.1560649809498	88.90249133110046	96.3668406009674	97.88053035736084
0171_sub-control20	ds000171	ds000171/sub-control20/anat/sub-control20_T1w.nii.gz	42.5	m	1.1999998	3.0	siemens	skyra	83.58	87.2	95.14	84.85	38.0	16.0	1.29	66.0	84.0	5.002702596236248	212.35579187780675	112.81198003327788	761.3848485192955	88.95726799964905	96.14447355270386	97.8563129901886
0172_sub-control01	ds000172	ds000172/sub-control01/anat/sub-control01_T1w.nii.gz	30.6	m	1.0	3.0	siemens	trio	85.0	81.78	92.12	82.99	30.0	16.5	1.13	72.0	74.0	5.0511562580965	218.14625032386002	103.99334442595675	580.0818916125002	87.16280460357666	95.8158016204834	97.27370738983154
0172_sub-control02	ds000172	ds000172/sub-control02/anat/sub-control02_T1w.nii.gz	25.5	f	1.0	3.0	siemens	trio	85.0	81.77	93.19	82.98	18.0	12.0	0.9	71.0	76.0	4.5064961180395	196.35984472158	87.52079866888519	575.139626609017	89.2985999584198	96.11213207244872	97.02697992324828
0172_sub-control03	ds000172	ds000172/sub-control03/anat/sub-control03_T1w.nii.gz	27.5	m	1.0	3.0	siemens	trio	85.0	81.37	91.41	82.69	3419.5	3419.5	1.6	72.0	77.0	4.125899781986158	181.1359912794463	91.18136439267887	617.6874992934431	89.18694853782654	96.69614434242249	97.66037464141846
0172_sub-control04	ds000172	ds000172/sub-control04/anat/sub-control04_T1w.nii.gz	27.8	f	1.0	3.0	siemens	trio	85.0	82.67	93.82	83.62	14.0	10.5	0.57	69.0	73.0	4.310574920809998	188.5229968323999	73.71048252911814	493.43626458673896	84.76502299308777	96.43664360046388	97.51348495483398
0172_sub-control05	ds000172	ds000172/sub-control05/anat/sub-control05_T1w.nii.gz	24.0	f	1.0	3.0	siemens	trio	85.0	82.42	92.97	83.44	24.0	10.5	0.91	0.07	75.0	4.232063390770737	185.38253563082947	78.369384359401	587.791450395595	86.95623874664307	96.52555584907532	97.42440581321716
0172_sub-control06	ds000172	ds000172/sub-control06/anat/sub-control06_T1w.nii.gz	27.8	f	1.0	3.0	siemens	trio	85.0	83.67	94.14	84.26	36.0	20.0	1.68	73.0	86.0	4.597855295453752	200.01421181815007	80.69883527454243	431.3646310170277	86.44992113113403	96.31559252738953	97.6386547088623
0172_sub-control08	ds000172	ds000172/sub-control08/anat/sub-control08_T1w.nii.gz	25.4	m	0.99999994	3.0	siemens	trio	85.0	81.57	93.55	82.84	28.0	13.5	1.33	73.0	84.0	4.334905682777872	189.49622876011497	89.01830282861897	636.7884318210398	86.29398345947266	96.37324213981628	97.39404320716858
0172_sub-control09	ds000172	ds000172/sub-control09/anat/sub-control09_T1w.nii.gz	25.1	m	0.9999999	3.0	siemens	trio	85.0	79.73	92.82	81.41	127.5	127.5	0.29	66.0	64.0	4.558406654669314	198.43626860177284	83.36106489184692	433.3910469697827	90.08792638778688	96.02246880531312	97.10503816604614
0172_sub-control10	ds000172	ds000172/sub-control10/anat/sub-control10_T1w.nii.gz	24.5	m	1.0	3.0	siemens	trio	85.0	82.02	93.89	83.16	54.0	23.5	2.83	79.0	106.0	4.687523939171617	203.60095756686465	89.85024958402663	575.6033709854167	88.38157653808594	96.4175820350647	97.598534822464
0172_sub-control11	ds000172	ds000172/sub-control11/anat/sub-control11_T1w.nii.gz	29.0	f	1.0	3.0	siemens	trio	85.0	83.48	93.36	84.14	36.0	20.5	1.32	68.0	71.0	4.075300255600287	179.11201022401147	81.53078202995009	496.81872358785165	86.0723078250885	96.2276041507721	97.49116897583008
0172_sub-control13	ds000172	ds000172/sub-control13/anat/sub-control13_T1w.nii.gz	25.7	m	0.9999999	3.0	siemens	trio	85.0	80.98	93.31	82.4	38.0	17.5	2.04	79.0	0.1	4.180869277642698	183.3347735207082	84.52579034941763	539.7607720787516	87.04667091369629	96.00312113761902	97.34349250793456
0172_sub-control14	ds000172	ds000172/sub-control14/anat/sub-control14_T1w.nii.gz	24.2	f	1.0	3.0	siemens	trio	85.0	81.95	93.94	83.11	14.0	11.0	0.4	69.0	69.0	3.9183948477920216	172.83579391168087	76.37271214642263	456.34697541200194	86.28985285758972	96.24714851379396	97.17217087745668
0174_sub-202	ds000174	ds000174/sub-202/ses-BL/anat/sub-202_ses-BL_T1w.nii.gz	25.62	f	0.92928004	3.0	philips	intera	85.04	88.65	89.67	86.27	24.0	14.0	0.75	0.07	74.0	4.102907764668367	182.08870589519864	96.1730449251248	546.7473829880137	84.83678698539734	95.61738967895508	97.87638187408449
0174_sub-206	ds000174	ds000174/sub-206/ses-BL/anat/sub-206_ses-BL_T1w.nii.gz	18.55	m	0.9292802	3.0	philips	intera	85.04	80.95	89.33	82.38	2416.5	2416.5	1.07	74.0	73.0	5.982577362839056	257.2754851803964	97.17138103161398	518.776579489738	77.17055678367615	94.71691250801086	97.93148636817932
0174_sub-209	ds000174	ds000174/sub-209/ses-BL/anat/sub-209_ses-BL_T1w.nii.gz	19.75	m	0.9292799	3.0	philips	intera	85.04	88.17	90.22	86.17	16.0	13.0	0.36	62.0	59.0	4.924214226858956	214.94096844424996	95.17470881863561	605.9459627582348	87.61285543441772	95.68560123443604	97.53703474998474
0174_sub-211	ds000174	ds000174/sub-211/ses-BL/anat/sub-211_ses-BL_T1w.nii.gz	22.2	m	0.9292799	3.0	philips	intera	85.04	84.94	88.66	84.99	46.0	24.0	1.04	0.07	74.0	4.446385052739357	195.82780147946602	163.06156405990018	1100.4953725369683	83.62815380096436	95.57420611381532	97.78369069099426
0174_sub-213	ds000174	ds000174/sub-213/ses-BL/anat/sub-213_ses-BL_T1w.nii.gz	20.95	m	0.92927986	3.0	philips	intera	85.04	78.71	88.75	80.58	38.0	18.5	0.85	71.0	68.0	4.571432191498426	200.82968819023694	194.84193011647255	1207.7061911489586	84.77974534034729	95.437753200531	97.57710099220276
0174_sub-218	ds000174	ds000174/sub-218/ses-BL/anat/sub-218_ses-BL_T1w.nii.gz	20.95	f	0.92928	3.0	philips	intera	85.04	80.82	90.41	82.28	24.0	15.0	1.06	74.0	0.08	4.152123587472098	184.05733996775567	199.16805324459236	1205.013763602996	83.02860260009766	95.36773562431335	97.8304386138916
0174_sub-222	ds000174	ds000174/sub-222/ses-BL/anat/sub-222_ses-BL_T1w.nii.gz	25.97	m	0.9292798	3.0	philips	intera	85.04	82.06	88.24	83.2	28.0	15.5	0.51	67.0	66.0	4.298683185966647	189.91972970957832	196.6722129783694	1160.7524006943688	79.28162217140198	94.37745809555054	97.96770215034483
0174_sub-302	ds000174	ds000174/sub-302/ses-BL/anat/sub-302_ses-BL_T1w.nii.gz	20.18	m	0.92927986	3.0	philips	intera	85.04	83.77	89.97	84.34	42.0	19.0	1.06	71.0	77.0	4.71518156479816	206.5796631222263	194.84193011647255	1150.1251846237406	78.1783401966095	94.70726251602171	97.79794216156006
0174_sub-303	ds000174	ds000174/sub-303/ses-BL/anat/sub-303_ses-BL_T1w.nii.gz	19.88	f	0.92928004	3.0	philips	intera	85.04	86.72	90.48	85.75	16.0	10.5	0.45	63.0	61.0	4.74301425778136	207.6929656197184	187.35440931780366	1129.9572892585543	86.5824818611145	95.93418836593628	97.81442880630492
0174_sub-304	ds000174	ds000174/sub-304/ses-BL/anat/sub-304_ses-BL_T1w.nii.gz	18.67	f	0.92927986	3.0	philips	intera	85.04	86.43	88.97	85.65	48.0	22.0	1.49	75.0	84.0	4.546856198992048	199.84664848998182	208.98502495840268	1242.570812184311	72.92669415473938	94.06725764274596	97.88895845413208
0174_sub-305	ds000174	ds000174/sub-305/ses-BL/anat/sub-305_ses-BL_T1w.nii.gz	22.92	f	0.92928004	3.0	philips	intera	85.04	79.23	89.94	81.0	30.0	20.0	0.87	0.07	76.0	4.251163638367944	188.01894084318175	208.98502495840268	1275.5759396728963	83.15979838371277	95.0307548046112	97.8247344493866
0174_sub-306	ds000174	ds000174/sub-306/ses-BL/anat/sub-306_ses-BL_T1w.nii.gz	26.04	m	0.92927986	3.0	philips	intera	85.04	83.42	87.83	84.12	36.0	21.5	1.12	72.0	82.0	4.428058838357731	195.09475406460916	188.85191347753744	1108.384892423391	83.18252563476562	94.53738927841188	97.41122126579285
0174_sub-308	ds000174	ds000174/sub-308/ses-BL/anat/sub-308_ses-BL_T1w.nii.gz	22.83	m	0.92928004	3.0	philips	intera	85.04	87.99	90.63	86.12	26.0	19.0	0.61	0.07	72.0	5.172283600787726	224.86373933997302	209.1514143094842	1236.741973441985	83.9924693107605	94.9556827545166	97.85262942314148
0174_sub-309	ds000174	ds000174/sub-309/ses-BL/anat/sub-309_ses-BL_T1w.nii.gz	19.45	f	0.92928004	3.0	philips	intera	85.04	86.95	89.89	85.83	52.0	20.5	1.43	73.0	82.0	4.374132253685776	192.937685455895	205.99001663893512	1374.8692359245565	80.6022047996521	95.6315577030182	97.52179384231567
0174_sub-311	ds000174	ds000174/sub-311/ses-BL/anat/sub-311_ses-BL_T1w.nii.gz	20.97	m	0.9292801	3.0	philips	intera	85.04	89.0	88.93	86.33	34.0	23.5	1.18	73.0	0.08	4.813689212409817	210.51996206424522	190.01663893510815	1134.9500521417665	80.0166666507721	94.37580704689026	97.99039959907532
0174_sub-313	ds000174	ds000174/sub-313/ses-BL/anat/sub-313_ses-BL_T1w.nii.gz	21.98	f	0.92927986	3.0	philips	intera	85.04	87.23	90.58	85.92	32.0	19.5	0.93	75.0	78.0	4.517834137897102	198.68576604618403	190.01663893510815	1214.4624811646895	81.59273266792297	95.3453242778778	97.59928584098816
0174_sub-314	ds000174	ds000174/sub-314/ses-BL/anat/sub-314_ses-BL_T1w.nii.gz	24.63	m	0.92928	3.0	philips	intera	85.04	71.98	86.86	74.65	16.0	10.0	0.58	68.0	65.0	6.687768916694485	285.48315313665114	199.66722129783693	1318.291108889806	75.16461610794067	92.96520352363586	96.9576358795166
0174_sub-316	ds000174	ds000174/sub-316/ses-BL/anat/sub-316_ses-BL_T1w.nii.gz	23.78	m	0.92928	3.0	philips	intera	85.04	89.57	90.26	86.42	32.0	19.5	0.88	0.06	66.0	4.388713836669922	193.52094993566863	218.96838602329453	1377.0299130678131	87.58124709129333	94.40234303474426	96.97192907333374
0174_sub-318	ds000174	ds000174/sub-318/ses-BL/anat/sub-318_ses-BL_T1w.nii.gz	21.28	m	0.92928	3.0	philips	intera	85.04	86.73	88.34	85.75	42.0	20.5	1.27	0.08	96.0	4.155229257077586	184.1815667519752	211.98003327787023	1272.195775571869	78.31822037696838	94.83196139335632	97.68341183662416
0174_sub-319	ds000174	ds000174/sub-319/ses-BL/anat/sub-319_ses-BL_T1w.nii.gz	20.37	m	0.9292801	3.0	philips	intera	85.04	82.66	87.95	83.62	24.0	15.0	0.68	73.0	73.0	4.3252642300664155	190.98296277050918	207.82029950083196	1255.1162284240227	79.34701442718506	94.86458897590636	97.74692058563232
0174_sub-320	ds000174	ds000174/sub-320/ses-BL/anat/sub-320_ses-BL_T1w.nii.gz	19.63	m	0.92928016	3.0	philips	intera	85.04	90.22	87.59	86.5	24.0	19.5	0.34	65.0	61.0	4.700363120254206	205.98691663740965	207.65391014975043	1300.740841256236	84.1408908367157	94.86054182052612	97.8658378124237
0202_sub-1001	ds000202	ds000202/sub-1001/anat/sub-1001_T1w.nii.gz	20.5	f	1.7578127	3.0	philips	achieva	77.29	76.7	91.26	76.99	158.0	59.5	5.09	0.09	119.0	4.231867400967345	176.1829290744169	207.15474209650583	1316.6318178357071	79.72095608711243	95.11399269104004	96.58283591270448
0202_sub-1002	ds000202	ds000202/sub-1002/anat/sub-1002_T1w.nii.gz	20.5	f	1.7578123	3.0	philips	achieva	77.29	75.56	90.79	76.33	110.0	34.5	4.06	79.0	0.1	3.970650653449856	165.73426153172795	197.67054908485858	1220.8520584097068	81.0710608959198	94.43884491920473	96.82241678237916
0202_sub-1003	ds000202	ds000202/sub-1003/anat/sub-1003_T1w.nii.gz	21.5	f	1.7578125	3.0	philips	achieva	77.29	76.31	92.08	76.77	82.0	35.0	2.53	82.0	99.0	4.244928359985352	176.7053686141423	176.03993344425956	1170.369920046932	80.99361062049866	95.31022906303406	96.75248265266418
0202_sub-1004	ds000202	ds000202/sub-1004/anat/sub-1004_T1w.nii.gz	20.5	f	1.7578124	3.0	philips	achieva	77.29	76.34	90.08	76.79	48.0	18.5	1.46	75.0	87.0	4.037798083558374	168.4201581465659	196.83860232945094	1295.9033297712795	82.77437090873718	95.15716433525084	96.80184125900269
0202_sub-1005	ds000202	ds000202/sub-1005/anat/sub-1005_T1w.nii.gz	22.5	f	1.7578124	3.0	philips	achieva	77.29	76.01	90.77	76.6	100.0	41.0	2.82	84.0	109.0	3.7243541406125438	155.8824004287327	188.5191347753744	1278.4913614746235	84.9215030670166	94.51538920402528	95.612370967865
0202_sub-1006	ds000202	ds000202/sub-1006/anat/sub-1006_T1w.nii.gz	22.5	f	1.7578126	3.0	philips	achieva	77.29	78.46	90.56	77.83	102.0	37.0	3.25	79.0	96.0	4.021470108810736	167.76703797765506	216.97171381031615	1278.902509805392	82.0625364780426	94.17285323143004	96.2040364742279
0202_sub-1007	ds000202	ds000202/sub-1007/anat/sub-1007_T1w.nii.gz	23.5	f	1.7578121	3.0	philips	achieva	77.29	75.98	88.11	76.58	138.0	50.5	4.32	87.0	111.0	3.921981052476532	163.7874786718008	209.31780366056574	1403.8122582420406	83.54451060295105	94.6937620639801	95.45120000839232
0202_sub-1008	ds000202	ds000202/sub-1008/anat/sub-1008_T1w.nii.gz	21.5	f	1.7578127	3.0	philips	achieva	77.29	66.72	88.83	69.57	252.0	90.5	7.45	93.0	123.0	4.59922440198003	190.8772091149243	193.67720465890184	1204.2057576924303	79.38418388366699	92.77883172035216	94.69664096832275
0202_sub-1009	ds000202	ds000202/sub-1009/anat/sub-1009_T1w.nii.gz	20.5	f	1.7578124	3.0	philips	achieva	77.29	76.69	89.99	76.98	132.0	45.5	4.78	86.0	113.0	3.933057006524533	164.23051506521227	173.71048252911814	1175.0064990759986	84.19989943504333	94.75047588348389	95.4875946044922
0202_sub-1010	ds000202	ds000202/sub-1010/anat/sub-1010_T1w.nii.gz	23.5	f	1.7578125	3.0	philips	achieva	77.29	74.96	89.71	75.96	104.0	48.5	2.79	81.0	95.0	4.50340815952846	187.04456059586664	188.0199667221298	1228.0469552313057	86.22953295707703	94.38040852546692	95.45319080352785
0202_sub-1011	ds000202	ds000202/sub-1011/anat/sub-1011_T1w.nii.gz	23.5	f	1.7578125	3.0	philips	achieva	77.29	78.68	90.06	77.92	110.0	47.0	3.17	86.0	104.0	4.519288491229621	187.67977386391306	241.09816971713812	1623.2667514147934	82.60641694068909	94.46803331375122	95.40730714797974
0202_sub-1012	ds000202	ds000202/sub-1012/anat/sub-1012_T1w.nii.gz	21.5	f	1.7578125	3.0	philips	achieva	77.29	75.47	90.1	76.28	180.0	68.0	5.44	92.0	124.0	4.353053618450553	181.03037895275034	208.98502495840268	1374.4244903433337	80.8556079864502	94.26446557044984	94.55164670944214
0202_sub-1013	ds000202	ds000202/sub-1013/anat/sub-1013_T1w.nii.gz	19.5	f	1.7578126	3.0	philips	achieva	77.29	78.59	89.36	77.89	144.0	57.5	5.12	83.0	107.0	4.323315036540128	179.84083508683077	196.1730449251248	1214.3959251993572	84.61781740188599	94.3943977355957	95.63269019126892
0202_sub-1014	ds000202	ds000202/sub-1014/anat/sub-1014_T1w.nii.gz	20.5	f	1.7578124	3.0	philips	achieva	77.29	76.14	89.38	76.68	122.0	44.0	4.71	86.0	116.0	3.9968877909134837	166.7837464407703	179.03494176372712	1133.2406345669503	84.96680855751038	94.57551836967468	95.91876864433289
0202_sub-1015	ds000202	ds000202/sub-1015/anat/sub-1015_T1w.nii.gz	20.5	f	1.7578124	3.0	philips	achieva	77.29	75.54	91.11	76.33	88.0	33.0	3.28	0.08	105.0	4.545341997730487	188.72191471345045	172.04658901830283	1064.0798310388702	85.00532507896423	94.48122382164	95.65037488937378
0202_sub-1016	ds000202	ds000202/sub-1016/anat/sub-1016_T1w.nii.gz	27.5	f	1.7578125	3.0	philips	achieva	77.29	72.64	88.81	74.37	134.0	49.0	4.34	87.0	111.0	4.220664549847038	175.73481620860974	193.17803660565724	1195.5153672042475	83.71419310569763	93.86663436889648	95.30209302902222
0202_sub-1017	ds000202	ds000202/sub-1017/anat/sub-1017_T1w.nii.gz	20.5	f	1.7578125	3.0	philips	achieva	77.29	77.94	90.15	77.6	106.0	45.5	3.99	87.0	116.0	4.168176748314682	173.6353041473155	192.01331114808653	1167.342899876212	85.21373867988586	94.99795436859132	95.96269726753236
0202_sub-1018	ds000202	ds000202/sub-1018/anat/sub-1018_T1w.nii.gz	20.5	f	1.7578127	3.0	philips	achieva	77.29	75.02	90.9	76.0	188.0	54.0	5.66	87.0	114.0	3.8694885798863	161.6877762311751	183.86023294509152	1162.7590590746938	84.5693051815033	94.42456364631651	95.43809294700624
0202_sub-1019	ds000202	ds000202/sub-1019/anat/sub-1019_T1w.nii.gz	20.5	f	1.7578124	3.0	philips	achieva	77.29	74.39	90.16	75.59	144.0	58.5	4.36	88.0	112.0	4.740101561254384	196.51229725440632	188.0199667221298	1226.237989013872	84.37241315841675	94.83894109725952	95.42773962020874
0202_sub-1020	ds000202	ds000202/sub-1020/anat/sub-1020_T1w.nii.gz	20.5	f	1.7578125	3.0	philips	achieva	77.29	73.31	90.12	74.85	162.0	60.0	4.69	84.0	103.0	4.689338158588019	194.481760558249	173.5440931780366	1053.7470542610488	84.05486345291138	94.47255730628969	95.36460638046265
0202_sub-1021	ds000202	ds000202/sub-1021/anat/sub-1021_T1w.nii.gz	23.5	f	1.7578123	3.0	philips	achieva	77.29	73.66	89.75	75.1	108.0	46.0	3.42	81.0	108.0	4.358221852049535	181.23710947571513	164.2262895174709	1044.1869622154438	86.81597113609314	94.09683346748352	95.53452134132384
0202_sub-1022	ds000202	ds000202/sub-1022/anat/sub-1022_T1w.nii.gz	21.5	f	1.7578126	3.0	philips	achieva	77.29	68.07	89.19	70.73	282.0	108.0	9.4	101.0	155.0	4.284291364708724	178.2798882135746	171.54742096505825	1009.1190588341115	80.02493381500244	92.00488328933716	93.86536478996275
0202_sub-1023	ds000202	ds000202/sub-1023/anat/sub-1023_T1w.nii.gz	19.5	f	1.7578126	3.0	philips	achieva	77.29	76.47	91.05	76.86	50.0	24.5	1.16	74.0	78.0	3.90468490367033	163.09562977203882	185.19134775374377	1103.9580573708383	85.62074303627014	94.62605118751526	95.64130902290344
0202_sub-1024	ds000202	ds000202/sub-1024/anat/sub-1024_T1w.nii.gz	21.5	f	1.7578125	3.0	philips	achieva	77.29	78.43	88.16	77.82	144.0	62.0	4.24	82.0	103.0	5.0793593270438055	210.08260729648043	181.5307820299501	1058.1842709424377	85.9416663646698	94.68811750411987	95.86033225059508
0202_sub-1025	ds000202	ds000202/sub-1025/anat/sub-1025_T1w.nii.gz	22.5	f	1.7578126	3.0	philips	achieva	77.29	72.29	90.8	74.11	108.0	53.5	3.76	79.0	0.1	4.232175106904944	176.19523790142338	179.53410981697172	1230.3332885541265	85.76367497444153	93.64257454872131	95.5495059490204
0202_sub-1026	ds000202	ds000202/sub-1026/anat/sub-1026_T1w.nii.gz	23.5	f	1.7578121	3.0	philips	achieva	77.29	77.92	90.78	77.59	94.0	40.5	2.6	74.0	86.0	3.995241145698391	166.71788240067517	167.38768718801998	960.0900703020523	86.81568503379822	94.55694556236269	96.40507698059082
0202_sub-1027	ds000202	ds000202/sub-1027/anat/sub-1027_T1w.nii.gz	20.5	f	1.7578125	3.0	philips	achieva	77.29	59.57	88.71	63.24	614.0	199.0	16.79	103.0	152.0	3.827215895360829	159.99687002916139	206.82196339434276	1244.5949936115312	79.90853786468506	91.41860008239746	93.19480061531068
0202_sub-1028	ds000202	ds000202/sub-1028/anat/sub-1028_T1w.nii.gz	30.5	f	1.7578125	3.0	philips	achieva	77.29	64.11	89.02	67.3	266.0	92.0	9.15	97.0	138.0	3.8775903351452876	162.01184762053973	211.14808652246256	1358.8303506233983	82.33773112297058	91.99854731559752	93.95022392272948
0202_sub-1029	ds000202	ds000202/sub-1029/anat/sub-1029_T1w.nii.gz	18.5	f	1.7578124	3.0	philips	achieva	77.29	75.83	91.11	76.49	56.0	29.0	2.1	77.0	97.0	4.159799984523228	173.30023418516006	219.63394342762064	1306.2339197706608	84.90098714828491	94.24301385879517	95.9544599056244
0202_sub-1030	ds000202	ds000202/sub-1030/anat/sub-1030_T1w.nii.gz	20.5	f	1.7578124	3.0	philips	achieva	77.29	75.62	91.05	76.37	76.0	40.5	1.78	78.0	87.0	4.153568404061454	173.05097096668908	227.95341098169717	1518.9893006193663	83.77580046653748	94.72290873527528	96.07602953910828
0202_sub-1031	ds000202	ds000202/sub-1031/anat/sub-1031_T1w.nii.gz	25.5	f	1.7578127	3.0	philips	achieva	77.29	76.81	91.2	77.04	86.0	33.0	3.09	74.0	88.0	4.401073553124253	182.95117516069323	203.99334442595674	1334.9020315684575	86.52063012123108	93.77084374427795	95.63193917274477
0202_sub-1032	ds000202	ds000202/sub-1032/anat/sub-1032_T1w.nii.gz	19.5	f	1.7578125	3.0	philips	achieva	77.29	74.32	90.31	75.55	184.0	74.5	4.93	85.0	107.0	3.7924118431247007	158.60470793971626	186.18968386023295	1271.5849942875786	83.76221060752869	94.76274847984314	95.5848217010498
0202_sub-1033	ds000202	ds000202/sub-1033/anat/sub-1033_T1w.nii.gz	19.5	f	1.7578129	3.0	philips	achieva	77.29	77.36	90.37	77.33	152.0	52.0	5.11	91.0	116.0	5.379711170585788	222.09667868014978	183.86023294509152	1165.0921094481528	82.9900860786438	95.2065885066986	95.78100442886353
0202_sub-1034	ds000202	ds000202/sub-1034/anat/sub-1034_T1w.nii.gz	20.5	f	1.7578125	3.0	philips	achieva	77.29	76.55	88.02	76.91	162.0	57.5	4.77	86.0	111.0	4.401742098282795	182.97791814604003	196.33943427620633	1202.6207366316974	82.92343616485596	94.45923566818236	95.4193115234375
0202_sub-1035	ds000202	ds000202/sub-1035/anat/sub-1035_T1w.nii.gz	21.5	f	1.7578124	3.0	philips	achieva	77.29	77.36	91.06	77.33	110.0	44.5	3.58	82.0	103.0	4.09962780621587	170.89334705286575	226.12312811980033	1440.9271145590542	84.66411232948303	94.7528064250946	95.37582397460938
0202_sub-1036	ds000202	ds000202/sub-1036/anat/sub-1036_T1w.nii.gz	19.5	f	1.7578125	3.0	philips	achieva	77.29	78.24	90.77	77.74	128.0	50.5	4.12	87.0	118.0	3.984037126813616	166.26971928727286	190.84858569051582	1293.9547434595945	84.82142686843872	95.0186550617218	96.2065815925598
0202_sub-1037	ds000202	ds000202/sub-1037/anat/sub-1037_T1w.nii.gz	20.5	f	1.7578125	3.0	philips	achieva	77.29	75.37	90.34	76.22	124.0	41.5	3.79	0.08	101.0	4.297307462108378	178.80053269906335	190.01663893510815	1206.678287448372	85.61482429504395	94.59903240203856	95.9174394607544
0202_sub-1038	ds000202	ds000202/sub-1038/anat/sub-1038_T1w.nii.gz	22.5	f	1.7578126	3.0	philips	achieva	77.29	76.98	89.93	77.14	86.0	34.5	3.31	81.0	101.0	4.754536103229133	197.08967775439092	166.22296173044927	1005.3884063724636	85.40682792663574	94.72491145133972	96.05488777160645
0202_sub-1039	ds000202	ds000202/sub-1039/anat/sub-1039_T1w.nii.gz	19.5	f	1.7578125	3.0	philips	achieva	77.29	68.77	90.45	71.32	296.0	111.0	9.23	99.0	139.0	4.023019440320073	167.82901182753116	161.0648918469218	1094.783757834824	83.14513564109802	93.19528937339784	94.84580159187315
0202_sub-1040	ds000202	ds000202/sub-1040/anat/sub-1040_T1w.nii.gz	18.5	f	1.7578125	3.0	philips	achieva	77.29	77.01	88.19	77.15	116.0	43.0	5.46	91.0	0.13	4.127624862048091	172.01322869665185	187.02163061564062	1157.955749702492	84.19557213783264	95.02975344657898	95.88459134101868
0202_sub-1041	ds000202	ds000202/sub-1041/anat/sub-1041_T1w.nii.gz	19.5	f	1.7578123	3.0	philips	achieva	77.29	78.91	91.51	78.02	56.0	32.5	1.52	76.0	85.0	4.165110004191495	173.5126355613935	176.53910149750416	1017.5096699997998	85.06139516830444	95.01534104347228	96.32560014724731
0202_sub-1042	ds000202	ds000202/sub-1042/anat/sub-1042_T1w.nii.gz	25.5	f	1.7578126	3.0	philips	achieva	77.29	81.1	91.17	78.73	102.0	33.5	2.45	76.0	87.0	3.9707282124733436	165.73736212415938	178.369384359401	1078.3530044984632	85.6095552444458	94.3925142288208	96.0361659526825
0202_sub-1043	ds000202	ds000202/sub-1043/anat/sub-1043_T1w.nii.gz	26.5	f	1.7578121	3.0	philips	achieva	77.29	77.41	91.27	77.35	62.0	32.0	1.81	76.0	83.0	4.414947568153848	183.50613929889346	231.9467554076539	1431.5287018354122	86.23286485671997	94.69867944717409	96.09146118164062
0202_sub-1044	ds000202	ds000202/sub-1044/anat/sub-1044_T1w.nii.gz	29.5	f	1.7578125	3.0	philips	achieva	77.29	78.08	90.09	77.67	166.0	56.0	4.59	79.0	0.1	4.0116433708035215	167.3739690468691	222.6289517470882	1480.6694936463805	85.67838668823242	94.5903480052948	95.9149181842804
0202_sub-1045	ds000202	ds000202/sub-1045/anat/sub-1045_T1w.nii.gz	23.5	f	1.7578125	3.0	philips	achieva	77.29	77.41	91.54	77.35	56.0	23.0	1.99	81.0	101.0	4.010018329231107	167.30896738397252	200.66555740432614	1261.618633413289	84.71840620040894	94.6615219116211	95.34922242164612
0202_sub-1046	ds000202	ds000202/sub-1046/anat/sub-1046_T1w.nii.gz	25.5	f	1.7578125	3.0	philips	achieva	77.29	78.01	89.47	77.63	138.0	57.5	5.3	87.0	116.0	4.2072480065482	175.1981544766562	180.36605657237936	1130.36945756226	83.25374722480774	94.5514678955078	95.5191731452942
0202_sub-1047	ds000202	ds000202/sub-1047/anat/sub-1047_T1w.nii.gz	25.5	f	1.7578125	3.0	philips	achieva	77.29	82.03	90.62	78.94	46.0	23.5	2.0	72.0	84.0	3.867040069735779	161.5898370041594	202.6622296173045	1249.7744532799773	86.59093379974365	94.53769326210022	95.95231413841248
0202_sub-1048	ds000202	ds000202/sub-1048/anat/sub-1048_T1w.nii.gz	27.5	f	1.7578126	3.0	philips	achieva	77.29	77.37	88.22	77.33	98.0	41.0	3.46	81.0	109.0	4.976379725397849	205.96342264113957	219.30116472545757	1463.9896246094158	86.13338470458984	93.87614727020264	95.16491293907166
0202_sub-1049	ds000202	ds000202/sub-1049/anat/sub-1049_T1w.nii.gz	22.5	f	1.7578125	3.0	philips	achieva	77.29	81.95	90.6	78.93	98.0	40.0	3.6	87.0	113.0	4.444836013171138	184.70167474157375	194.34276206322795	1318.9093553880782	83.70015621185303	94.09817457199097	95.05304098129272
0202_sub-1050	ds000202	ds000202/sub-1050/anat/sub-1050_T1w.nii.gz	22.5	f	1.7578125	3.0	philips	achieva	77.29	71.97	90.47	73.87	132.0	56.5	4.28	82.0	95.0	4.297183971015774	178.79559305535918	210.98169717138103	1433.5820658309258	79.8383116722107	94.33405995368958	95.66442370414734
0202_sub-1051	ds000202	ds000202/sub-1051/anat/sub-1051_T1w.nii.gz	22.5	f	1.7578121	3.0	philips	achieva	77.29	74.25	90.38	75.5	104.0	41.0	3.2	81.0	95.0	4.120457318364357	171.72652930731383	211.48086522462563	1313.7112533921972	83.39942693710327	94.58262324333192	95.69514393806458
0202_sub-1052	ds000202	ds000202/sub-1052/anat/sub-1052_T1w.nii.gz	21.5	f	1.7578125	3.0	philips	achieva	77.29	76.71	89.8	76.99	40.0	24.5	1.96	76.0	88.0	3.9839546047911343	166.2664184063736	187.85357737104826	1282.0664891254341	87.37190365791321	94.8973536491394	96.04067206382751
0202_sub-1053	ds000202	ds000202/sub-1053/anat/sub-1053_T1w.nii.gz	20.5	f	1.7578123	3.0	philips	achieva	77.29	77.05	90.14	77.17	88.0	34.5	2.94	0.08	98.0	3.788083134865274	158.43156078834468	198.8352745424293	1316.7109139261804	83.8968276977539	95.30279636383057	96.16442322731018
0202_sub-1054	ds000202	ds000202/sub-1054/anat/sub-1054_T1w.nii.gz	22.5	f	1.7578125	3.0	philips	achieva	77.29	78.75	90.6	77.95	64.0	28.0	2.44	0.08	97.0	4.112848457025022	171.42217249572911	221.29783693843595	1435.6278295288535	84.58725214004517	94.88890767097472	95.9373950958252
0202_sub-1055	ds000202	ds000202/sub-1055/anat/sub-1055_T1w.nii.gz	23.5	f	1.7578124	3.0	philips	achieva	77.29	77.71	90.05	77.5	56.0	26.5	1.55	74.0	0.08	5.542514956727319	228.60883307332372	199.00166389351082	1208.36589588402	84.98832583427429	95.0285792350769	96.24069929122923
0202_sub-1056	ds000202	ds000202/sub-1056/anat/sub-1056_T1w.nii.gz	23.5	f	1.7578125	3.0	philips	achieva	77.29	75.55	89.59	76.33	48.0	24.5	1.75	79.0	93.0	4.477697002644441	186.01611432050586	227.28785357737107	1381.6894521888419	84.8239541053772	95.01543045043944	96.08456492424013
0202_sub-1057	ds000202	ds000202/sub-1057/anat/sub-1057_T1w.nii.gz	20.5	f	1.7578124	3.0	philips	achieva	77.29	79.42	91.68	78.21	82.0	32.0	2.5	77.0	88.0	4.139587538582938	172.49173634754845	227.78702163061564	1374.7665649042492	84.01461839675903	95.277339220047	96.31675481796265
0202_sub-1058	ds000202	ds000202/sub-1058/anat/sub-1058_T1w.nii.gz	20.5	f	1.7578125	3.0	philips	achieva	77.29	73.53	90.9	75.01	72.0	32.5	2.06	76.0	92.0	3.7737517454186267	157.8583040314733	214.14309484193012	1439.762322045073	87.21413612365723	94.43327784538268	95.51497101783752
0202_sub-1059	ds000202	ds000202/sub-1059/anat/sub-1059_T1w.nii.gz	22.5	f	1.7578124	3.0	philips	achieva	77.29	70.57	89.73	72.78	64.0	35.5	1.59	73.0	77.0	3.8050195149012978	159.10901540028286	188.5191347753744	1151.864332476633	84.10869240760803	94.2917823791504	95.90746760368349
0202_sub-1060	ds000202	ds000202/sub-1060/anat/sub-1060_T1w.nii.gz	21.5	f	1.7578127	3.0	philips	achieva	77.29	76.38	90.39	76.81	62.0	24.5	1.53	79.0	93.0	4.527606088287976	188.01247656724212	215.6405990016639	1355.3068490897756	84.15037989616394	94.85477805137634	95.60883045196532
0202_sub-1061	ds000202	ds000202/sub-1061/anat/sub-1061_T1w.nii.gz	22.5	f	1.7578125	3.0	philips	achieva	77.29	77.0	89.98	77.14	30.0	15.0	1.46	73.0	88.0	4.676188449470364	193.95577219354277	201.6638935108153	1275.0275667974445	88.47985863685608	94.34900283813477	95.61325311660768
0202_sub-1062	ds000202	ds000202/sub-1062/anat/sub-1062_T1w.nii.gz	21.5	f	1.7578124	3.0	philips	achieva	77.29	75.09	90.2	76.05	44.0	27.0	1.24	75.0	79.0	4.611643577108578	191.37397788857405	221.46422628951748	1457.1773190900508	85.09880900382996	94.88680362701416	95.96397876739502
0202_sub-1063	ds000202	ds000202/sub-1063/anat/sub-1063_T1w.nii.gz	22.5	f	1.7578126	3.0	philips	achieva	77.29	78.73	91.18	77.95	52.0	23.0	1.68	74.0	83.0	4.413648722123126	183.45418251015067	180.86522462562397	1213.4579923106048	85.39419174194336	94.35834884643556	95.59158086776732
0202_sub-1064	ds000202	ds000202/sub-1064/anat/sub-1064_T1w.nii.gz	21.5	f	1.7578126	3.0	philips	achieva	77.29	75.23	90.9	76.13	132.0	38.0	4.18	82.0	103.0	3.788085470394212	158.4316524409941	127.45424292845259	734.4125402297225	83.67937207221985	94.6208655834198	95.89738845825195
0202_sub-1065	ds000202	ds000202/sub-1065/anat/sub-1065_T1w.nii.gz	28.5	f	1.7578123	3.0	philips	achieva	77.29	76.46	90.69	76.86	74.0	35.0	1.81	74.0	82.0	4.073600282474439	169.85224669271128	123.46089850249585	766.7068720422146	83.80743861198425	94.81974244117735	96.10636234283449
0202_sub-1066	ds000202	ds000202/sub-1066/anat/sub-1066_T1w.nii.gz	20.5	f	1.7578126	3.0	philips	achieva	77.29	72.51	89.14	74.28	86.0	41.5	2.5	75.0	88.0	3.748380018740284	156.843434374837	159.40099833610648	1077.3449775670913	85.0002110004425	93.67033839225768	95.73253989219666
0202_sub-1067	ds000202	ds000202/sub-1067/anat/sub-1067_T1w.nii.gz	25.5	f	1.7578124	3.0	philips	achieva	77.29	78.25	90.63	77.74	132.0	42.0	4.81	86.0	0.11	4.237354434266382	176.40241217488622	129.6173044925125	883.8936611511676	84.20695066452026	94.63992714881896	95.35844922065736
0202_sub-1068	ds000202	ds000202/sub-1068/anat/sub-1068_T1w.nii.gz	25.5	f	1.7578125	3.0	philips	achieva	77.29	75.02	91.82	76.0	100.0	41.5	2.72	83.0	107.0	4.45405220498844	185.07032241426583	120.63227953410983	683.9077516904832	84.01073813438416	94.13196444511414	95.57371735572816
0202_sub-1069	ds000202	ds000202/sub-1069/anat/sub-1069_T1w.nii.gz	22.5	f	1.7578127	3.0	philips	achieva	77.29	77.47	89.08	77.38	124.0	43.0	3.62	81.0	0.1	4.795535632542201	198.72965833741114	126.955074875208	734.7156697735926	85.31848788261414	94.4949209690094	95.69455981254578
0202_sub-1070	ds000202	ds000202/sub-1070/anat/sub-1070_T1w.nii.gz	25.5	f	1.7578127	3.0	philips	achieva	77.29	72.14	90.25	74.0	66.0	32.5	2.26	76.0	91.0	3.9577112392503384	165.21668260573662	132.11314475873544	796.9217383198816	85.0978136062622	93.7273383140564	95.91031074523926
0202_sub-1071	ds000202	ds000202/sub-1071/anat/sub-1071_T1w.nii.gz	28.5	f	1.7578126	3.0	philips	achieva	77.29	74.8	87.73	75.86	190.0	70.5	7.06	88.0	116.0	4.2187944723635304	175.66001251976684	108.48585690515807	601.627813816668	80.9004008769989	93.27382445335388	94.9147641658783
0202_sub-1072	ds000202	ds000202/sub-1072/anat/sub-1072_T1w.nii.gz	20.5	f	1.7578125	3.0	philips	achieva	77.29	76.81	91.43	77.04	92.0	36.0	3.28	81.0	95.0	4.136849520157794	172.38221502104	136.43926788685525	848.3926005681185	82.0448100566864	95.28374671936037	96.58710956573486
0202_sub-1073	ds000202	ds000202/sub-1073/anat/sub-1073_T1w.nii.gz	21.5	f	1.7578125	3.0	philips	achieva	77.29	74.04	90.26	75.36	186.0	59.5	6.67	99.0	0.14	3.9839246321697623	166.26521950151871	137.93677204658903	794.4605410299163	76.24717950820923	94.19553279876708	96.14515900611876
0202_sub-1074	ds000202	ds000202/sub-1074/anat/sub-1074_T1w.nii.gz	21.5	f	1.7578125	3.0	philips	achieva	77.29	77.47	91.69	77.38	68.0	25.5	3.03	81.0	108.0	4.690948895045689	194.54619001655578	130.44925124792013	839.1955187339689	84.12567377090454	95.08113265037537	97.03946113586426
0202_sub-1075	ds000202	ds000202/sub-1075/anat/sub-1075_T1w.nii.gz	19.5	f	1.7578125	3.0	philips	achieva	77.29	77.47	91.45	77.38	148.0	37.5	4.84	85.0	115.0	4.428130947813696	184.03347212727607	139.10149750415974	829.6193879622313	82.50362873077393	95.55824995040894	96.906316280365
0202_sub-1076	ds000202	ds000202/sub-1076/anat/sub-1076_T1w.nii.gz	24.5	f	1.7578127	3.0	philips	achieva	77.29	72.89	90.53	74.55	230.0	89.5	7.06	0.1	135.0	3.8561912458770125	161.1558828708036	137.93677204658903	892.2236130699245	78.96322011947632	94.17943954467772	95.98296284675598
0202_sub-1077	ds000202	ds000202/sub-1077/anat/sub-1077_T1w.nii.gz	25.5	f	1.7578127	3.0	philips	achieva	77.29	76.13	89.97	76.67	142.0	34.5	4.54	84.0	108.0	4.295797348022461	178.74012695662154	143.261231281198	830.1381285807274	81.63179159164429	95.3571915626526	96.85708284378052
0202_sub-1078	ds000202	ds000202/sub-1078/anat/sub-1078_T1w.nii.gz	23.5	f	1.7578123	3.0	philips	achieva	77.29	78.13	90.14	77.69	60.0	26.5	2.0	75.0	85.0	3.8758868587260342	161.9437097427751	145.09151414309486	1013.3927736837065	80.53014874458313	95.03034949302672	96.90402150154114
0202_sub-1079	ds000202	ds000202/sub-1079/anat/sub-1079_T1w.nii.gz	20.5	f	1.7578123	3.0	philips	achieva	77.29	75.45	90.72	76.27	3414.0	3414.0	1.04	67.0	74.0	3.7485928438147718	156.85194914632459	132.61231281198005	925.7532407714681	83.69188904762268	95.04663348197936	97.03930616378784
0202_sub-1080	ds000202	ds000202/sub-1080/anat/sub-1080_T1w.nii.gz	23.5	f	1.7578125	3.0	philips	achieva	77.29	77.69	91.91	77.48	64.0	31.0	2.07	81.0	97.0	4.4915539877755295	186.5703937257494	120.13311148086522	738.6253877129332	82.50616192817688	95.52673101425172	96.88032865524292
0202_sub-1081	ds000202	ds000202/sub-1081/anat/sub-1081_T1w.nii.gz	26.5	f	1.7578126	3.0	philips	achieva	77.29	78.73	92.83	77.95	70.0	27.0	2.69	79.0	98.0	4.754183730300592	197.0755828372493	125.62396006655574	743.4507188252171	80.91416358947754	94.2315399646759	97.3015308380127
0202_sub-1082	ds000202	ds000202/sub-1082/anat/sub-1082_T1w.nii.gz	27.5	f	1.7578124	3.0	philips	achieva	77.29	80.95	92.53	78.69	3412.5	3412.5	1.41	74.0	89.0	4.388513662377182	182.44878129931823	116.30615640599002	686.1266425707145	84.60946083068848	95.2002227306366	97.12270498275755
0202_sub-1083	ds000202	ds000202/sub-1083/anat/sub-1083_T1w.nii.gz	21.5	f	1.7578125	3.0	philips	achieva	77.29	79.93	91.26	78.39	68.0	33.5	2.93	0.08	101.0	4.151937718294104	172.9857429464924	168.5524126455907	1063.3677070404783	81.16785287857056	93.9490020275116	96.70130014419556
0202_sub-1084	ds000202	ds000202/sub-1084/anat/sub-1084_T1w.nii.gz	23.5	f	1.7578127	3.0	philips	achieva	77.29	72.9	90.94	74.56	48.0	25.0	1.51	74.0	77.0	5.396047416998416	222.7501297156597	206.48918469217972	1214.7715603801432	84.45382714271545	95.27027010917664	96.74283266067503
0202_sub-1085	ds000202	ds000202/sub-1085/anat/sub-1085_T1w.nii.gz	21.5	f	1.7578123	3.0	philips	achieva	77.29	84.49	90.37	79.32	70.0	28.0	2.89	83.0	108.0	4.327675469067632	180.015254156439	187.85357737104826	1216.7780212150253	80.53317070007324	95.11372447013856	96.79144024848938
0202_sub-1086	ds000202	ds000202/sub-1086/anat/sub-1086_T1w.nii.gz	29.5	f	1.7578126	3.0	philips	achieva	77.29	73.01	91.41	74.63	62.0	27.5	2.09	81.0	106.0	4.37408447265625	181.87161253147562	215.30782029950083	1344.2425816679488	81.86604976654053	94.17545795440674	96.60248756408691
0202_sub-1087	ds000202	ds000202/sub-1087/anat/sub-1087_T1w.nii.gz	22.5	f	1.7578123	3.0	philips	achieva	77.29	77.7	91.53	77.49	86.0	33.0	3.67	79.0	107.0	4.439451159263143	184.48628176425945	206.15640599001665	1280.1483145177774	80.94608187675476	94.8754608631134	97.04195261001588
0202_sub-1088	ds000202	ds000202/sub-1088/anat/sub-1088_T1w.nii.gz	18.5	f	1.7578123	3.0	philips	achieva	77.29	69.64	90.95	72.03	56.0	24.0	1.95	81.0	93.0	4.506526577229402	187.1692984829098	180.69883527454243	1205.4309942978398	82.26634860038757	94.6915864944458	96.39161825180054
0202_sub-1089	ds000202	ds000202/sub-1089/anat/sub-1089_T1w.nii.gz	25.5	f	1.7578124	3.0	philips	achieva	77.29	77.53	91.49	77.41	46.0	16.0	1.0	72.0	79.0	4.488032788646464	186.4295463500895	205.49084858569051	1342.262092036658	81.54446482658386	94.60275769233704	96.93050980567932
0202_sub-1090	ds000202	ds000202/sub-1090/anat/sub-1090_T1w.nii.gz	24.5	f	1.7578123	3.0	philips	achieva	77.29	79.01	92.23	78.05	56.0	25.5	1.8	74.0	78.0	4.409490604789889	183.28785958532927	187.35440931780366	1276.5447630785384	84.95952486991882	95.21303176879884	96.96153402328493
0202_sub-1091	ds000202	ds000202/sub-1091/anat/sub-1091_T1w.nii.gz	24.5	f	1.7578126	3.0	philips	achieva	77.29	71.73	91.04	73.69	196.0	71.0	6.08	89.0	123.0	4.416599370995347	183.5722084650395	190.18302828618968	1173.966248099138	80.6631088256836	94.42020058631896	96.85232639312744
0202_sub-1092	ds000202	ds000202/sub-1092/anat/sub-1092_T1w.nii.gz	25.5	f	1.7578127	3.0	philips	achieva	77.29	76.53	91.49	76.9	76.0	23.0	2.79	78.0	102.0	4.29487539797413	178.70324895468832	197.50415973377704	1329.4195529298809	82.95353055000305	95.40656208992004	97.0141351222992
0202_sub-1093	ds000202	ds000202/sub-1093/anat/sub-1093_T1w.nii.gz	24.5	f	1.7578124	3.0	philips	achieva	77.29	76.4	92.15	76.82	48.0	25.0	1.56	73.0	79.0	4.808437094396474	199.2457185800899	197.67054908485858	1304.9574372500176	83.44535231590271	95.71428894996644	97.34612107276917
0202_sub-1094	ds000202	ds000202/sub-1094/anat/sub-1094_T1w.nii.gz	21.5	f	1.7578124	3.0	philips	achieva	77.29	76.8	91.97	77.04	86.0	29.0	3.16	79.0	101.0	4.858922861060317	201.26514924664363	210.1497504159734	1301.4239303189424	82.66905546188354	95.77574729919434	97.25733995437622
0202_sub-1095	ds000202	ds000202/sub-1095/anat/sub-1095_T1w.nii.gz	20.5	f	1.7578124	3.0	philips	achieva	77.29	76.54	89.03	76.9	118.0	36.0	3.98	88.0	0.12	5.004438770060636	207.0857856066564	208.31946755407654	1342.6890872906515	76.73409581184387	94.4480836391449	96.9696044921875
0203_sub-01	ds000203	ds000203/sub-01/anat/sub-01_T1w.nii.gz	35.5	m	0.43953195	1.5	general electric	signa	80.67	76.08	92.75	77.73	62.0	29.5	2.09	75.0	87.0	4.833227079741809	248.58009062584762	179.70049916805326	1094.9539915303392	83.46742987632751	94.6720838546753	96.25560641288756
0203_sub-02	ds000203	ds000203/sub-02/anat/sub-02_T1w.nii.gz	26.5	f	0.43958384	1.5	general electric	signa	80.67	75.54	94.53	77.32	82.0	37.0	2.63	79.0	0.1	5.4465707467526805	273.10405456438065	170.8818635607321	1156.3109834149684	85.46311259269714	94.92306113243104	96.02460265159608
0203_sub-03	ds000203	ds000203/sub-03/anat/sub-03_T1w.nii.gz	31.5	m	0.43960115	1.5	general electric	signa	80.67	77.61	93.08	78.83	24.0	15.5	0.9	73.0	78.0	5.629542117216148	280.419646597371	165.55740432612313	970.2204634424621	86.17869019508362	95.07530331611632	95.93908786773682
0203_sub-04	ds000203	ds000203/sub-04/anat/sub-04_T1w.nii.gz	31.5	f	0.43948826	1.5	general electric	signa	80.67	77.87	94.99	79.01	58.0	23.5	2.52	75.0	98.0	5.43539961990045	272.67523127994303	167.38768718801998	1001.8048722588082	85.67761778831482	94.71603631973268	95.82988023757936
0203_sub-05	ds000203	ds000203/sub-05/anat/sub-05_T1w.nii.gz	33.5	m	0.43954986	1.5	general electric	signa	80.67	75.63	94.56	77.39	28.0	17.5	1.01	72.0	0.08	5.8645444013634505	289.8294066196694	186.18968386023295	1114.9136584159842	86.18301153182983	94.794899225235	96.18365168571472
0203_sub-06	ds000203	ds000203/sub-06/anat/sub-06_T1w.nii.gz	47.5	m	0.43955684	1.5	general electric	signa	80.67	75.0	94.34	76.9	68.0	22.0	2.12	73.0	87.0	5.133215261965382	260.57492508107015	161.0648918469218	999.9092004808577	82.7283501625061	93.89130473136902	96.01767063140868
0203_sub-07	ds000203	ds000203/sub-07/anat/sub-07_T1w.nii.gz	24.5	m	0.43956846	1.5	general electric	signa	80.67	78.55	94.35	79.46	44.0	22.0	1.79	78.0	96.0	5.52514124889763	276.2497739168849	153.4109816971714	1019.9125920064258	83.56495499610901	95.00828981399536	96.21127843856812
0203_sub-08	ds000203	ds000203/sub-08/anat/sub-08_T1w.nii.gz	28.5	f	0.43953013	1.5	general electric	signa	80.67	75.63	94.89	77.39	50.0	22.0	1.97	75.0	95.0	3.8615708448448958	209.71418440418404	130.7820299500832	833.039489810436	86.36983036994934	94.89012360572816	96.05565667152403
0203_sub-09	ds000203	ds000203/sub-09/anat/sub-09_T1w.nii.gz	31.5	m	0.43962097	1.5	general electric	signa	80.67	77.33	94.66	78.64	36.0	22.0	0.88	74.0	0.08	5.155474409765127	261.4532027948619	148.585690515807	937.8642647076415	82.46967196464539	94.23255324363708	96.06854915618896
0203_sub-10	ds000203	ds000203/sub-10/anat/sub-10_T1w.nii.gz	36.5	m	0.4395594	1.5	general electric	signa	80.67	74.53	93.01	76.52	40.0	21.5	1.39	67.0	73.0	4.526490386651487	236.30544743627127	184.3594009983361	1066.833192979399	84.95143055915833	94.70314979553224	96.26097083091736
0203_sub-11	ds000203	ds000203/sub-11/anat/sub-11_T1w.nii.gz	37.5	m	0.43956947	1.5	general electric	signa	80.67	76.02	94.63	77.69	3414.0	3414.0	1.16	65.0	71.0	5.289992215682049	266.8436221865039	172.3793677204659	1075.9883450710108	80.50566911697388	93.46056580543518	95.92345356941225
0203_sub-12	ds000203	ds000203/sub-12/anat/sub-12_T1w.nii.gz	51.5	m	0.43954936	1.5	general electric	signa	80.67	75.24	93.91	77.08	68.0	33.5	2.77	79.0	111.0	4.0359667369297565	216.68639431099425	141.09816971713812	805.6547549672316	86.58652305603027	94.02778148651124	95.40099501609802
0203_sub-13	ds000203	ds000203/sub-13/anat/sub-13_T1w.nii.gz	32.5	m	0.43954328	1.5	general electric	signa	80.67	75.0	94.09	76.9	3221.5	3221.5	0.95	74.0	83.0	4.326767045624401	228.31955298728923	147.5873544093178	875.6616504242967	80.17463684082031	94.4254994392395	96.00804448127748
0203_sub-14	ds000203	ds000203/sub-14/anat/sub-14_T1w.nii.gz	39.5	m	0.43955532	1.5	general electric	signa	80.67	73.49	93.47	75.67	60.0	21.0	1.57	71.0	74.0	5.036071465939891	256.6894598062697	176.03993344425956	1200.5527877920988	84.81708765029907	94.73395347595216	96.1322784423828
0203_sub-15	ds000203	ds000203/sub-15/anat/sub-15_T1w.nii.gz	32.5	m	0.43953463	1.5	general electric	signa	80.67	75.31	94.39	77.14	66.0	32.5	2.03	78.0	0.1	4.596271514892578	239.10136270488894	143.92678868552414	853.9246408686475	84.41429734230042	94.71940398216248	96.32951617240906
0203_sub-16	ds000203	ds000203/sub-16/anat/sub-16_T1w.nii.gz	33.5	f	0.4395656	1.5	general electric	signa	80.67	77.17	94.95	78.53	24.0	15.5	1.44	73.0	95.0	4.3905053819928845	230.86487840408117	136.60565723793678	936.1805277268525	85.11560559272766	94.74775195121764	96.19212746620178
0203_sub-17	ds000203	ds000203/sub-17/anat/sub-17_T1w.nii.gz	40.5	f	0.43951172	1.5	general electric	signa	80.67	78.71	94.91	79.56	36.0	18.5	1.37	69.0	74.0	4.635281076236646	240.66606519873494	133.27787021630616	904.0316743122668	84.51792001724243	94.1754162311554	95.87684273719788
0203_sub-18	ds000203	ds000203/sub-18/anat/sub-18_T1w.nii.gz	24.5	m	0.43953288	1.5	general electric	signa	80.67	74.25	94.77	76.29	4419.5	4419.5	2.02	75.0	91.0	4.454191460901376	233.41849051535007	156.07321131447588	919.5432473884485	85.13253331184387	94.94697451591492	95.87821364402772
0203_sub-19	ds000203	ds000203/sub-19/anat/sub-19_T1w.nii.gz	60.5	f	0.43959415	1.5	general electric	signa	80.67	80.62	95.27	80.64	54.0	25.5	2.48	75.0	99.0	4.2949943153225645	227.03905392250908	160.73211314475873	1038.3403914540556	82.47013092041016	93.24636459350586	95.68904042243958
0203_sub-20	ds000203	ds000203/sub-20/anat/sub-20_T1w.nii.gz	44.5	m	0.43956196	1.5	general electric	signa	80.67	76.67	94.22	78.17	42.0	20.5	1.25	71.0	84.0	5.067962335080516	257.96384274821645	146.08985024958403	847.6663743810027	85.62757968902588	94.77883577346802	96.41551971435548
0203_sub-21	ds000203	ds000203/sub-21/anat/sub-21_T1w.nii.gz	38.5	f	0.439569	1.5	general electric	signa	80.67	78.66	94.61	79.53	32.0	16.5	1.02	69.0	74.0	4.558627362153968	237.5891166480428	142.0965058236273	944.8396316739022	85.018789768219	94.55912709236144	95.80281972885132
0203_sub-22	ds000203	ds000203/sub-22/anat/sub-22_T1w.nii.gz	54.5	f	0.4395855	1.5	general electric	signa	80.67	76.82	94.56	78.28	32.0	10.5	1.32	66.0	77.0	4.780300101455377	246.45291584289612	149.7504159733777	975.1924554744412	87.72050142288208	93.36890578269958	95.8085298538208
0203_sub-23	ds000203	ds000203/sub-23/anat/sub-23_T1w.nii.gz	38.5	m	0.43950716	1.5	general electric	signa	80.67	75.72	94.41	77.45	50.0	27.0	2.52	79.0	111.0	4.2072598788203015	223.54607722883145	139.26788685524127	943.7487123382039	85.62584519386292	93.89192461967468	96.13420963287354
0203_sub-24	ds000203	ds000203/sub-24/anat/sub-24_T1w.nii.gz	40.5	f	0.43958536	1.5	general electric	signa	80.67	76.68	93.73	78.18	5817.5	5817.5	2.58	75.0	88.0	4.441001171968421	232.8809850532694	136.2728785357737	858.2839098778376	81.81866407394409	94.67310905456544	95.86978554725648
0203_sub-25	ds000203	ds000203/sub-25/anat/sub-25_T1w.nii.gz	49.5	m	0.4395581	1.5	general electric	signa	80.67	74.61	94.47	76.58	40.0	16.0	1.1	66.0	68.0	4.042173307769152	216.93300936678563	129.45091514143095	902.2066175666765	84.00686979293823	94.0632939338684	96.26752138137816
0203_sub-26	ds000203	ds000203/sub-26/anat/sub-26_T1w.nii.gz	37.5	f	0.4395573	1.5	general electric	signa	80.67	75.55	94.81	77.32	46.0	18.0	1.27	73.0	89.0	4.862275804792132	249.73726007064107	137.93677204658903	782.8067893576879	83.95033478736877	94.64938640594482	95.92809677124023
0208_sub-01	ds000208	ds000208/sub-01/anat/sub-01_T1w.nii.gz	59.5	f	1.0	3.0	siemens	trio	85.0	74.19	92.36	76.64	3417.5	3417.5	1.8	74.0	92.0	4.256822916926169	186.37291667704676	157.57071547420966	955.7687130054029	85.88268160820007	94.87500786781312	96.8619167804718
0208_sub-02	ds000208	ds000208/sub-02/anat/sub-02_T1w.nii.gz	59.5	m	1.0	3.0	siemens	trio	85.0	80.56	92.71	82.07	8.0	10.0	0.18	61.0	0.06	4.7797477488615066	207.28990995446026	175.04159733777038	1150.7665194930332	85.44144630432129	95.10133862495422	97.57114052772522
0208_sub-03	ds000208	ds000208/sub-03/anat/sub-03_T1w.nii.gz	52.5	m	1.0	3.0	siemens	trio	85.0	82.74	93.2	83.66	8.0	10.5	0.59	64.0	74.0	5.485854343492157	235.53417373968628	173.87687188019967	1084.0068423496002	88.42170834541321	95.44837474822998	97.43314981460573
0208_sub-04	ds000208	ds000208/sub-04/anat/sub-04_T1w.nii.gz	48.5	m	1.0	3.0	siemens	trio	85.0	80.71	91.42	82.18	86.0	86.0	0.1	55.0	51.0	4.442812569287359	193.81250277149434	192.51247920133113	1152.9112708542311	88.98075222969055	94.37777996063232	96.85197472572328
0208_sub-05	ds000208	ds000208/sub-05/anat/sub-05_T1w.nii.gz	78.5	m	1.0	3.0	siemens	trio	85.0	81.1	91.34	82.48	167.5	167.5	0.33	62.0	59.0	4.27902805561922	187.2611222247688	166.38935108153078	974.4421490857092	85.88349223136902	94.84312534332275	96.76059484481812
0208_sub-06	ds000208	ds000208/sub-06/anat/sub-06_T1w.nii.gz	60.5	f	1.0	3.0	siemens	trio	85.0	82.98	90.7	83.82	10.0	9.5	0.25	61.0	59.0	4.062303912882902	178.59215651531608	173.04492512479203	1158.5878222923243	87.18681335449219	95.40427327156068	97.14938402175903
0208_sub-07	ds000208	ds000208/sub-07/anat/sub-07_T1w.nii.gz	51.5	m	1.0	3.0	siemens	trio	85.0	78.38	91.55	80.29	16.0	12.5	0.49	66.0	66.0	4.036355505184251	177.55422020737004	144.42595673876872	908.6325956931288	85.58295369148254	95.32241821289062	96.6817557811737
0208_sub-08	ds000208	ds000208/sub-08/anat/sub-08_T1w.nii.gz	58.5	f	1.0	3.0	siemens	trio	85.0	78.51	89.73	80.4	20.0	10.0	0.51	67.0	63.0	4.168384805017587	182.8353922007035	154.40931780366057	1053.6407343838214	85.33192276954651	95.55020332336426	96.75855040550232
0208_sub-09	ds000208	ds000208/sub-09/anat/sub-09_T1w.nii.gz	57.5	f	1.0	3.0	siemens	trio	85.0	79.84	92.27	81.5	8.0	14.0	0.17	67.0	64.0	4.517337740684042	196.79350962736166	150.08319467554077	996.4638268633452	86.11578345298767	95.72182893753052	97.44774103164671
0208_sub-10	ds000208	ds000208/sub-10/anat/sub-10_T1w.nii.gz	57.5	m	1.0	3.0	siemens	trio	85.0	77.85	91.82	79.84	10.0	8.5	0.41	63.0	64.0	4.3102621545597	188.510486182388	154.5757071547421	960.1822411261487	87.18039989471436	95.71264982223512	97.41489887237547
0208_sub-11	ds000208	ds000208/sub-11/anat/sub-11_T1w.nii.gz	50.5	f	1.0	3.0	siemens	trio	85.0	78.87	91.54	80.7	249.5	249.5	0.94	66.0	0.07	4.295541510290029	187.92166041160115	149.91680532445923	923.4552028311366	83.19874405860901	94.51146125793456	97.41857647895812
0208_sub-12	ds000208	ds000208/sub-12/anat/sub-12_T1w.nii.gz	59.5	f	1.0	3.0	siemens	trio	85.0	82.64	92.12	83.6	88.0	88.0	0.51	61.0	63.0	4.456466655341946	194.35866621367782	173.87687188019967	1103.5126693302504	86.90274953842163	95.35788297653198	97.12881445884705
0208_sub-13	ds000208	ds000208/sub-13/anat/sub-13_T1w.nii.gz	58.5	f	1.0	3.0	siemens	trio	85.0	78.61	93.93	80.49	18.0	10.0	0.42	61.0	61.0	4.134629307960978	181.4851723184391	136.77204658901832	943.3779906379457	85.70675253868103	95.21446824073792	97.61085510253906
0208_sub-14	ds000208	ds000208/sub-14/anat/sub-14_T1w.nii.gz	60.5	m	1.0	3.0	siemens	trio	85.0	78.09	91.45	80.04	148.0	148.0	0.32	58.0	56.0	5.159298351832798	222.47193407331193	154.0765391014975	1022.5337159428335	88.510662317276	95.15843987464903	96.70080542564392
0208_sub-15	ds000208	ds000208/sub-15/anat/sub-15_T1w.nii.gz	67.5	m	1.0	3.0	siemens	trio	85.0	78.28	91.6	80.21	85.0	85.0	0.22	61.0	59.0	4.168091793449557	182.82367173798227	188.5191347753744	1094.0795928538046	86.97319626808167	95.36977410316469	97.26206064224245
0208_sub-16	ds000208	ds000208/sub-16/anat/sub-16_T1w.nii.gz	62.5	f	1.0	3.0	siemens	trio	85.0	84.99	93.76	84.99	10.0	7.0	0.23	59.0	57.0	4.912845261242925	212.613810449717	170.8818635607321	1120.262570273825	89.80416655540466	96.43077850341795	97.50491380691528
0208_sub-17	ds000208	ds000208/sub-17/anat/sub-17_T1w.nii.gz	49.5	m	1.0	3.0	siemens	trio	85.0	83.13	92.26	83.92	6.0	4.0	0.22	58.0	55.0	4.492669202843491	195.80676811373962	140.09983361064891	970.5274813811641	81.96354508399963	94.73907947540285	97.56113886833192
0208_sub-18	ds000208	ds000208/sub-18/anat/sub-18_T1w.nii.gz	57.5	m	1.0	3.0	siemens	trio	85.0	85.16	91.74	85.08	8.0	4.0	0.21	53.0	0.05	4.951551982334681	214.16207929338725	139.4342762063228	924.5051519008983	90.84564447402954	95.41685581207275	97.34345078468324
0208_sub-19	ds000208	ds000208/sub-19/anat/sub-19_T1w.nii.gz	59.5	f	1.0	3.0	siemens	trio	85.0	83.29	90.31	84.02	68.0	68.0	0.05	61.0	57.0	4.599551765286193	200.0820706114477	162.89517470881864	966.2881563134991	90.10847806930542	95.14590501785278	96.9936192035675
0208_sub-20	ds000208	ds000208/sub-20/anat/sub-20_T1w.nii.gz	58.5	f	1.0	3.0	siemens	trio	85.0	76.2	91.65	78.42	28.0	22.0	0.74	64.0	67.0	4.310937998246173	188.53751992984692	162.7287853577371	1026.5376254854916	87.64657974243164	93.5484230518341	96.43049240112305
0210_sub-01	ds000210	ds000210/sub-01/anat/sub-01_T1w.nii.gz	26.5	m	1.0	3.0	general electric	discovery	85.0	82.87	82.3	83.75	2416.5	2416.5	0.75	68.0	0.07	4.793512577913245	207.8405031165298	183.86023294509152	1091.6282035846837	88.7422502040863	96.42322659492493	97.42975234985352
0210_sub-02	ds000210	ds000210/sub-02/anat/sub-02_T1w.nii.gz	21.5	m	1.0	3.0	general electric	discovery	85.0	80.17	78.38	81.76	18.0	12.5	0.75	69.0	68.0	4.45412489832664	194.2649959330656	195.34109816971716	1208.0210556679265	87.63018846511841	96.2187647819519	97.14604020118712
0210_sub-03	ds000210	ds000210/sub-03/anat/sub-03_T1w.nii.gz	22.5	m	1.0	3.0	general electric	discovery	85.0	82.37	79.34	83.41	12.0	11.0	0.85	68.0	77.0	4.467107033242985	194.7842813297194	193.84359400998338	1314.1684083881034	89.84599709510803	96.299010515213	97.14595675468443
0210_sub-04	ds000210	ds000210/sub-04/anat/sub-04_T1w.nii.gz	23.5	m	1.0	3.0	general electric	discovery	85.0	79.87	83.28	81.52	46.0	18.5	1.54	0.07	76.0	4.662839636510732	202.61358546042928	191.01497504159735	1293.5050615117416	85.9585165977478	96.31646275520325	97.41490483283997
0210_sub-05	ds000210	ds000210/sub-05/anat/sub-05_T1w.nii.gz	21.5	m	1.0	3.0	general electric	discovery	85.0	83.74	78.79	84.3	14.0	13.5	0.46	62.0	62.0	4.568192034351581	198.82768137406325	184.02662229617306	1121.1853704352166	88.84497284889221	96.38407826423644	97.61516451835632
0210_sub-06	ds000210	ds000210/sub-06/anat/sub-06_T1w.nii.gz	19.5	m	1.0	3.0	general electric	discovery	85.0	73.51	79.38	76.03	3417.0	3417.0	0.96	73.0	74.0	3.933389040888572	173.43556163554288	160.73211314475873	985.1242088332398	84.64270234107971	95.83669304847716	96.8754768371582
0210_sub-07	ds000210	ds000210/sub-07/anat/sub-07_T1w.nii.gz	18.5	f	1.0	3.0	general electric	discovery	85.0	82.12	85.82	83.24	89.5	89.5	0.26	66.0	65.0	5.0287851022214305	217.2514040888572	150.41597337770384	971.9545736262587	87.00142502784729	96.82626128196716	97.65006303787231
0210_sub-08	ds000210	ds000210/sub-08/anat/sub-08_T1w.nii.gz	21.5	f	1.0	3.0	general electric	discovery	85.0	81.18	79.4	82.54	20.0	15.0	0.53	68.0	67.0	4.021893715371891	176.97574861487564	187.35440931780366	1278.317459052076	89.63778614997864	96.57939672470091	97.32895493507384
0210_sub-09	ds000210	ds000210/sub-09/anat/sub-09_T1w.nii.gz	20.5	m	1.0	3.0	general electric	discovery	85.0	81.8	81.45	83.01	18.0	12.5	0.25	0.07	69.0	4.662937436785017	202.6174974714007	178.53577371048254	1059.429266813078	86.63116693496704	96.5863049030304	97.76766896247864
0210_sub-10	ds000210	ds000210/sub-10/anat/sub-10_T1w.nii.gz	21.5	f	1.0	3.0	general electric	discovery	85.0	86.61	82.77	85.69	14.0	13.5	0.58	69.0	74.0	4.401813915797642	192.17255663190568	168.21963394342762	1015.9663287373337	85.66333055496216	96.5507984161377	97.92537093162537
0210_sub-11	ds000210	ds000210/sub-11/anat/sub-11_T1w.nii.gz	20.5	f	1.0	3.0	general electric	discovery	85.0	84.81	83.61	84.9	811.5	811.5	0.12	63.0	58.0	4.377207561415069	191.18830245660277	185.69051580698837	1249.8593654581541	89.79218602180481	96.68387174606325	97.39469885826112
0210_sub-12	ds000210	ds000210/sub-12/anat/sub-12_T1w.nii.gz	21.5	m	1.0	3.0	general electric	discovery	85.0	80.18	78.65	81.77	14.0	10.0	0.33	63.0	62.0	4.3494236225984535	190.07694490393814	196.00665557404326	1238.8124463416689	88.17178606987	96.39647006988524	97.47777581214903
0210_sub-13	ds000210	ds000210/sub-13/anat/sub-13_T1w.nii.gz	31.5	f	1.0	3.0	general electric	discovery	85.0	84.67	82.48	84.83	22.0	18.0	0.67	68.0	67.0	4.7936423943967235	207.84569577586893	184.8585690515807	1249.6752184454065	87.0942234992981	96.59250378608704	97.41669297218324
0210_sub-14	ds000210	ds000210/sub-14/anat/sub-14_T1w.nii.gz	22.5	m	1.0	3.0	general electric	discovery	85.0	85.34	80.48	85.16	14.0	12.0	0.31	65.0	64.0	4.375759046904895	191.1303618761958	168.38602329450916	1002.7395795046352	87.5924289226532	96.36918306350708	97.40951657295228
0210_sub-15	ds000210	ds000210/sub-15/anat/sub-15_T1w.nii.gz	22.5	m	1.0	3.0	general electric	discovery	85.0	81.26	82.13	82.61	34.0	18.0	0.96	66.0	0.07	4.92615962515072	213.1463850060288	201.83028286189685	1283.8227174942722	86.66954040527344	95.92075943946838	97.24887013435364
0210_sub-16	ds000210	ds000210/sub-16/anat/sub-16_T1w.nii.gz	25.5	m	1.0	3.0	general electric	discovery	85.0	78.91	81.47	80.73	12.0	13.0	0.33	63.0	62.0	4.532873581866829	197.41494327467316	185.69051580698837	1140.4019265298743	90.52047729492188	96.38981819152832	97.32894897460938
0210_sub-17	ds000210	ds000210/sub-17/anat/sub-17_T1w.nii.gz	23.5	m	1.0	3.0	general electric	discovery	85.0	84.23	81.35	84.59	28.0	15.0	1.4	76.0	86.0	4.778243668225347	207.22974672901387	182.02995008319468	1115.2905119784953	86.443692445755	96.33197784423828	97.188800573349
0210_sub-18	ds000210	ds000210/sub-18/anat/sub-18_T1w.nii.gz	20.5	f	1.0	3.0	general electric	discovery	85.0	80.8	80.3	82.25	2211.0	2211.0	0.85	69.0	68.0	4.271101854285415	186.9440741714166	192.17970049916806	1205.5903927892398	87.45241165161133	96.58686518669128	97.48841524124146
0210_sub-19	ds000210	ds000210/sub-19/anat/sub-19_T1w.nii.gz	23.5	m	1.0	3.0	general electric	discovery	85.0	80.14	80.04	81.74	22.0	20.0	0.53	67.0	64.0	4.823362486703054	209.03449946812216	171.8801996672213	1074.3644898202538	84.35741662979126	96.11049890518188	97.6695716381073
0210_sub-20	ds000210	ds000210/sub-20/anat/sub-20_T1w.nii.gz	22.5	m	1.0	3.0	general electric	discovery	85.0	79.82	82.43	81.48	28.0	17.5	0.81	72.0	72.0	4.491957255772181	195.77829023088725	162.89517470881864	1002.3563759355908	87.13021874427795	96.27029299736024	97.82673120498656
0210_sub-21	ds000210	ds000210/sub-21/anat/sub-21_T1w.nii.gz	23.5	m	1.0	3.0	general electric	discovery	85.0	84.06	80.74	84.49	40.0	25.5	1.67	75.0	105.0	4.705936470810248	204.3374588324099	181.6971713810316	1232.8701540631237	89.31300640106201	96.02642059326172	97.2304105758667
0210_sub-22	ds000210	ds000210/sub-22/anat/sub-22_T1w.nii.gz	19.5	f	1.0	3.0	general electric	discovery	85.0	87.02	84.84	85.83	30.0	15.5	0.76	71.0	79.0	4.414940366939622	192.69761467758488	162.89517470881864	1077.2358370865786	85.36995053291321	96.40968441963196	97.47241735458374
0210_sub-23	ds000210	ds000210/sub-23/anat/sub-23_T1w.nii.gz	26.5	f	1.0	3.0	general electric	discovery	85.0	89.1	81.3	86.32	26.0	15.0	1.28	0.07	77.0	4.5806209408507055	199.32483763402823	165.72379367720467	1094.297398266306	84.19909477233887	96.2308406829834	97.59440422058104
0210_sub-24	ds000210	ds000210/sub-24/anat/sub-24_T1w.nii.gz	24.5	f	1.0	3.0	general electric	discovery	85.0	81.71	81.01	82.94	14.0	13.0	0.44	62.0	61.0	4.571877499015963	198.97509996063852	187.68718801996673	1145.766689918391	87.52400875091553	96.65137529373168	97.75165319442748
0210_sub-25	ds000210	ds000210/sub-25/anat/sub-25_T1w.nii.gz	19.5	f	1.0	3.0	general electric	discovery	85.0	84.81	79.11	84.9	69.0	69.0	0.06	67.0	65.0	4.636774744306292	201.5709897722517	181.0316139767055	1161.205884863368	86.76046133041382	96.31218314170836	97.36784100532532
0210_sub-26	ds000210	ds000210/sub-26/anat/sub-26_T1w.nii.gz	20.5	f	1.0	3.0	general electric	discovery	85.0	82.45	83.85	83.47	16.0	11.0	0.43	64.0	65.0	5.250865002067721	226.13460008270883	194.34276206322795	1285.739886660367	89.50173258781433	96.60036563873292	97.2602128982544
0210_sub-27	ds000210	ds000210/sub-27/anat/sub-27_T1w.nii.gz	21.5	f	1.0	3.0	general electric	discovery	85.0	78.37	82.1	80.28	88.5	88.5	0.26	66.0	62.0	4.219045639038086	184.86182556152343	200.83194675540767	1330.0890737086427	87.70332932472229	96.689772605896	97.30254411697388
0210_sub-28	ds000210	ds000210/sub-28/anat/sub-28_T1w.nii.gz	23.5	f	1.0	3.0	general electric	discovery	85.0	84.25	81.57	84.6	2417.0	2417.0	0.72	72.0	73.0	5.513727616290656	236.64910465162623	164.05990016638935	1007.1640921508625	87.34504580497742	96.6070592403412	97.35026359558104
0210_sub-29	ds000210	ds000210/sub-29/anat/sub-29_T1w.nii.gz	31.5	f	1.0	3.0	general electric	discovery	85.0	86.03	80.62	85.47	8.0	7.0	0.07	64.0	62.0	4.063893240325304	178.65572961301214	196.6722129783694	1298.8205513137295	86.88749670982361	96.47940397262572	97.70282506942748
0210_sub-30	ds000210	ds000210/sub-30/anat/sub-30_T1w.nii.gz	19.5	f	1.0	3.0	general electric	discovery	85.0	87.33	83.65	85.92	26.0	18.5	0.98	73.0	78.0	5.009925024850028	216.4970009940011	195.84026622296173	1286.5597793615464	84.23137068748474	96.58052325248718	97.46310114860536
0210_sub-31	ds000210	ds000210/sub-31/anat/sub-31_T1w.nii.gz	28.5	f	1.0	3.0	general electric	discovery	85.0	83.42	81.12	84.11	16.0	15.0	0.26	69.0	67.0	5.185736150157695	223.52944600630778	166.88851913477538	984.46029712438	87.40844130516052	96.39238119125366	97.47218489646912
0212_sub-03	ds000212	ds000212/sub-03/anat/sub-03_T1w.nii.gz	22.5	m	1.33	3.0	unknown	unknown	82.58	85.19	93.39	83.62	20.0	13.5	0.95	72.0	78.0	4.53254797020737	191.79851317621834	180.03327787021632	1212.5350937132955	88.79912495613098	96.54126763343812	97.428697347641
0212_sub-04	ds000212	ds000212/sub-04/anat/sub-04_T1w.nii.gz	19.5	f	1.33	3.0	unknown	unknown	82.58	85.04	92.98	83.57	32.0	15.0	1.35	75.0	84.0	4.650015149797713	196.49720035983208	126.12312811980034	786.4382940360821	89.52824473381042	96.24330401420592	96.86406254768372
0212_sub-05	ds000212	ds000212/sub-05/anat/sub-05_T1w.nii.gz	20.5	m	1.33	3.0	unknown	unknown	82.58	83.51	94.65	83.01	12.0	15.0	0.12	68.0	65.0	4.663150456486916	197.0226126274002	130.61564059900167	823.887089777733	88.30028176307678	96.58995270729064	97.51543402671814
0212_sub-06	ds000212	ds000212/sub-06/anat/sub-06_T1w.nii.gz	20.5	f	1.33	3.0	unknown	unknown	82.58	83.52	94.0	83.02	24.0	16.5	1.15	74.0	85.0	4.976544964070222	209.55839293073245	126.62229617304493	791.0068357795994	88.06412816047668	96.73612117767334	97.51625061035156
0212_sub-07	ds000212	ds000212/sub-07/anat/sub-07_T1w.nii.gz	19.5	f	1.33	3.0	unknown	unknown	82.58	81.63	94.97	82.07	65.0	65.0	0.25	0.07	69.0	4.689189852500449	198.0641884679415	134.6089850249584	865.4462002955015	88.7283980846405	96.48950695991516	97.2787857055664
0212_sub-08	ds000212	ds000212/sub-08/anat/sub-08_T1w.nii.gz	26.5	m	1.33	3.0	unknown	unknown	82.58	79.46	92.52	80.68	18.0	19.0	0.44	0.07	68.0	4.885880314573949	205.93180695088154	125.95673876871881	821.3548494734109	88.43048214912415	96.2055504322052	97.36831784248352
0212_sub-09	ds000212	ds000212/sub-09/anat/sub-09_T1w.nii.gz	22.5	f	1.33	3.0	unknown	unknown	82.58	81.21	94.5	81.83	20.0	15.0	0.75	73.0	78.0	4.62387736962766	195.45168915302997	119.63394342762064	756.7429131525887	86.28305792808533	96.24037146568298	97.01507091522215
0212_sub-10	ds000212	ds000212/sub-10/anat/sub-10_T1w.nii.gz	25.5	m	1.33	3.0	unknown	unknown	82.58	80.77	93.94	81.55	8.0	10.0	0.14	65.0	64.0	5.838617305366361	244.041286582578	133.4442595673877	917.8637086518191	88.21252584457397	96.03325128555298	97.24392890930176
0212_sub-11	ds000212	ds000212/sub-11/anat/sub-11_T1w.nii.gz	24.5	f	1.3299999	3.0	unknown	unknown	82.58	82.79	93.72	82.68	2412.0	2412.0	0.81	67.0	67.0	4.845682942137426	204.32391323724713	138.60232945091514	902.6959512390569	87.41485476493835	96.47384881973268	97.47030735015868
0212_sub-12	ds000212	ds000212/sub-12/anat/sub-12_T1w.nii.gz	23.5	m	1.33	3.0	unknown	unknown	82.58	83.67	93.31	83.08	3619.5	3619.5	0.97	74.0	77.0	5.217411177498954	219.1930414678817	131.2811980033278	811.1025898611039	83.66058468818665	95.85248231887816	97.6243257522583
0212_sub-13	ds000212	ds000212/sub-13/anat/sub-13_T1w.nii.gz	22.5	m	1.33	3.0	unknown	unknown	82.58	81.5	93.46	81.99	10.0	10.5	0.13	62.0	59.0	4.937323064220195	207.98951693673135	171.04825291181365	1065.822351381742	90.80918431282043	96.18970155715942	97.43406176567078
0212_sub-14	ds000212	ds000212/sub-14/anat/sub-14_T1w.nii.gz	23.5	m	1.33	3.0	unknown	unknown	82.58	81.79	93.93	82.16	147.5	147.5	0.41	0.07	67.0	4.232008603154396	179.77693849409943	204.99168053244594	1359.4637230257902	88.1525456905365	96.57571911811829	97.39577770233154
0212_sub-27	ds000212	ds000212/sub-27/anat/sub-27_T1w.nii.gz	39.5	f	1.33	3.0	unknown	unknown	82.58	79.31	92.47	80.57	147.5	147.5	0.37	62.0	62.0	4.676042868166554	197.5383090945857	217.8036605657238	1348.015388549304	91.42118692398073	95.82621455192566	97.2944974899292
0212_sub-28	ds000212	ds000212/sub-28/anat/sub-28_T1w.nii.gz	32.5	f	1.33	3.0	unknown	unknown	82.58	77.94	93.39	79.56	209.0	209.0	0.98	71.0	79.0	4.636985525792958	195.97601539964188	211.14808652246256	1278.5479591564826	87.42690086364746	96.11003398895264	96.953946352005
0212_sub-32	ds000212	ds000212/sub-32/anat/sub-32_T1w.nii.gz	50.5	m	1.33	3.0	unknown	unknown	82.58	83.42	91.99	82.97	14.0	12.5	0.36	66.0	65.0	4.606164620847117	194.74317920180826	201.99667221297838	1190.2186376011578	90.806382894516	96.10198736190796	97.34923839569092
0212_sub-33	ds000212	ds000212/sub-33/anat/sub-33_T1w.nii.gz	40.5	m	1.33	3.0	unknown	unknown	82.58	79.9	92.87	80.98	16.0	10.0	0.55	61.0	59.0	4.642256328037807	196.18684748943585	196.50582362728787	1318.7983695841147	91.8601393699646	95.76739072799684	97.05501794815063
0212_sub-34	ds000212	ds000212/sub-34/anat/sub-34_T1w.nii.gz	33.5	f	1.33	3.0	unknown	unknown	82.58	78.29	93.11	79.82	16.0	12.5	0.79	62.0	64.0	4.1683091922682145	177.22896205865214	193.67720465890184	1309.40129023807	89.86430168151855	96.12221717834473	97.39104509353638
0212_sub-35	ds000212	ds000212/sub-35/anat/sub-35_T1w.nii.gz	45.5	m	1.33	3.0	unknown	unknown	82.58	81.75	93.3	82.14	30.0	22.5	0.6	66.0	67.0	4.506384401905293	190.75197044413528	212.81198003327788	1270.811036432695	86.84451580047607	96.28076553344728	97.55668044090272
0212_sub-38	ds000212	ds000212/sub-38/anat/sub-38_T1w.nii.gz	43.5	m	1.33	3.0	unknown	unknown	82.58	82.25	92.78	82.41	14.0	12.5	0.51	65.0	64.0	4.4035696496768875	186.63938035499908	189.51747088186357	1166.261748299223	88.05245757102966	95.9357500076294	97.56186604499815
0212_sub-40	ds000212	ds000212/sub-40/anat/sub-40_T1w.nii.gz	44.5	m	1.33	3.0	unknown	unknown	82.58	71.64	92.77	74.26	38.0	21.0	1.27	69.0	83.0	5.133416409395179	215.8332507437307	214.97504159733776	1295.5504139030486	90.96090197563171	95.5743134021759	97.08678126335144
0212_sub-41	ds000212	ds000212/sub-41/anat/sub-41_T1w.nii.gz	20.5	m	1.33	3.0	unknown	unknown	82.58	81.95	93.03	82.25	10.0	12.0	0.17	74.0	71.0	4.54535250761071	192.31069467235196	227.6206322795341	1363.6836937651758	83.5850179195404	96.41146063804626	97.53797054290771
0212_sub-42	ds000212	ds000212/sub-42/anat/sub-42_T1w.nii.gz	28.5	m	1.33	3.0	unknown	unknown	82.58	80.16	92.98	81.16	38.0	16.0	1.35	73.0	83.0	4.661850540005431	196.9706159681408	210.1497504159734	1409.912348600006	85.89694499969482	96.4912474155426	97.46991395950316
0212_sub-45	ds000212	ds000212/sub-45/anat/sub-45_T1w.nii.gz	21.5	m	1.33	3.0	unknown	unknown	82.58	83.08	92.21	82.82	18.0	17.5	0.5	68.0	68.0	4.36259211326132	185.00027889837637	219.4675540765391	1300.282451829071	87.73889541625977	96.58494591712952	97.49826788902284
0212_sub-46	ds000212	ds000212/sub-46/anat/sub-46_T1w.nii.gz	36.5	m	1.33	3.0	unknown	unknown	82.58	80.44	91.88	81.34	36.0	19.0	1.21	69.0	0.07	4.205800270547672	178.72860518983046	187.18801996672212	1280.7221326938013	85.54186224937439	95.91721892356873	97.1605122089386
0212_sub-47	ds000212	ds000212/sub-47/anat/sub-47_T1w.nii.gz	20.5	m	1.33	3.0	unknown	unknown	82.58	82.59	94.25	82.58	18.0	15.5	0.54	64.0	65.0	5.299199357324716	222.46456866091222	196.50582362728787	1162.8831721394768	87.65406608581543	96.27689123153688	97.48412370681764
0214_sub-EESS001	ds000214	ds000214/sub-EESS001/anat/sub-EESS001_T1w.nii.gz	25.5	f	1.0	3.0	siemens	verio	85.0	82.7	93.22	83.64	18.0	14.0	0.66	69.0	0.07	4.922577702269262	213.00310809077047	169.88352745424294	1147.807129838717	87.00652718544006	96.48597240447998	97.2424328327179
0214_sub-EESS002	ds000214	ds000214/sub-EESS002/anat/sub-EESS002_T1w.nii.gz	35.5	f	1.0	3.0	siemens	verio	85.0	83.25	93.04	84.0	20.0	11.0	0.65	62.0	63.0	4.416711768325493	192.7684707330197	153.74376039933443	986.2732213978326	90.06797075271606	96.08783721923828	97.10325598716736
0214_sub-EESS003	ds000214	ds000214/sub-EESS003/anat/sub-EESS003_T1w.nii.gz	27.5	f	1.0	3.0	siemens	verio	85.0	79.29	93.35	81.05	18.0	14.5	0.45	75.0	75.0	4.127508864110829	181.20035456443316	164.05990016638935	1011.8414975635748	80.40023446083069	96.35359048843384	97.2547173500061
0214_sub-EESS004	ds000214	ds000214/sub-EESS004/anat/sub-EESS004_T1w.nii.gz	20.5	f	1.0	3.0	siemens	verio	85.0	79.95	93.57	81.58	32.0	12.0	0.64	72.0	75.0	4.114642532504335	180.68570130017338	165.22462562396007	1014.0974753250315	85.68476438522339	96.1164116859436	96.91261053085329
0214_sub-EESS005	ds000214	ds000214/sub-EESS005/anat/sub-EESS005_T1w.nii.gz	32.5	f	1.0	3.0	siemens	verio	85.0	82.2	94.04	83.29	20.0	17.5	1.27	72.0	87.0	4.129454262402593	181.2781704961037	218.13643926788686	1431.9558286475417	88.09822201728821	96.47594094276428	97.38014340400696
0214_sub-EESS006	ds000214	ds000214/sub-EESS006/anat/sub-EESS006_T1w.nii.gz	51.5	f	1.0	3.0	siemens	verio	85.0	78.24	92.05	80.17	148.5	148.5	0.45	59.0	64.0	5.086029111122598	219.54116444490393	183.52745424292846	1124.3736590008573	89.51504230499268	96.3702917098999	97.52872586250304
0214_sub-EESS007	ds000214	ds000214/sub-EESS007/anat/sub-EESS007_T1w.nii.gz	43.5	f	1.0	3.0	siemens	verio	85.0	79.02	93.15	80.83	18.0	7.5	0.58	63.0	63.0	3.7355468711074513	165.52187484429805	174.0432612312812	1132.9017833234282	88.61694931983948	96.45184874534608	97.46906757354736
0214_sub-EESS008	ds000214	ds000214/sub-EESS008/anat/sub-EESS008_T1w.nii.gz	30.5	m	1.0	3.0	siemens	verio	85.0	79.11	92.97	80.9	10.0	11.0	0.65	66.0	74.0	4.035814246352837	177.53256985411346	224.2928452579035	1422.909216703216	90.67528247833252	96.2162971496582	97.18352556228638
0214_sub-EESS009	ds000214	ds000214/sub-EESS009/anat/sub-EESS009_T1w.nii.gz	43.5	f	1.0	3.0	siemens	verio	85.0	78.93	92.43	80.75	206.5	206.5	0.66	62.0	65.0	3.931552439319844	173.36209757279374	224.95840266222962	1420.649129031614	88.50245475769043	94.6684718132019	96.78935408592224
0214_sub-EESS010	ds000214	ds000214/sub-EESS010/anat/sub-EESS010_T1w.nii.gz	24.5	f	1.0	3.0	siemens	verio	85.0	75.23	92.41	77.56	26.0	12.5	1.0	72.0	77.0	4.151889937264579	182.17559749058313	209.1514143094842	1403.8534341298323	87.23907470703125	96.26275300979614	96.96473479270936
0214_sub-EESS011	ds000214	ds000214/sub-EESS011/anat/sub-EESS011_T1w.nii.gz	46.5	m	1.0	3.0	siemens	verio	85.0	76.7	93.18	78.86	30.0	23.5	1.06	62.0	65.0	4.687628551405302	203.6051420562121	191.846921797005	1225.0380117240518	86.83170676231384	94.86287832260132	97.19316363334656
0214_sub-EESS012	ds000214	ds000214/sub-EESS012/anat/sub-EESS012_T1w.nii.gz	43.5	f	1.0	3.0	siemens	verio	85.0	77.36	93.5	79.42	127.0	127.0	0.24	63.0	63.0	4.205807471761898	184.3322988704759	184.69217970049917	1234.202320609739	89.82964158058167	95.55981159210204	96.77810072898863
0214_sub-EESS013	ds000214	ds000214/sub-EESS013/anat/sub-EESS013_T1w.nii.gz	41.5	f	1.0	3.0	siemens	verio	85.0	78.96	92.48	80.77	10.0	10.0	0.51	65.0	67.0	5.133142276686065	221.42569106744259	188.6855241264559	1239.2167068202978	88.99238109588623	96.32383584976196	97.34925031661987
0214_sub-EESS014	ds000214	ds000214/sub-EESS014/anat/sub-EESS014_T1w.nii.gz	21.5	f	1.0	3.0	siemens	verio	85.0	78.63	94.21	80.51	24.0	16.0	1.48	78.0	94.0	4.40204416002546	192.1817664010184	168.88519134775376	976.5064492117995	80.92306852340698	96.22034430503844	96.82319164276124
0214_sub-EESS015	ds000214	ds000214/sub-EESS015/anat/sub-EESS015_T1w.nii.gz	41.5	m	1.0	3.0	siemens	verio	85.0	79.33	92.21	81.08	38.0	27.0	1.03	65.0	66.0	4.206065450395856	184.34261801583423	188.18635607321133	1245.5650105010839	88.57273459434509	95.4784095287323	96.92394733428956
0214_sub-EESS017	ds000214	ds000214/sub-EESS017/anat/sub-EESS017_T1w.nii.gz	46.5	f	1.0	3.0	siemens	verio	85.0	80.35	93.11	81.91	22.0	14.0	0.93	67.0	68.0	4.153624943324497	182.2449977329799	175.87354409317805	1056.3950500182082	89.45450782775879	95.2778458595276	96.83701395988464
0214_sub-EESS018	ds000214	ds000214/sub-EESS018/anat/sub-EESS018_T1w.nii.gz	36.5	f	1.0	3.0	siemens	verio	85.0	79.9	93.13	81.54	26.0	13.5	0.8	0.07	71.0	3.7847430365426202	167.48972146170482	180.03327787021632	1219.9759293703144	86.59425973892212	96.23520970344543	97.32553362846376
0214_sub-EESS019	ds000214	ds000214/sub-EESS019/anat/sub-EESS019_T1w.nii.gz	46.5	f	1.0	3.0	siemens	verio	85.0	77.16	92.86	79.25	28.0	11.5	0.99	72.0	81.0	3.7993927391207944	168.07570956483178	184.8585690515807	1078.4678381217664	87.89734840393066	95.30827403068542	96.68609499931335
0214_sub-EESS021	ds000214	ds000214/sub-EESS021/anat/sub-EESS021_T1w.nii.gz	41.5	f	1.0	3.0	siemens	verio	85.0	77.69	93.01	79.7	24.0	13.5	1.12	72.0	0.08	4.818260231796576	208.83040927186303	151.08153078202994	922.7384068948637	87.81971335411072	96.19342684745789	97.10789918899536
0214_sub-EESS022	ds000214	ds000214/sub-EESS022/anat/sub-EESS022_T1w.nii.gz	50.5	f	1.0	3.0	siemens	verio	85.0	80.71	93.02	82.18	14.0	11.0	0.5	66.0	67.0	3.8406344822474887	169.72537928989954	159.90016638935109	931.8795894469508	89.36263918876648	96.13743424415588	97.25691676139832
0214_sub-EESS023	ds000214	ds000214/sub-EESS023/anat/sub-EESS023_T1w.nii.gz	38.5	f	1.0	3.0	siemens	verio	85.0	80.72	93.02	82.19	16.0	12.5	0.83	75.0	84.0	4.152103054280183	182.18412217120732	157.2379367720466	990.2028234169687	86.98564171791077	96.53460383415222	97.382915019989
0214_sub-EESS024	ds000214	ds000214/sub-EESS024/anat/sub-EESS024_T1w.nii.gz	29.5	f	1.0	3.0	siemens	verio	85.0	82.15	93.7	83.26	24.0	16.5	1.25	76.0	85.0	4.1158364743602505	180.73345897441	176.53910149750416	1181.2374871739503	86.77371144294739	95.95546126365662	97.31833338737488
0214_sub-EESS025	ds000214	ds000214/sub-EESS025/anat/sub-EESS025_T1w.nii.gz	38.5	f	1.0	3.0	siemens	verio	85.0	78.42	92.99	80.33	10.0	14.0	0.54	68.0	71.0	4.429643008173729	193.28572032694913	160.56572379367722	975.7824719326128	89.10974264144897	96.30524516105652	97.39753603935242
0214_sub-EESS026	ds000214	ds000214/sub-EESS026/anat/sub-EESS026_T1w.nii.gz	26.5	f	1.0	3.0	siemens	verio	85.0	74.76	93.35	77.14	64.0	30.5	2.1	79.0	98.0	4.663564623618612	202.64258494474447	155.40765391014975	913.6889794622083	86.0067367553711	95.65465450286864	96.97195291519164
0214_sub-EESS027	ds000214	ds000214/sub-EESS027/anat/sub-EESS027_T1w.nii.gz	35.5	f	1.0	3.0	siemens	verio	85.0	78.09	93.35	80.05	12.0	13.0	0.3	68.0	67.0	4.693074129065688	203.82296516262753	188.85191347753744	1161.20840713938	87.85952925682068	96.34387493133544	97.08012342453004
0214_sub-EESS029	ds000214	ds000214/sub-EESS029/anat/sub-EESS029_T1w.nii.gz	34.5	f	1.0	3.0	siemens	verio	85.0	80.87	94.01	82.31	14.0	12.5	0.57	0.07	71.0	4.245116662005989	185.90466648023957	174.0432612312812	1164.214028384127	84.51271057128906	96.29564881324768	97.11950421333312
0214_sub-EESS030	ds000214	ds000214/sub-EESS030/anat/sub-EESS030_T1w.nii.gz	26.5	f	1.0	3.0	siemens	verio	85.0	80.29	94.32	81.86	10.0	13.0	0.22	0.07	72.0	5.266273654237085	226.7509461694834	164.2262895174709	967.3877915598694	87.33981847763062	96.62546515464784	97.37992882728577
0214_sub-EESS031	ds000214	ds000214/sub-EESS031/anat/sub-EESS031_T1w.nii.gz	31.5	m	1.0	3.0	siemens	verio	85.0	79.47	93.03	81.2	20.0	16.0	0.86	69.0	0.07	4.700704594047702	204.12818376190805	160.56572379367722	961.6174898155003	86.38649582862854	96.4158058166504	97.65174388885498
0214_sub-EESS033	ds000214	ds000214/sub-EESS033/anat/sub-EESS033_T1w.nii.gz	24.5	f	1.0	3.0	siemens	verio	85.0	79.76	92.84	81.44	28.0	22.5	0.83	72.0	76.0	4.611607376410037	200.56429505640145	184.8585690515807	1083.6533928986748	87.47841119766235	96.45885229110718	97.3020613193512
0214_sub-EESS034	ds000214	ds000214/sub-EESS034/anat/sub-EESS034_T1w.nii.gz	32.5	f	1.0	3.0	siemens	verio	85.0	80.39	93.61	81.93	14.0	12.5	0.32	65.0	65.0	4.584688653751295	199.48754615005177	165.72379367720467	1089.9300087979216	88.84493112564087	96.50595188140868	97.30290174484252
0214_sub-EESS035	ds000214	ds000214/sub-EESS035/anat/sub-EESS035_T1w.nii.gz	35.5	m	1.0	3.0	siemens	verio	85.0	76.7	92.2	78.85	10.0	16.0	0.79	66.0	71.0	4.403505422631089	192.24021690524356	169.05158069883527	1048.8946487072674	90.20544290542604	95.88565826416016	97.39816188812256
0214_sub-EESS036	ds000214	ds000214/sub-EESS036/anat/sub-EESS036_T1w.nii.gz	28.5	f	1.0	3.0	siemens	verio	85.0	66.98	93.76	70.11	46.0	19.5	1.1	72.0	74.0	4.034753040391571	177.49012161566284	203.99334442595674	1253.1459954286631	87.99338936805725	94.78747248649596	96.1374819278717
0214_sub-EESS037	ds000214	ds000214/sub-EESS037/anat/sub-EESS037_T1w.nii.gz	33.5	f	1.0	3.0	siemens	verio	85.0	77.35	93.66	79.42	22.0	18.0	1.07	72.0	0.08	4.779234613691057	207.26938454764226	200.33277870216307	1311.5372780682303	86.55285239219666	96.18993401527403	97.25133776664734
0214_sub-EESS038	ds000214	ds000214/sub-EESS038/anat/sub-EESS038_T1w.nii.gz	26.5	f	1.0	3.0	siemens	verio	85.0	81.89	93.52	83.07	10.0	5.0	0.41	73.0	73.0	4.349473739156918	190.0789495662767	163.2279534109817	1000.1885084680509	85.69291830062866	96.53993248939514	97.39761352539062
0214_sub-EESS039	ds000214	ds000214/sub-EESS039/anat/sub-EESS039_T1w.nii.gz	42.5	f	1.0	3.0	siemens	verio	85.0	79.89	93.88	81.54	10.0	6.5	0.16	63.0	64.0	4.085660370028749	179.52641480114994	147.75374376039935	980.6182546428836	88.91322016716003	96.037095785141	97.5007712841034
0214_sub-EESS040	ds000214	ds000214/sub-EESS040/anat/sub-EESS040_T1w.nii.gz	40.5	m	1.0	3.0	siemens	verio	85.0	76.96	93.76	79.08	147.0	147.0	0.5	65.0	65.0	4.40188641450843	192.17545658033723	186.52246256239602	1243.4528790628626	91.49240255355836	95.969957113266	96.96768522262572
0217_sub-Exp1s01	ds000217	ds000217/sub-Exp1s01/anat/sub-Exp1s01_T1w.nii.gz	20.5	m	1.0	3.0	siemens	allegra	85.0	75.51	90.6	77.81	60.0	31.5	1.89	77.0	88.0	4.336530724350287	189.56122897401147	214.64226289517472	1301.9025686915477	80.84230422973633	94.88390684127808	97.11041450500488
0217_sub-Exp1s02	ds000217	ds000217/sub-Exp1s02/anat/sub-Exp1s02_T1w.nii.gz	19.5	f	1.0	3.0	siemens	allegra	85.0	66.59	85.8	69.76	166.0	53.0	6.31	89.0	112.0	4.610655551054038	200.52622204216152	185.52412645590684	1268.8587393691967	63.757628202438354	91.97508692741394	95.98644971847534
0217_sub-Exp1s03	ds000217	ds000217/sub-Exp1s03/anat/sub-Exp1s03_T1w.nii.gz	19.5	f	1.0	3.0	siemens	allegra	85.0	76.57	89.9	78.74	50.0	24.0	2.04	77.0	92.0	4.784986826838279	207.49947307353114	181.19800332778703	1079.1885895825333	76.92261934280396	94.2889392375946	97.11611866950987
0217_sub-Exp1s04	ds000217	ds000217/sub-Exp1s04/anat/sub-Exp1s04_T1w.nii.gz	24.5	f	1.0	3.0	siemens	allegra	85.0	77.58	90.15	79.61	130.0	44.5	4.64	81.0	104.0	4.832903900924994	209.41615603699975	188.18635607321133	1149.1111813313485	80.4206132888794	94.9962079524994	97.35661745071413
0217_sub-Exp1s05	ds000217	ds000217/sub-Exp1s05/anat/sub-Exp1s05_T1w.nii.gz	31.5	f	1.0	3.0	siemens	allegra	85.0	78.06	91.93	80.02	48.0	22.5	1.62	72.0	82.0	4.01154985233229	176.5619940932916	202.32945091514145	1216.407058166708	78.28121185302734	94.76955533027648	97.12250232696532
0217_sub-Exp1s06	ds000217	ds000217/sub-Exp1s06/anat/sub-Exp1s06_T1w.nii.gz	23.5	m	1.0	3.0	siemens	allegra	85.0	74.59	89.16	76.99	62.0	24.5	1.44	74.0	93.0	4.726788267797353	205.17153071189412	200.66555740432614	1239.0191312712668	76.75206661224365	94.04091238975523	96.83646559715272
0217_sub-Exp1s07	ds000217	ds000217/sub-Exp1s07/anat/sub-Exp1s07_T1w.nii.gz	25.5	f	1.0	3.0	siemens	allegra	85.0	75.74	89.78	78.01	162.0	53.5	5.23	85.0	109.0	5.019224030630928	216.86896122523714	186.18968386023295	1174.3191775641512	76.23996138572693	93.9507782459259	96.68259024620056
0217_sub-Exp1s08	ds000217	ds000217/sub-Exp1s08/anat/sub-Exp1s08_T1w.nii.gz	18.5	f	1.0	3.0	siemens	allegra	85.0	78.29	88.58	80.22	96.0	38.0	3.93	81.0	106.0	4.349429461420797	190.0771784568319	186.0232945091514	1181.6891738004238	79.41325902938843	93.6750590801239	96.3567554950714
0217_sub-Exp1s09	ds000217	ds000217/sub-Exp1s09/anat/sub-Exp1s09_T1w.nii.gz	19.5	m	1.0	3.0	siemens	allegra	85.0	73.58	86.05	76.09	184.0	54.5	4.99	87.0	109.0	4.2712654386247895	186.95061754499156	183.36106489184692	1231.1272084592542	74.00183081626892	93.4761643409729	96.58109545707704
0217_sub-Exp1s10	ds000217	ds000217/sub-Exp1s10/anat/sub-Exp1s10_T1w.nii.gz	26.5	m	1.0	3.0	siemens	allegra	85.0	70.34	88.94	73.17	82.0	41.0	2.34	81.0	95.0	4.2799006676187314	187.29602670474927	180.86522462562397	1222.5005817631732	61.582207679748535	90.41951298713684	96.59411311149596
0217_sub-Exp1s11	ds000217	ds000217/sub-Exp1s11/anat/sub-Exp1s11_T1w.nii.gz	19.5	f	1.0	3.0	siemens	allegra	85.0	77.23	88.75	79.31	120.0	51.5	5.05	85.0	111.0	4.597767226550044	200.01068906200175	170.38269550748754	1022.2927721561812	70.16987800598145	93.16061735153198	96.66160345077516
0217_sub-Exp1s12	ds000217	ds000217/sub-Exp1s12/anat/sub-Exp1s12_T1w.nii.gz	27.5	f	1.0	3.0	siemens	allegra	85.0	78.49	91.52	80.39	128.0	34.5	3.82	78.0	93.0	5.047770130391023	218.01080521564091	170.38269550748754	1102.8508064371504	78.92571091651917	94.77641582489014	97.38932847976685
0217_sub-Exp1s13	ds000217	ds000217/sub-Exp1s13/anat/sub-Exp1s13_T1w.nii.gz	23.5	f	1.0	3.0	siemens	allegra	85.0	75.01	88.28	77.37	42.0	26.0	1.54	0.07	78.0	4.226147787911551	185.14591151646204	187.18801996672212	1106.9242114597432	85.18825769424438	95.83314657211304	97.3318338394165
0217_sub-Exp1s14	ds000217	ds000217/sub-Exp1s14/anat/sub-Exp1s14_T1w.nii.gz	19.5	f	1.0	3.0	siemens	allegra	85.0	70.92	89.58	73.7	144.0	52.0	4.69	87.0	108.0	4.360541226912517	190.52164907650067	182.52911813643928	1146.9349720364135	71.99280858039856	94.32931542396544	96.7527151107788
0217_sub-Exp1s15	ds000217	ds000217/sub-Exp1s15/anat/sub-Exp1s15_T1w.nii.gz	19.5	m	1.0	3.0	siemens	allegra	85.0	63.58	87.69	67.0	68.0	33.0	1.65	79.0	85.0	4.384512122796506	191.48048491186026	200.0	1230.1727076093234	75.37610530853271	93.11854243278503	96.48937582969666
0217_sub-Exp1s16	ds000217	ds000217/sub-Exp1s16/anat/sub-Exp1s16_T1w.nii.gz	21.5	m	1.0	3.0	siemens	allegra	85.0	74.69	83.22	77.08	142.0	51.5	5.27	92.0	129.0	4.895471164158412	211.91884656633647	194.84193011647255	1196.3631490907212	64.58626389503479	90.93887209892272	96.14650011062622
0217_sub-Exp1s17	ds000217	ds000217/sub-Exp1s17/anat/sub-Exp1s17_T1w.nii.gz	21.5	f	1.0	3.0	siemens	allegra	85.0	75.31	88.68	77.63	134.0	43.5	3.99	78.0	101.0	4.140447597114407	181.71790388457626	167.72046589018302	1057.9408483424202	78.2194972038269	94.5360004901886	97.07841277122498
0217_sub-Exp1s18	ds000217	ds000217/sub-Exp1s18/anat/sub-Exp1s18_T1w.nii.gz	23.5	f	1.0	3.0	siemens	allegra	85.0	75.15	91.41	77.49	112.0	40.5	3.2	81.0	99.0	4.441051677781708	193.7420671112683	203.49417637271216	1333.7845271058534	79.00458574295044	95.0349748134613	97.30104804039
0217_sub-Exp1s19	ds000217	ds000217/sub-Exp1s19/anat/sub-Exp1s19_T1w.nii.gz	26.5	f	1.0	3.0	siemens	allegra	85.0	76.92	90.47	79.05	3615.5	3615.5	1.54	72.0	87.0	7.103801746757663	300.2520698703065	168.38602329450916	979.4725317584779	83.3311676979065	94.84449028968812	97.44628071784972
0217_sub-Exp1s20	ds000217	ds000217/sub-Exp1s20/anat/sub-Exp1s20_T1w.nii.gz	21.5	m	1.0	3.0	siemens	allegra	85.0	72.88	90.6	75.47	40.0	19.0	0.91	69.0	71.0	4.834889392463528	209.4955756985411	176.37271214642263	1192.0146675374808	79.9405574798584	95.5524206161499	97.69121408462524
0217_sub-Exp2s01	ds000217	ds000217/sub-Exp2s01/anat/sub-Exp2s01_T1w.nii.gz	25.5	m	1.0	3.0	siemens	allegra	85.0	65.88	80.44	69.1	104.0	47.0	4.17	92.0	111.0	4.127572215333276	181.20288861333106	185.85690515806988	1223.1637549261122	47.35372960567474	89.43606615066528	94.75651979446413
0217_sub-Exp2s02	ds000217	ds000217/sub-Exp2s02/anat/sub-Exp2s02_T1w.nii.gz	20.5	f	1.0	3.0	siemens	allegra	85.0	72.94	88.79	75.52	188.0	58.0	6.62	96.0	142.0	4.913284535310706	212.63138141242823	183.52745424292846	1096.758877777812	70.74875235557556	93.27267408370972	96.79316878318788
0217_sub-Exp2s03	ds000217	ds000217/sub-Exp2s03/anat/sub-Exp2s03_T1w.nii.gz	23.5	f	1.0	3.0	siemens	allegra	85.0	81.83	90.25	83.02	72.0	28.5	2.69	0.08	103.0	4.676138235598194	203.14552942392777	186.35607321131448	1267.192181817474	80.89599609375	94.79825496673584	97.44573831558228
0217_sub-Exp2s04	ds000217	ds000217/sub-Exp2s04/anat/sub-Exp2s04_T1w.nii.gz	20.5	m	1.0	3.0	siemens	allegra	85.0	75.79	82.43	78.05	104.0	31.5	2.92	0.08	98.0	4.179183123063067	183.2673249225227	205.82362728785358	1303.8234448046776	77.80143618583679	93.8395380973816	97.07703590393066
0217_sub-Exp2s05	ds000217	ds000217/sub-Exp2s05/anat/sub-Exp2s05_T1w.nii.gz	21.5	m	1.0	3.0	siemens	allegra	85.0	80.6	91.75	82.1	44.0	24.5	1.47	74.0	79.0	4.5698353709006785	198.89341483602712	166.05657237936774	1150.855715623393	80.25399446487427	94.92817521095276	97.63348698616028
0217_sub-Exp2s06	ds000217	ds000217/sub-Exp2s06/anat/sub-Exp2s06_T1w.nii.gz	20.5	f	1.0	3.0	siemens	allegra	85.0	74.7	89.09	77.09	82.0	40.0	2.76	81.0	95.0	3.894597948813925	171.883917952557	186.0232945091514	1116.7058948601475	73.99497032165527	93.98324489593506	97.2109079360962
0217_sub-Exp2s07	ds000217	ds000217/sub-Exp2s07/anat/sub-Exp2s07_T1w.nii.gz	20.5	f	1.0	3.0	siemens	allegra	85.0	66.54	90.21	69.71	172.0	50.0	5.81	88.0	111.0	4.806829277349978	208.3731710939991	187.02163061564062	1190.5536396766402	70.18080949783325	92.78281331062315	96.78469896316528
0217_sub-Exp2s08	ds000217	ds000217/sub-Exp2s08/anat/sub-Exp2s08_T1w.nii.gz	31.5	m	1.0	3.0	siemens	allegra	85.0	72.33	88.85	74.97	30.0	17.0	0.88	68.0	69.0	4.089829873065559	179.69319492262238	213.477537437604	1309.0486085119858	84.59805846214294	95.0760543346405	97.69064784049988
0217_sub-Exp2s09	ds000217	ds000217/sub-Exp2s09/anat/sub-Exp2s09_T1w.nii.gz	23.5	f	1.0	3.0	siemens	allegra	85.0	74.9	87.18	77.27	210.0	63.0	5.4	82.0	107.0	4.271171044330208	186.94684177320832	229.1181364392679	1410.8157114778494	77.55865454673767	94.09548044204712	97.02242612838744
0217_sub-Exp2s10	ds000217	ds000217/sub-Exp2s10/anat/sub-Exp2s10_T1w.nii.gz	26.5	m	1.0	3.0	siemens	allegra	85.0	70.68	89.32	73.48	48.0	26.5	1.44	76.0	82.0	4.937475554797114	213.59902219188456	196.50582362728787	1261.806076166798	77.84850001335144	94.99801993370056	97.44146466255188
0217_sub-Exp2s11	ds000217	ds000217/sub-Exp2s11/anat/sub-Exp2s11_T1w.nii.gz	27.5	m	1.0	3.0	siemens	allegra	85.0	76.12	89.32	78.35	3415.5	3415.5	1.74	75.0	92.0	4.1232704629703445	181.0308185188138	190.18302828618968	1287.9228133741667	80.27685880661011	94.412499666214	97.46776819229126
0217_sub-Exp2s12	ds000217	ds000217/sub-Exp2s12/anat/sub-Exp2s12_T1w.nii.gz	27.5	m	1.0	3.0	siemens	allegra	85.0	75.53	89.14	77.83	60.0	27.5	1.76	74.0	88.0	4.72848434837497	205.23937393499878	204.8252911813644	1357.295771115835	60.817331075668335	92.58973598480225	97.04713225364684
0217_sub-Exp2s13	ds000217	ds000217/sub-Exp2s13/anat/sub-Exp2s13_T1w.nii.gz	19.5	f	1.0	3.0	siemens	allegra	85.0	74.05	87.32	76.51	326.0	89.0	9.22	95.0	134.0	4.4383451889972285	193.63380755988914	198.00332778702165	1297.858279700265	68.68277192115784	93.50922107696532	96.7499852180481
0217_sub-Exp2s14	ds000217	ds000217/sub-Exp2s14/anat/sub-Exp2s14_T1w.nii.gz	24.5	m	1.0	3.0	siemens	allegra	85.0	72.42	89.73	75.05	128.0	38.0	3.96	84.0	102.0	4.752822311557069	206.21289246228275	218.13643926788686	1392.3177564203404	80.03878593444824	95.42274475097656	97.21707701683044
0217_sub-Exp2s15	ds000217	ds000217/sub-Exp2s15/anat/sub-Exp2s15_T1w.nii.gz	20.5	f	1.0	3.0	siemens	allegra	85.0	77.02	88.14	79.13	118.0	37.0	4.31	82.0	0.11	3.9001354879262493	172.10541951704997	216.1397670549085	1452.3067007334896	78.4953236579895	94.6429193019867	97.35097885131836
0217_sub-Exp2s16	ds000217	ds000217/sub-Exp2s16/anat/sub-Exp2s16_T1w.nii.gz	24.5	f	1.0	3.0	siemens	allegra	85.0	79.13	87.32	80.91	62.0	19.5	1.6	67.0	74.0	4.622229653961804	200.98918615847214	181.0316139767055	1144.1362813381768	84.7246766090393	93.67601275444032	96.98854684829712
0217_sub-Exp2s17	ds000217	ds000217/sub-Exp2s17/anat/sub-Exp2s17_T1w.nii.gz	24.5	m	1.0	3.0	siemens	allegra	85.0	61.79	85.08	65.36	80.0	40.5	1.92	78.0	84.0	5.349455852897799	230.07823411591195	126.4559068219634	875.0464356669436	75.00723600387573	92.0726716518402	95.91514468193054
0217_sub-Exp2s18	ds000217	ds000217/sub-Exp2s18/anat/sub-Exp2s18_T1w.nii.gz	28.5	f	1.0	3.0	siemens	allegra	85.0	75.03	84.29	77.39	98.0	42.5	3.43	82.0	99.0	4.166728136490802	182.76912545963208	110.98169717138103	769.1473287753264	49.97975528240204	88.40384483337402	94.51993703842165
0217_sub-Exp2s19	ds000217	ds000217/sub-Exp2s19/anat/sub-Exp2s19_T1w.nii.gz	25.5	m	1.0	3.0	siemens	allegra	85.0	78.69	88.59	80.56	84.0	24.5	2.64	79.0	98.0	4.5453512425325355	197.91404970130142	108.98502495840266	632.4820693603173	76.88220739364624	93.51041913032532	97.02202677726746
0217_sub-Exp2s20	ds000217	ds000217/sub-Exp2s20/anat/sub-Exp2s20_T1w.nii.gz	18.5	m	1.0	3.0	siemens	allegra	85.0	77.74	88.89	79.75	170.0	46.5	4.78	84.0	104.0	4.009847057108976	176.49388228435905	103.49417637271215	709.211092593182	69.72320675849915	93.8927412033081	97.40005135536194
0217_sub-Exp2s21	ds000217	ds000217/sub-Exp2s21/anat/sub-Exp2s21_T1w.nii.gz	25.5	f	1.0	3.0	siemens	allegra	85.0	73.66	90.15	76.16	102.0	42.5	3.51	79.0	95.0	4.349667977313606	190.08671909254426	93.17803660565724	492.1142313886517	78.3379852771759	95.2730357646942	97.11560010910034
0218_sub-01	ds000218	ds000218/sub-01/anat/sub-01_T1w.nii.gz	26.5	m	1.0	3.0	philips	intera	85.0	73.29	92.24	75.83	62.0	40.5	1.52	76.0	83.0	6.426353259962433	273.15413039849733	104.99168053244593	629.0089075096175	88.0916178226471	94.62584257125854	96.47645950317384
0218_sub-02	ds000218	ds000218/sub-02/anat/sub-02_T1w.nii.gz	24.5	m	1.0	3.0	philips	intera	85.0	68.19	90.65	71.21	46.0	35.5	1.22	79.0	88.0	4.871866654376594	210.97466617506373	100.16638935108153	579.8194889383899	82.91937112808228	93.93467903137208	96.30113244056702
0218_sub-04	ds000218	ds000218/sub-04/anat/sub-04_T1w.nii.gz	32.5	m	1.0	3.0	philips	intera	85.0	61.47	90.91	65.08	80.0	36.5	1.44	74.0	81.0	5.18405262304812	223.4621049219248	105.15806988352746	666.8685916974626	86.3659679889679	93.12912821769714	95.40782570838928
0218_sub-05	ds000218	ds000218/sub-05/anat/sub-05_T1w.nii.gz	19.5	m	1.0	3.0	philips	intera	85.0	65.17	89.6	68.46	116.0	56.5	2.44	83.0	0.09	4.351466334595972	190.15865338383887	120.79866888519135	811.848632336157	85.31257510185242	94.30715441703796	95.43256759643556
0218_sub-07	ds000218	ds000218/sub-07/anat/sub-07_T1w.nii.gz	23.5	m	1.0	3.0	philips	intera	85.0	72.42	90.49	75.05	58.0	35.5	1.1	76.0	81.0	5.172301506509586	222.99206026038345	101.99667221297837	565.0242734895447	80.82829713821411	93.6176896095276	96.42857313156128
0218_sub-08	ds000218	ds000218/sub-08/anat/sub-08_T1w.nii.gz	26.5	m	1.0	3.0	philips	intera	85.0	70.1	91.08	72.95	68.0	38.5	1.88	82.0	93.0	5.002603530883789	216.20414123535156	98.3361064891847	625.3074403873536	82.52041935920715	93.36211681365968	95.82409262657166
0218_sub-09	ds000218	ds000218/sub-09/anat/sub-09_T1w.nii.gz	20.5	m	1.0	3.0	philips	intera	85.0	69.43	89.91	72.35	134.0	50.5	3.54	84.0	97.0	5.26224846742591	226.5899386970364	101.66389351081531	731.0654043388771	80.24998903274536	93.88698935508728	96.3931679725647
0218_sub-10	ds000218	ds000218/sub-10/anat/sub-10_T1w.nii.gz	23.5	m	1.0	3.0	philips	intera	85.0	69.14	89.99	72.08	114.0	52.0	2.97	79.0	89.0	4.300054530708156	188.10218122832623	96.00665557404326	553.3103101965892	81.74914717674255	93.60612034797668	96.03999257087708
0218_sub-11	ds000218	ds000218/sub-11/anat/sub-11_T1w.nii.gz	25.5	m	1.0	3.0	philips	intera	85.0	71.23	90.59	73.98	46.0	31.5	1.1	76.0	79.0	4.761147499084473	206.5458999633789	98.66888519134775	659.8572288222848	86.93641424179077	94.15907859802246	96.07948064804076
0218_sub-12	ds000218	ds000218/sub-12/anat/sub-12_T1w.nii.gz	20.5	m	1.0	3.0	philips	intera	85.0	70.15	90.42	72.99	40.0	31.5	0.78	74.0	75.0	4.59777579015615	200.01103160624598	210.8153078202995	1352.7270541562314	83.05124044418335	93.50935220718384	96.17809653282166
0218_sub-13	ds000218	ds000218/sub-13/anat/sub-13_T1w.nii.gz	25.5	m	1.0	3.0	philips	intera	85.0	65.17	90.26	68.46	128.0	50.0	3.3	84.0	106.0	4.422991519071617	193.01966076286467	160.3993344425957	917.1047391312186	81.75631761550903	93.6466932296753	96.23085260391235
0218_sub-14	ds000218	ds000218/sub-14/anat/sub-14_T1w.nii.gz	30.5	m	1.0	3.0	philips	intera	85.0	71.03	90.54	73.79	58.0	37.5	1.23	74.0	81.0	4.885259745072345	211.5103898028938	164.2262895174709	1034.4762391714444	81.10371232032776	93.28030347824097	96.4958906173706
0218_sub-15	ds000218	ds000218/sub-15/anat/sub-15_T1w.nii.gz	25.5	m	1.0	3.0	philips	intera	85.0	70.98	89.61	73.75	74.0	44.0	2.06	78.0	91.0	4.049151770922602	178.0660708369041	161.23128119800333	1062.1110781882096	80.81727027893066	93.05963516235352	96.3501751422882
0218_sub-17	ds000218	ds000218/sub-17/anat/sub-17_T1w.nii.gz	25.5	m	1.0	3.0	philips	intera	85.0	70.31	89.67	73.14	112.0	69.5	3.29	87.0	109.0	4.062308583940778	178.5923433576311	191.3477537437604	1119.745086404818	80.55050373077393	92.83653497695924	94.91246342658997
0218_sub-18	ds000218	ds000218/sub-18/anat/sub-18_T1w.nii.gz	21.5	m	1.0	3.0	philips	intera	85.0	73.72	90.68	76.21	58.0	41.5	1.06	75.0	79.0	4.16913450980673	182.8653803922692	167.55407653910152	1136.2752966047458	83.88758897781372	93.7943696975708	96.21794819831848
0218_sub-19	ds000218	ds000218/sub-19/anat/sub-19_T1w.nii.gz	22.5	m	1.0	3.0	philips	intera	85.0	70.79	89.8	73.58	88.0	52.5	1.69	0.08	89.0	4.900287803338498	212.1115121335399	168.38602329450916	1069.6522833271347	81.86696171760559	93.8587248325348	95.97117900848389
0218_sub-20	ds000218	ds000218/sub-20/anat/sub-20_T1w.nii.gz	22.5	m	1.0	3.0	philips	intera	85.0	71.63	89.62	74.34	102.0	38.5	2.16	78.0	89.0	4.256691154168577	186.36764616674307	197.17138103161398	1153.9372096651434	84.82393026351929	93.81126165390016	95.52976489067078
0218_sub-21	ds000218	ds000218/sub-21/anat/sub-21_T1w.nii.gz	22.5	m	1.0	3.0	philips	intera	85.0	71.98	90.29	74.65	64.0	42.0	1.68	78.0	85.0	4.532516148625588	197.4006459450235	181.36439267886857	1092.652722384168	82.81992673873901	93.6123788356781	96.2644338607788
0218_sub-22	ds000218	ds000218/sub-22/anat/sub-22_T1w.nii.gz	26.5	m	1.0	3.0	philips	intera	85.0	72.83	91.34	75.42	70.0	40.5	1.58	79.0	84.0	4.465409882214604	194.71639528858415	173.5440931780366	1189.0141392854625	82.8562080860138	94.269996881485	96.41181826591492
0219_sub-01	ds000219	ds000219/sub-01/anat/sub-01_T1w.nii.gz	21.5	m	1.0	3.0	philips	intera	85.0	71.02	90.57	73.78	72.0	45.5	1.67	78.0	84.0	4.442493964214714	193.79975856858854	181.19800332778703	1163.180946610411	81.85548186302185	93.70480179786682	95.98531126976012
0219_sub-02	ds000219	ds000219/sub-02/anat/sub-02_T1w.nii.gz	23.5	m	1.0	3.0	philips	intera	85.0	70.35	90.51	73.18	174.0	81.0	4.73	89.0	111.0	4.192855114839515	183.81420459358057	168.0532445923461	985.0245135537609	81.93290829658508	94.18579936027528	96.19724154472352
0219_sub-03	ds000219	ds000219/sub-03/anat/sub-03_T1w.nii.gz	25.5	m	1.0	3.0	philips	intera	85.0	68.18	90.43	71.2	126.0	57.5	3.36	0.08	93.0	4.361084626645457	190.54338506581828	191.3477537437604	1168.4589004561121	77.18030214309692	93.39599013328552	95.69472074508668
0219_sub-04	ds000219	ds000219/sub-04/anat/sub-04_T1w.nii.gz	27.5	m	1.0	3.0	philips	intera	85.0	64.53	91.28	67.87	120.0	59.0	3.22	85.0	96.0	4.870913758569833	210.93655034279334	172.54575707154743	1083.301725172097	83.93720388412476	93.80995035171507	95.5606997013092
0219_sub-05	ds000219	ds000219/sub-05/anat/sub-05_T1w.nii.gz	27.5	m	1.0	3.0	philips	intera	85.0	69.46	90.65	72.37	82.0	41.5	2.3	81.0	99.0	4.62556099405094	201.1224397620376	155.2412645590682	886.6390138535461	81.81775212287903	93.545264005661	96.31227850914
0219_sub-06	ds000219	ds000219/sub-06/anat/sub-06_T1w.nii.gz	19.5	m	1.0	3.0	philips	intera	85.0	72.03	90.03	74.7	208.0	82.5	5.89	93.0	118.0	4.088385251103614	179.63541004414455	143.92678868552414	893.1681027227517	76.1999785900116	93.64662170410156	96.08465433120728
0219_sub-07	ds000219	ds000219/sub-07/anat/sub-07_T1w.nii.gz	22.5	m	1.0	3.0	philips	intera	85.0	69.51	89.51	72.41	68.0	36.5	2.3	82.0	94.0	4.756054586293746	206.34218345174983	141.09816971713812	890.8357270869396	83.27065706253052	94.54696774482728	96.62843942642212
0219_sub-08	ds000219	ds000219/sub-08/anat/sub-08_T1w.nii.gz	23.5	m	1.0	3.0	philips	intera	85.0	69.7	90.68	72.59	42.0	29.5	1.05	75.0	81.0	4.089490734801	179.67962939204	146.75540765391017	877.4815750562465	82.87875056266785	93.82902979850768	96.213698387146
0219_sub-09	ds000219	ds000219/sub-09/anat/sub-09_T1w.nii.gz	22.5	m	1.0	3.0	philips	intera	85.0	70.6	89.91	73.4	112.0	54.5	2.73	0.08	94.0	4.295724168115732	187.92896672462928	173.71048252911814	1117.0598000583973	81.63801431655884	93.5214638710022	96.18700742721558
0219_sub-10	ds000219	ds000219/sub-10/anat/sub-10_T1w.nii.gz	23.5	m	1.0	3.0	philips	intera	85.0	71.71	89.76	74.4	158.0	77.5	4.34	0.09	119.0	4.370894529381577	190.93578117526306	176.7054908485857	1168.9340239184353	73.47359657287598	92.67510771751404	96.11719846725464
0219_sub-11	ds000219	ds000219/sub-11/anat/sub-11_T1w.nii.gz	22.5	m	1.0	3.0	philips	intera	85.0	71.41	90.71	74.14	96.0	44.0	2.5	79.0	94.0	4.84580779562191	209.9323118248764	163.39434276206325	981.2128448211272	80.34700751304626	93.32672357559204	96.39613032341003
0219_sub-12	ds000219	ds000219/sub-12/anat/sub-12_T1w.nii.gz	22.5	m	1.0	3.0	philips	intera	85.0	69.42	89.34	72.33	80.0	39.5	1.67	76.0	0.08	4.323837513826331	189.05350055305323	170.04991680532447	1100.2659800559975	79.19899821281433	92.9447889328003	96.13214135169984
0219_sub-13	ds000219	ds000219/sub-13/anat/sub-13_T1w.nii.gz	26.5	m	1.0	3.0	philips	intera	85.0	70.55	91.75	73.36	132.0	60.5	2.97	83.0	102.0	4.821508465980997	208.96033863923986	172.3793677204659	1118.8324485927483	84.75344777107239	93.6123788356781	95.86098194122314
0219_sub-14	ds000219	ds000219/sub-14/anat/sub-14_T1w.nii.gz	21.5	m	1.0	3.0	philips	intera	85.0	72.24	90.32	74.89	84.0	41.5	2.5	85.0	102.0	4.779804385438257	207.29217541753027	178.70216306156408	1220.6300602257681	77.5429904460907	93.84730458259584	96.36351466178894
0219_sub-15	ds000219	ds000219/sub-15/anat/sub-15_T1w.nii.gz	23.5	m	1.0	3.0	philips	intera	85.0	72.57	89.53	75.19	98.0	43.5	2.53	83.0	98.0	4.377322002333037	191.1928800933215	209.65058236272878	1382.4352334592886	85.78758835792542	94.13431882858276	95.71903944015504
0219_sub-17	ds000219	ds000219/sub-17/anat/sub-17_T1w.nii.gz	20.5	m	1.0	3.0	philips	intera	85.0	71.2	90.44	73.94	118.0	56.0	3.97	87.0	103.0	4.161665780203683	182.56663120814733	188.5191347753744	1262.7180539580013	74.69523549079895	93.31427216529846	96.20860815048218
0219_sub-18	ds000219	ds000219/sub-18/anat/sub-18_T1w.nii.gz	21.5	m	1.0	3.0	philips	intera	85.0	68.89	90.37	71.85	168.0	67.5	4.68	91.0	0.12	3.8398144196490858	169.69257678596344	162.89517470881864	1028.970981687255	80.53456544876099	93.95882487297058	96.04398608207704
0219_sub-19	ds000219	ds000219/sub-19/anat/sub-19_T1w.nii.gz	22.5	m	1.0	3.0	philips	intera	85.0	73.14	89.72	75.7	118.0	55.5	3.68	83.0	102.0	4.769178701906788	206.86714807627152	174.37603993344428	1040.6137173958764	82.24509358406067	93.96536350250244	96.08052968978882
0219_sub-20	ds000219	ds000219/sub-20/anat/sub-20_T1w.nii.gz	21.5	m	1.0	3.0	philips	intera	85.0	73.87	89.91	76.35	50.0	36.5	1.52	78.0	85.0	4.442621737110371	193.80486948441484	159.23460898502498	1106.884058591927	82.48250484466553	93.8072919845581	96.39276266098022
0219_sub-21	ds000219	ds000219/sub-21/anat/sub-21_T1w.nii.gz	22.5	m	1.0	3.0	philips	intera	85.0	64.96	90.64	68.27	86.0	52.5	2.29	0.08	91.0	4.218650350765306	184.84601403061222	188.18635607321133	1116.8141522077399	76.5684723854065	92.28851795196532	95.98332643508913
0219_sub-22	ds000219	ds000219/sub-22/anat/sub-22_T1w.nii.gz	21.5	m	1.0	3.0	philips	intera	85.0	71.48	89.89	74.2	146.0	62.0	3.8	84.0	102.0	4.506391311178401	196.35565244713604	177.8702163061564	1119.948463870853	74.62731003761292	92.58532524108888	95.976322889328
0220_sub-control01	ds000220	ds000220/sub-control01/ses-1/anat/sub-control01_ses-1_T1w.nii.gz	41.5	m	1.0	3.0	philips	achieva	85.0	72.37	90.71	75.0	26.0	18.0	0.8	67.0	68.0	3.892422987490284	171.79691949961136	156.40599001663895	903.4386198484212	87.09871768951416	95.8569586277008	97.4007248878479
0220_sub-control02	ds000220	ds000220/sub-control02/ses-1/anat/sub-control02_ses-1_T1w.nii.gz	19.5	f	1.0000001	3.0	philips	achieva	85.0	70.33	90.15	73.16	92.0	33.5	3.5	88.0	113.0	4.364313884657256	190.67255297129054	152.4126455906822	1053.3181714701639	79.4127345085144	95.66672444343568	96.95979952812196
0220_sub-control03	ds000220	ds000220/sub-control03/ses-1/anat/sub-control03_ses-1_T1w.nii.gz	50.5	f	1.0	3.0	philips	achieva	85.0	78.11	90.96	80.06	14.0	13.5	0.36	65.0	66.0	4.492564493296097	195.80257973184388	141.76372712146423	990.1409881696878	85.06719470024109	95.89189291000366	97.83568382263184
0220_sub-control04	ds000220	ds000220/sub-control04/ses-1/anat/sub-control04_ses-1_T1w.nii.gz	19.5	m	0.99999994	3.0	philips	achieva	85.0	72.83	90.66	75.42	42.0	23.0	1.83	77.0	97.0	4.769093941669074	206.86375911576306	146.58901830282863	971.5708124007947	82.23608136177063	95.5965220928192	97.3972499370575
0220_sub-control05	ds000220	ds000220/sub-control05/ses-1/anat/sub-control05_ses-1_T1w.nii.gz	20.5	m	1.0	3.0	philips	achieva	85.0	73.73	90.26	76.23	58.0	30.0	1.44	76.0	0.08	4.713679527749821	204.64718110999283	146.58901830282863	897.6915687260338	78.64004969596863	95.66348195075987	97.21823930740356
0220_sub-control06	ds000220	ds000220/sub-control06/ses-1/anat/sub-control06_ses-1_T1w.nii.gz	20.5	f	1.0	3.0	philips	achieva	85.0	71.98	90.7	74.66	34.0	22.5	1.33	79.0	81.0	4.90980508376141	212.49220335045638	134.94176372712147	804.8594802235248	83.2785427570343	96.25542759895325	97.28426337242126
0220_sub-control07	ds000220	ds000220/sub-control07/ses-1/anat/sub-control07_ses-1_T1w.nii.gz	28.5	m	1.0	3.0	philips	achieva	85.0	77.1	92.66	79.2	10.0	10.5	0.14	68.0	66.0	4.782293475404077	207.3917390161631	140.43261231281198	841.7926649074094	84.1454803943634	96.18453979492188	97.51232266426086
0220_sub-control08	ds000220	ds000220/sub-control08/ses-1/anat/sub-control08_ses-1_T1w.nii.gz	52.5	f	1.0	3.0	philips	achieva	85.0	84.75	93.2	84.87	16.0	7.0	0.59	59.0	57.0	4.1537413305165805	182.24965322066322	109.98336106489185	621.4918050840148	90.20937085151672	95.10546922683716	96.99775576591492
0220_sub-control09	ds000220	ds000220/sub-control09/ses-1/anat/sub-control09_ses-1_T1w.nii.gz	23.5	f	1.0	3.0	philips	achieva	85.0	76.62	94.34	78.78	12.0	9.5	0.38	69.0	68.0	4.206108073798977	184.34432295195907	157.7371048252912	1003.4057906153445	82.93125629425049	96.43101692199708	97.37923741340636
0220_sub-control10	ds000220	ds000220/sub-control10/ses-1/anat/sub-control10_ses-1_T1w.nii.gz	39.5	m	1.0	3.0	philips	achieva	85.0	74.05	92.64	76.51	22.0	17.0	0.93	0.07	74.0	3.9837241659359055	175.4489666374362	146.75540765391017	857.1094551402955	90.28446078300476	95.78987956047058	97.23606705665588
0220_sub-control11	ds000220	ds000220/sub-control11/ses-1/anat/sub-control11_ses-1_T1w.nii.gz	28.5	m	1.0	3.0	philips	achieva	85.0	77.84	94.81	79.83	18.0	14.5	0.46	69.0	0.07	4.609207815053511	200.46831260214046	159.90016638935109	975.2791333106912	81.2054693698883	95.5941915512085	97.64888286590576
0220_sub-control12	ds000220	ds000220/sub-control12/ses-1/anat/sub-control12_ses-1_T1w.nii.gz	35.5	f	1.0	3.0	philips	achieva	85.0	80.42	95.29	81.96	12.0	12.5	0.36	71.0	71.0	4.69599996294294	203.9399985177176	146.92179700499167	955.140295191821	84.5685064792633	96.13985419273376	97.31982946395874
0222_sub-3107	ds000222	ds000222/sub-3107/anat/sub-3107_T1w.nii.gz	29.5	m	0.90835696	3.0	siemens	trio	85.62	83.04	93.3	84.06	30.0	16.5	0.59	71.0	73.0	4.4664495818468986	197.2549045980491	187.85357737104826	1234.34572191815	82.63629674911499	96.021968126297	97.4447786808014
0222_sub-3108	ds000222	ds000222/sub-3108/anat/sub-3108_T1w.nii.gz	27.5	m	0.90837127	3.0	siemens	trio	85.62	80.6	92.46	82.21	10.0	11.5	0.23	69.0	68.0	4.6254909281827965	203.61611900413868	206.15640599001665	1209.5215409244122	86.43410205841064	95.72206139564514	97.14514017105104
0222_sub-3110	ds000222	ds000222/sub-3110/anat/sub-3110_T1w.nii.gz	25.5	m	0.9083091	3.0	siemens	trio	85.62	82.59	92.97	83.74	12.0	12.5	0.31	0.07	69.0	4.537767974697814	200.10911017577902	205.49084858569051	1286.478196875348	86.31727695465088	95.65168023109436	97.38690853118896
0222_sub-3116	ds000222	ds000222/sub-3116/anat/sub-3116_T1w.nii.gz	29.5	m	0.9083435	3.0	siemens	trio	85.62	83.77	93.28	84.55	26.0	11.5	0.54	71.0	71.0	4.455414402241609	196.81391077423748	178.20299500831948	1158.1879189684278	82.36814737319946	95.87271213531494	97.4401593208313
0222_sub-3120	ds000222	ds000222/sub-3120/anat/sub-3120_T1w.nii.gz	30.5	m	0.9082811	3.0	siemens	trio	85.62	85.73	92.9	85.68	14.0	11.5	0.27	64.0	65.0	5.274601663861955	229.58331776073538	167.72046589018302	1132.0731952317026	86.79273128509521	94.58643794059752	97.31645584106444
0222_sub-3124	ds000222	ds000222/sub-3124/anat/sub-3124_T1w.nii.gz	31.5	m	0.9083296	3.0	siemens	trio	85.62	82.3	93.11	83.53	66.5	66.5	0.14	63.0	61.0	4.472905178459323	197.5139687119427	186.18968386023295	1173.3719564424166	87.41992115974426	95.47128081321716	97.42533564567566
0222_sub-3125	ds000222	ds000222/sub-3125/anat/sub-3125_T1w.nii.gz	26.5	m	0.9083433	3.0	siemens	trio	85.62	81.33	93.26	82.79	46.0	30.0	1.07	75.0	79.0	5.132397437582211	223.89323833003348	153.24459234608986	1063.654174343537	74.12126660346985	95.12553811073305	97.2537636756897
0222_sub-3127	ds000222	ds000222/sub-3127/anat/sub-3127_T1w.nii.gz	23.5	m	0.9083709	3.0	siemens	trio	85.62	82.05	92.58	83.34	10.0	8.5	0.34	65.0	62.0	5.107146379899005	222.8823484349393	217.97004991680532	1332.5565095082893	84.84798669815063	96.24813199043274	97.76016473770142
0222_sub-3128	ds000222	ds000222/sub-3128/anat/sub-3128_T1w.nii.gz	26.5	m	0.9083295	3.0	siemens	trio	85.62	81.36	92.94	82.81	46.0	21.5	1.81	77.0	83.0	5.118459974016462	223.3361636054313	206.32279534109819	1208.4217413253439	78.95775437355042	95.53585648536682	97.17782139778136
0222_sub-3129	ds000222	ds000222/sub-3129/anat/sub-3129_T1w.nii.gz	26.5	m	0.9083918	3.0	siemens	trio	85.62	81.85	94.19	83.19	167.5	167.5	0.91	69.0	77.0	4.649919782366072	204.59264274369207	203.99334442595674	1287.728572940347	83.66506099700928	96.0237979888916	97.69755005836488
0222_sub-3138	ds000222	ds000222/sub-3138/anat/sub-3138_T1w.nii.gz	29.5	m	0.90832275	3.0	siemens	trio	85.62	82.34	92.72	83.56	26.0	11.0	1.37	67.0	0.08	5.131851313065509	223.87202447555197	190.18302828618968	1154.8017590040035	84.97166633605957	95.467609167099	97.27938771247864
0222_sub-3139	ds000222	ds000222/sub-3139/anat/sub-3139_T1w.nii.gz	28.5	m	0.90830183	3.0	siemens	trio	85.62	83.26	92.88	84.21	28.0	12.5	1.48	71.0	87.0	5.420700676587162	235.4266415426148	185.69051580698837	1239.8915344046338	83.75871181488037	95.21467089653017	97.16798067092896
0222_sub-3142	ds000222	ds000222/sub-3142/anat/sub-3142_T1w.nii.gz	26.5	m	0.9082741	3.0	siemens	trio	85.62	83.15	91.71	84.14	30.0	18.5	0.86	73.0	74.0	4.804961048826879	210.79790817428648	200.16638935108153	1213.3135344362224	81.4415991306305	95.70478796958923	97.28364944458008
0222_sub-3146	ds000222	ds000222/sub-3146/anat/sub-3146_T1w.nii.gz	31.5	m	0.9083503	3.0	siemens	trio	85.62	83.05	92.8	84.06	32.0	16.5	0.99	64.0	64.0	4.323483875819615	191.53648088552404	207.65391014975043	1276.2698436582614	87.9379153251648	95.78802585601808	97.4657952785492
0222_sub-3150	ds000222	ds000222/sub-3150/anat/sub-3150_T1w.nii.gz	27.5	m	0.90830153	3.0	siemens	trio	85.62	82.85	92.65	83.93	20.0	13.0	1.13	74.0	0.09	5.06267888205392	221.10577897560094	225.95673876871882	1488.2194862038225	87.82538175582886	96.1914360523224	97.43220210075378
0222_sub-3151	ds000222	ds000222/sub-3151/anat/sub-3151_T1w.nii.gz	25.5	m	0.9083988	3.0	siemens	trio	85.62	82.62	92.17	83.76	28.0	17.0	0.72	73.0	72.0	4.840501668501873	212.21570324381148	202.6622296173045	1325.582650405072	82.00158476829529	96.00331783294678	97.2330093383789
0222_sub-3152	ds000222	ds000222/sub-3152/anat/sub-3152_T1w.nii.gz	29.5	m	0.9083292	3.0	siemens	trio	85.62	81.63	94.29	83.02	16.0	11.0	0.5	69.0	73.0	4.349610270286092	192.58218466983072	211.64725457570717	1351.0262473314524	85.62747836112976	95.2195405960083	97.2673237323761
0222_sub-3155	ds000222	ds000222/sub-3155/anat/sub-3155_T1w.nii.gz	32.5	m	0.9082879	3.0	siemens	trio	85.62	82.34	92.99	83.56	16.0	16.5	0.68	69.0	72.0	4.233810269102758	187.95145310266463	216.8053244592346	1413.048612384552	81.14047646522522	95.48327326774596	97.65872359275818
0222_sub-3201	ds000222	ds000222/sub-3201/anat/sub-3201_T1w.nii.gz	24.5	f	0.90832263	3.0	siemens	trio	85.62	82.66	93.73	83.79	30.0	18.0	1.03	0.07	0.07	6.661621113212741	285.06282016695445	177.37104825291183	1106.225372714005	80.7848334312439	96.22949957847597	97.50038981437685
0222_sub-3205	ds000222	ds000222/sub-3205/anat/sub-3205_T1w.nii.gz	29.5	f	0.9083221	3.0	siemens	trio	85.62	80.99	93.79	82.52	2412.5	2412.5	0.52	67.0	65.0	4.847713684549137	212.50653929810827	201.1647254575707	1174.1390095229335	87.48671412467957	95.88756561279295	97.45779037475586
0222_sub-3206	ds000222	ds000222/sub-3206/anat/sub-3206_T1w.nii.gz	27.5	f	0.90832937	3.0	siemens	trio	85.62	83.27	91.3	84.22	16.0	11.5	0.4	69.0	68.0	4.961935938621053	217.07520618218018	184.1930116472546	1067.9420257024383	83.18659663200378	95.98516821861269	97.34565019607544
0222_sub-3211	ds000222	ds000222/sub-3211/anat/sub-3211_T1w.nii.gz	27.5	f	0.9083088	3.0	siemens	trio	85.62	82.91	93.5	83.97	26.0	14.5	0.77	69.0	69.0	5.277078881555673	229.6815556642249	184.69217970049917	1171.0743575147374	88.29026818275452	95.8130180835724	97.28531241416933
0222_sub-3214	ds000222	ds000222/sub-3214/anat/sub-3214_T1w.nii.gz	23.5	f	0.90834975	3.0	siemens	trio	85.62	83.6	93.02	84.44	18.0	9.0	0.63	65.0	62.0	4.599503400374432	202.57727875838154	202.99500831946756	1201.3181959437998	86.93049550056458	96.67404890060423	97.7113664150238
0222_sub-3217	ds000222	ds000222/sub-3217/anat/sub-3217_T1w.nii.gz	28.5	f	0.9082879	3.0	siemens	trio	85.62	81.86	93.57	83.2	32.0	11.0	1.35	72.0	77.0	4.832979805615484	211.91823456317366	182.52911813643928	1065.3560960338511	83.85098576545715	96.18703722953796	97.27880358695984
0222_sub-3218	ds000222	ds000222/sub-3218/anat/sub-3218_T1w.nii.gz	24.5	f	0.9083709	3.0	siemens	trio	85.62	81.4	93.27	82.85	166.5	166.5	0.54	65.0	66.0	5.055058635011011	220.79883863941953	186.52246256239602	1273.5163278274947	86.13331913948059	96.0809588432312	97.37261533737184
0222_sub-3219	ds000222	ds000222/sub-3219/anat/sub-3219_T1w.nii.gz	22.5	f	0.9082879	3.0	siemens	trio	85.62	83.52	93.67	84.39	18.0	12.5	0.58	68.0	66.0	4.506408243763203	198.85537208908244	208.81863560732114	1393.3155279316115	87.33876943588257	96.26877903938292	97.47083187103271
0222_sub-3221	ds000222	ds000222/sub-3221/anat/sub-3221_T1w.nii.gz	34.5	f	0.9083228	3.0	siemens	trio	85.62	83.59	92.66	84.43	16.0	13.0	0.49	69.0	72.0	4.8852800836368475	214.00917376277536	216.8053244592346	1302.4644454419138	88.53453993797302	96.29225730895996	97.4257230758667
0222_sub-3222	ds000222	ds000222/sub-3222/anat/sub-3222_T1w.nii.gz	23.5	f	0.9083295	3.0	siemens	trio	85.62	82.27	92.15	83.51	65.5	65.5	0.11	65.0	62.0	4.637013649453922	204.07831062292973	206.65557404326123	1207.958843718041	87.66821026802063	96.13761901855467	97.19830751419067
0222_sub-3223	ds000222	ds000222/sub-3223/anat/sub-3223_T1w.nii.gz	27.5	f	0.9082949	3.0	siemens	trio	85.62	82.41	93.13	83.61	88.0	88.0	0.18	68.0	67.0	5.276918508568588	229.67556767451063	195.84026622296173	1327.7145590779512	86.6936981678009	95.28594017028809	96.95227146148682
0222_sub-3226	ds000222	ds000222/sub-3226/anat/sub-3226_T1w.nii.gz	27.5	f	0.9084261	3.0	siemens	trio	85.62	81.77	92.57	83.13	20.0	12.5	0.65	66.0	64.0	5.616740888478804	243.26443379573388	194.84193011647255	1188.7280596640228	85.97891926765442	95.36983370780943	97.2394347190857
0222_sub-3230	ds000222	ds000222/sub-3230/anat/sub-3230_T1w.nii.gz	23.5	f	0.9083085	3.0	siemens	trio	85.62	82.45	93.3	83.64	14.0	10.5	0.45	67.0	66.0	5.224664941125987	227.58500726117654	197.50415973377704	1187.0905205710994	86.81134581565857	96.3951289653778	97.45370149612428
0222_sub-3232	ds000222	ds000222/sub-3232/anat/sub-3232_T1w.nii.gz	21.5	f	0.9083503	3.0	siemens	trio	85.62	82.03	91.53	83.33	34.0	23.0	1.04	72.0	73.0	4.24494694690315	188.39500372886545	202.16306156405992	1317.696621566307	85.83120107650757	95.5039381980896	97.08395600318909
0222_sub-3233	ds000222	ds000222/sub-3233/anat/sub-3233_T1w.nii.gz	28.5	f	0.908385	3.0	siemens	trio	85.62	82.81	93.14	83.89	6.0	4.5	0.19	64.0	62.0	5.107319695608956	222.88884808139056	210.648918469218	1254.8787477682652	87.37679123878479	95.6613302230835	97.25043177604675
0222_sub-3234	ds000222	ds000222/sub-3234/anat/sub-3234_T1w.nii.gz	27.5	f	0.9083504	3.0	siemens	trio	85.62	83.25	92.38	84.21	10.0	9.0	0.16	63.0	63.0	5.207620250935457	226.9019328191305	246.58901830282863	1513.4759196005598	84.77762937545776	95.99466919898988	97.51331210136414
0222_sub-3235	ds000222	ds000222/sub-3235/anat/sub-3235_T1w.nii.gz	23.5	f	0.9083229	3.0	siemens	trio	85.62	82.43	93.0	83.62	26.0	14.5	0.74	69.0	68.0	4.429657799857003	195.78427934032192	219.9667221297837	1487.084936042409	86.79405450820923	96.31328582763672	97.6354956626892
0222_sub-3236	ds000222	ds000222/sub-3236/anat/sub-3236_T1w.nii.gz	31.5	f	0.9083711	3.0	siemens	trio	85.62	82.68	92.18	83.8	14.0	13.5	0.35	65.0	64.0	4.479036623117874	197.7579520219887	193.84359400998338	1254.637554894802	87.68358826637268	95.19644379615784	97.14582562446594
0222_sub-3237	ds000222	ds000222/sub-3237/anat/sub-3237_T1w.nii.gz	22.5	f	0.9083295	3.0	siemens	trio	85.62	82.61	93.16	83.76	14.0	10.0	0.29	67.0	66.0	5.551217429491937	240.64646182445034	220.29950083194677	1398.3075582965107	83.64240527153015	96.14707231521606	97.47982025146484
0222_sub-3240	ds000222	ds000222/sub-3240/anat/sub-3240_T1w.nii.gz	29.5	f	0.90837777	3.0	siemens	trio	85.62	81.9	93.33	83.23	65.0	65.0	0.07	62.0	57.0	5.0679599995515785	221.31468225539908	210.648918469218	1312.6817229669875	88.74459862709045	96.59656882286072	97.60876297950745
0222_sub-3244	ds000222	ds000222/sub-3244/anat/sub-3244_T1w.nii.gz	21.5	f	0.908357	3.0	siemens	trio	85.62	83.78	93.83	84.56	22.0	13.5	0.53	72.0	74.0	4.253122952519631	188.72183819656993	181.5307820299501	1203.7231909768402	81.93613290786743	96.44898772239684	97.86570072174072
0222_sub-3245	ds000222	ds000222/sub-3245/anat/sub-3245_T1w.nii.gz	29.5	f	0.90827394	3.0	siemens	trio	85.62	83.42	92.08	84.32	20.0	14.5	0.82	72.0	73.0	4.364157501532107	193.16577119717152	167.88685524126456	990.6684953047386	82.17430114746094	96.08848690986632	97.7684497833252
0222_sub-3249	ds000222	ds000222/sub-3249/anat/sub-3249_T1w.nii.gz	21.5	f	0.90835696	3.0	siemens	trio	85.62	84.03	92.94	84.72	5218.5	5218.5	1.6	78.0	84.0	4.230598624871701	187.82086631904116	146.08985024958403	1018.0015604073965	83.89393091201782	96.4207649230957	97.63126373291016
0222_sub-3253	ds000222	ds000222/sub-3253/anat/sub-3253_T1w.nii.gz	24.5	f	0.90838504	3.0	siemens	trio	85.62	83.09	92.48	84.09	30.0	16.5	2.09	72.0	85.0	4.366102121314223	193.24014388130757	124.2928452579035	858.8156016131574	87.11199760437012	95.87859511375429	97.35374450683594
0222_sub-3254	ds000222	ds000222/sub-3254/anat/sub-3254_T1w.nii.gz	22.5	f	0.9083294	3.0	siemens	trio	85.62	84.02	92.5	84.71	209.5	209.5	0.74	0.07	0.07	4.503063279755261	198.72029890618717	121.96339434276207	795.3803965138486	87.72962093353271	96.81214690208436	97.88618087768556
0222_sub-4106	ds000222	ds000222/sub-4106/anat/sub-4106_T1w.nii.gz	62.5	m	0.9083154	3.0	siemens	trio	85.62	75.56	91.19	77.89	50.0	24.0	1.94	69.0	91.0	4.179768854258011	185.7889518631829	142.92845257903494	813.1082380805116	78.85400056838989	90.50272107124329	95.66347002983092
0222_sub-4109	ds000222	ds000222/sub-4109/anat/sub-4109_T1w.nii.gz	63.5	m	0.90833676	3.0	siemens	trio	85.62	79.49	91.01	81.3	18.0	10.0	0.83	63.0	67.0	4.545472008841378	200.41642203128492	131.44758735440934	872.0411298895475	89.8207426071167	94.30660009384157	96.50757312774658
0222_sub-4110	ds000222	ds000222/sub-4110/anat/sub-4110_T1w.nii.gz	66.5	m	0.90832967	3.0	siemens	trio	85.62	81.12	91.58	82.62	26.0	14.0	0.69	65.0	0.07	4.166241276020906	185.24741046456444	155.40765391014975	1066.158868177096	90.64576625823976	94.61480379104614	96.76679372787476
0222_sub-4111	ds000222	ds000222/sub-4111/anat/sub-4111_T1w.nii.gz	66.5	m	0.90832293	3.0	siemens	trio	85.62	83.72	91.75	84.52	10.0	6.5	0.27	0.06	59.0	4.9895833463084935	218.1813002770038	156.07321131447588	992.6294134957251	92.3522651195526	94.83808875083923	96.29260897636414
0222_sub-4113	ds000222	ds000222/sub-4113/anat/sub-4113_T1w.nii.gz	69.5	m	0.9083014	3.0	siemens	trio	85.62	80.61	91.7	82.22	6.0	4.0	0.19	54.0	56.0	5.365628028402523	233.22374882241766	134.6089850249584	822.7219643654525	93.02644729614258	93.59604716300964	96.05161547660828
0222_sub-4115	ds000222	ds000222/sub-4115/anat/sub-4115_T1w.nii.gz	60.5	m	0.9083575	3.0	siemens	trio	85.62	77.22	92.83	79.35	321250.0	321250.0	0.91	65.0	71.0	4.453880738238899	196.75213427049619	143.09484193011647	829.6354689958939	83.68030786514282	94.27313208580016	97.19067811965942
0222_sub-4116	ds000222	ds000222/sub-4116/anat/sub-4116_T1w.nii.gz	69.5	m	0.9083014	3.0	siemens	trio	85.62	75.13	92.47	77.5	3619.5	3619.5	1.17	68.0	73.0	4.571579135194116	201.4617930940814	138.2695507487521	926.0232208275136	80.44658899307251	92.50018000602722	96.19579315185548
0222_sub-4118	ds000222	ds000222/sub-4118/anat/sub-4118_T1w.nii.gz	69.5	m	0.90829504	3.0	siemens	trio	85.62	78.99	92.35	80.88	30.0	14.0	0.64	62.0	64.0	4.334744142026317	191.98858871272625	136.2728785357737	939.4113702423612	89.67297673225403	94.40351724624634	96.61684036254884
0222_sub-4119	ds000222	ds000222/sub-4119/anat/sub-4119_T1w.nii.gz	66.5	m	0.90835696	3.0	siemens	trio	85.62	77.74	90.44	79.8	20.0	12.5	0.59	61.0	63.0	4.191065515790666	186.23954195579978	134.10981697171383	768.7683488151697	90.77544808387756	94.32687163352966	96.62950038909912
0222_sub-4124	ds000222	ds000222/sub-4124/anat/sub-4124_T1w.nii.gz	67.5	m	0.9083709	3.0	siemens	trio	85.62	78.63	93.22	80.57	20.0	12.0	0.36	65.0	64.0	4.481709149419045	197.8648592157409	129.1181364392679	868.9249109504683	90.64874649047852	94.55199837684631	96.94193601608276
0222_sub-4126	ds000222	ds000222/sub-4126/anat/sub-4126_T1w.nii.gz	72.5	m	0.9083362	3.0	siemens	trio	85.62	78.37	91.32	80.35	12.0	12.0	0.33	62.0	63.0	4.323298590523856	191.52950249699296	132.11314475873544	739.4940972518195	90.44190645217896	93.54167580604552	96.5117573738098
0222_sub-4137	ds000222	ds000222/sub-4137/anat/sub-4137_T1w.nii.gz	73.5	m	0.9082878	3.0	siemens	trio	85.62	76.73	92.23	78.92	26.0	19.0	0.74	65.0	69.0	4.125920315178073	183.63585801723275	153.91014975041597	1067.435983615444	91.05990529060364	93.7559962272644	96.29957675933838
0222_sub-4139	ds000222	ds000222/sub-4139/anat/sub-4139_T1w.nii.gz	69.5	m	0.90835696	3.0	siemens	trio	85.62	78.62	91.33	80.56	16.0	10.0	0.39	59.0	0.06	4.4935028893607	198.33703689860113	128.6189683860233	836.9806041270192	93.81148219108582	94.20663714408876	95.74925899505617
0222_sub-4141	ds000222	ds000222/sub-4141/anat/sub-4141_T1w.nii.gz	63.5	m	0.90829474	3.0	siemens	trio	85.62	79.71	91.85	81.48	127.5	127.5	0.36	61.0	63.0	4.012962652712452	179.11733835465975	135.27454242928454	866.5768117983266	90.74812531471252	93.93572807312012	96.08181715011597
0222_sub-4142	ds000222	ds000222/sub-4142/anat/sub-4142_T1w.nii.gz	69.5	m	0.9083713	3.0	siemens	trio	85.62	77.74	92.52	79.8	149.5	149.5	0.26	63.0	65.0	4.741441668296346	208.2541476874256	151.74708818635608	919.5259667177854	92.011296749115	93.85473728179932	95.90439200401306
0222_sub-4143	ds000222	ds000222/sub-4143/anat/sub-4143_T1w.nii.gz	61.5	m	0.90833694	3.0	siemens	trio	85.62	77.73	93.19	79.8	16.0	9.0	0.46	66.0	68.0	4.129413098705058	183.77406009777775	131.44758735440934	917.7283343139567	86.71581745147705	94.21637654304504	96.88026309013368
0222_sub-4144	ds000222	ds000222/sub-4144/anat/sub-4144_T1w.nii.gz	73.5	m	0.9083988	3.0	siemens	trio	85.62	79.96	92.13	81.69	12.0	12.0	0.21	59.0	59.0	4.284337880660076	189.9691517301396	145.75707154742096	875.6091254673582	92.1658992767334	94.41989064216614	96.2824285030365
0222_sub-4145	ds000222	ds000222/sub-4145/anat/sub-4145_T1w.nii.gz	62.5	m	0.9083573	3.0	siemens	trio	85.62	78.45	93.97	80.42	14.0	12.5	0.19	63.0	63.0	4.336478856145119	192.05606512868022	158.9018302828619	1071.2443226433388	84.07471776008606	93.63481402397156	96.71295881271362
0222_sub-4150	ds000222	ds000222/sub-4150/anat/sub-4150_T1w.nii.gz	68.5	m	0.9083434	3.0	siemens	trio	85.62	77.87	93.33	79.92	2416.5	2416.5	0.45	63.0	0.07	4.778820738500478	209.7501672956778	138.76871880199667	975.2237358674264	90.3829038143158	94.6254312992096	96.78076505661012
0222_sub-4151	ds000222	ds000222/sub-4151/anat/sub-4151_T1w.nii.gz	69.5	m	0.9083293	3.0	siemens	trio	85.62	79.13	92.81	81.0	10.0	6.5	0.29	59.0	0.06	5.119513978763502	223.3783299377215	159.06821963394344	1063.347329102961	90.69297909736632	94.45919394493104	96.70196175575256
0222_sub-4203	ds000222	ds000222/sub-4203/anat/sub-4203_T1w.nii.gz	63.5	f	0.9083432	3.0	siemens	trio	85.62	77.71	93.99	79.78	14.0	12.0	0.23	67.0	69.0	4.101443582651566	182.6550872038949	124.12645590682197	789.3359840772863	87.45941519737244	94.65128183364868	97.01313972473145
0222_sub-4204	ds000222	ds000222/sub-4204/anat/sub-4204_T1w.nii.gz	61.5	f	0.90835726	3.0	siemens	trio	85.62	75.2	92.44	77.56	28.0	20.5	0.7	67.0	71.0	5.3794179643903455	233.77363068687674	123.7936772046589	696.6468527703342	88.71442675590515	93.0600106716156	96.10710144042967
0222_sub-4205	ds000222	ds000222/sub-4205/anat/sub-4205_T1w.nii.gz	64.5	f	0.90836376	3.0	siemens	trio	85.62	78.08	92.9	80.1	18.0	12.5	1.09	67.0	76.0	4.610839765899035	203.03030313603693	137.2712146422629	863.2077578342145	86.99066042900085	94.11120414733888	96.91200852394104
0222_sub-4208	ds000222	ds000222/sub-4208/anat/sub-4208_T1w.nii.gz	65.5	f	0.90831566	3.0	siemens	trio	85.62	79.95	93.47	81.68	69.5	69.5	0.11	64.0	67.0	4.009976095082808	178.99723351073877	138.10316139767056	861.6411893943406	87.9145622253418	94.37485337257384	97.08119034767152
0222_sub-4212	ds000222	ds000222/sub-4212/anat/sub-4212_T1w.nii.gz	64.5	f	0.90834343	3.0	siemens	trio	85.62	79.32	93.31	81.16	147.5	147.5	0.34	61.0	0.06	4.65004774988914	204.59924682989853	117.8036605657238	686.083208237399	91.0350263118744	95.69178819656372	97.43989706039427
0222_sub-4220	ds000222	ds000222/sub-4220/anat/sub-4220_T1w.nii.gz	70.5	f	0.9084193	3.0	siemens	trio	85.62	77.87	93.21	79.92	149.5	149.5	0.36	63.0	65.0	4.610910707590531	203.0314353484763	139.10149750415974	865.0255273428609	90.81507325172424	94.94097232818604	96.91632986068726
0222_sub-4222	ds000222	ds000222/sub-4222/anat/sub-4222_T1w.nii.gz	68.5	f	0.90840554	3.0	siemens	trio	85.62	82.07	92.9	83.36	26.0	10.5	0.72	63.0	65.0	4.716748802029357	207.2653816271942	131.61397670549084	804.4745768160677	90.98174571990968	94.12742853164671	96.58393263816832
0222_sub-4223	ds000222	ds000222/sub-4223/anat/sub-4223_T1w.nii.gz	63.5	f	0.9083362	3.0	siemens	trio	85.62	78.13	92.71	80.14	67.5	67.5	0.16	59.0	65.0	4.697578293936592	206.50069063350244	126.78868552412646	735.1228522303296	91.17025136947632	95.1650619506836	97.42403626441956
0222_sub-4230	ds000222	ds000222/sub-4230/anat/sub-4230_T1w.nii.gz	60.5	f	0.9083988	3.0	siemens	trio	85.62	79.29	92.99	81.13	127.5	127.5	0.27	0.06	61.0	4.32358118952537	191.53888408475137	136.60565723793678	852.7878286664971	88.53682279586792	94.72638964653017	96.85470461845398
0222_sub-4231	ds000222	ds000222/sub-4231/anat/sub-4231_T1w.nii.gz	64.5	f	0.90835714	3.0	siemens	trio	85.62	79.23	91.94	81.08	14.0	14.0	0.79	64.0	69.0	4.129335831622688	183.77034906133363	132.27953410981698	789.6949912648978	88.9318585395813	94.2407250404358	96.87095284461977
0222_sub-4233	ds000222	ds000222/sub-4233/anat/sub-4233_T1w.nii.gz	69.5	f	0.9082743	3.0	siemens	trio	85.62	81.56	92.78	82.97	10.0	9.0	0.46	63.0	65.0	3.946454184395926	176.45762745370644	140.59900166389352	894.1974841364529	88.73291015625	94.07386779785156	96.21900916099548
0222_sub-4234	ds000222	ds000222/sub-4234/anat/sub-4234_T1w.nii.gz	63.5	f	0.9082947	3.0	siemens	trio	85.62	78.97	93.62	80.86	66.0	66.0	0.22	59.0	61.0	4.3527582713535855	192.70916432890408	128.28618968386024	718.8950119432388	90.5057430267334	94.179105758667	96.6973066329956
0222_sub-4236	ds000222	ds000222/sub-4236/anat/sub-4236_T1w.nii.gz	67.5	f	0.9084264	3.0	siemens	trio	85.62	77.0	93.02	79.16	16.0	9.0	0.55	0.06	62.0	4.4296202367665805	195.77959851608756	129.1181364392679	898.3742839574568	88.3524239063263	93.96637082099916	96.94020748138428
0222_sub-4238	ds000222	ds000222/sub-4238/anat/sub-4238_T1w.nii.gz	68.5	f	0.90839887	3.0	siemens	trio	85.62	77.73	92.97	79.79	16.0	12.0	0.68	63.0	65.0	4.207753648563307	186.90578029683664	141.43094841930116	958.3228611039711	89.014333486557	93.9772129058838	96.68068885803224
0222_sub-4248	ds000222	ds000222/sub-4248/anat/sub-4248_T1w.nii.gz	66.5	f	0.9083365	3.0	siemens	trio	85.62	77.6	92.14	79.69	20.0	10.5	0.58	63.0	64.0	4.2070129939488	186.8780694205541	146.08985024958403	935.050266502101	87.68746852874756	92.6943302154541	95.96695303916933
0222_sub-4249	ds000222	ds000222/sub-4249/anat/sub-4249_T1w.nii.gz	64.5	f	0.90827405	3.0	siemens	trio	85.62	77.02	91.64	79.18	8.0	9.5	0.31	59.0	0.06	5.381437710353306	233.85697617117955	144.7587354409318	986.4717165514485	88.83693814277649	94.21991109848022	96.8625545501709
0224_sub-MSC01	ds000224	ds000224/sub-MSC01/ses-struct01/anat/sub-MSC01_ses-struct01_run-01_T1w.nii.gz	34.5	m	0.5130039	3.0	siemens	trio	88.99	76.05	90.96	78.43	128.5	128.5	0.77	68.0	75.0	4.6608636817153615	230.25177289641934	179.53410981697172	1228.66601476216	83.81756544113159	94.47404146194458	96.44520878791808
0224_sub-MSC02	ds000224	ds000224/sub-MSC02/ses-struct01/anat/sub-MSC02_ses-struct01_run-01_T1w.nii.gz	34.5	m	0.5129982	3.0	siemens	trio	88.99	74.41	88.77	76.93	8.0	7.0	0.16	62.0	56.0	4.206094547193877	212.06173780724475	188.18635607321133	1113.0474588105321	83.25684070587158	94.52953338623048	96.62812948226927
0224_sub-MSC03	ds000224	ds000224/sub-MSC03/ses-struct01/anat/sub-MSC03_ses-struct01_run-01_T1w.nii.gz	29.5	f	0.51300246	3.0	siemens	trio	88.99	77.87	92.0	80.08	8.0	8.0	0.26	69.0	67.0	6.104647188770526	288.0032976714523	162.2296173044925	1052.8413616819607	81.2587022781372	95.39486765861513	96.88411951065063
0224_sub-MSC04	ds000224	ds000224/sub-MSC04/ses-struct01/anat/sub-MSC04_ses-struct01_run-01_T1w.nii.gz	28.5	f	0.5129975	3.0	siemens	trio	88.99	77.72	91.47	79.94	8.0	3.5	0.38	68.0	62.0	5.028621323254643	244.96289853601775	149.7504159733777	1047.2988001871317	83.29091668128967	95.5473005771637	96.68034315109252
0224_sub-MSC05	ds000224	ds000224/sub-MSC05/ses-struct01/anat/sub-MSC05_ses-struct01_run-01_T1w.nii.gz	27.5	m	0.51300246	3.0	siemens	trio	88.99	75.86	88.74	78.25	20.0	15.0	0.63	68.0	67.0	5.094934093708894	247.61477386898696	165.72379367720467	1146.3658338667053	80.31091690063477	94.83856558799744	96.9717025756836
0224_sub-MSC06	ds000224	ds000224/sub-MSC06/ses-struct01/anat/sub-MSC06_ses-struct01_run-01_T1w.nii.gz	24.5	f	0.5129975	3.0	siemens	trio	88.99	75.87	90.97	78.26	20.0	10.5	0.71	69.0	65.0	4.597738810947963	227.72759804375053	168.5524126455907	1087.3535984581488	86.29478812217712	95.41014432907104	96.6953694820404
0224_sub-MSC07	ds000224	ds000224/sub-MSC07/ses-struct01/anat/sub-MSC07_ses-struct01_run-01_T1w.nii.gz	31.5	f	0.51300347	3.0	siemens	trio	88.99	78.03	91.39	80.22	146.5	146.5	0.47	65.0	64.0	4.830930281658562	237.0544919856196	153.24459234608986	895.4171740901634	86.0382616519928	95.9216058254242	96.97776436805724
0224_sub-MSC08	ds000224	ds000224/sub-MSC08/ses-struct01/anat/sub-MSC08_ses-struct01_run-01_T1w.nii.gz	27.5	f	0.5130003	3.0	siemens	trio	88.99	74.96	90.39	77.43	20.0	11.5	0.59	69.0	66.0	5.316289882270657	256.46928215312454	168.88519134775376	1085.4335661981054	81.833416223526	95.47885060310364	96.66974544525146
0224_sub-MSC09	ds000224	ds000224/sub-MSC09/ses-struct01/anat/sub-MSC09_ses-struct01_run-01_T1w.nii.gz	26.5	m	0.51300216	3.0	siemens	trio	88.99	76.89	90.49	79.18	14.0	10.5	0.75	73.0	73.0	5.144707037478076	249.60573005592272	172.21297836938436	990.2679271148844	80.90236186981201	94.98253464698792	96.77299857139587
0224_sub-MSC10	ds000224	ds000224/sub-MSC10/ses-struct01/anat/sub-MSC10_ses-struct01_run-01_T1w.nii.gz	31.5	m	0.5129975	3.0	siemens	trio	88.99	75.69	90.91	78.1	8.0	8.5	0.16	63.0	57.0	5.771514736876195	274.6786350808798	155.90682196339435	926.4432669333719	88.79280686378479	95.55824398994446	97.066068649292
0229_sub-01	ds000229	ds000229/sub-01/anat/sub-01_T1w.nii.gz	24.5	f	1.0	3.0	siemens	trio	85.0	81.7	92.97	82.93	26.0	13.5	0.66	69.0	0.07	4.742954409852319	205.81817639409277	108.15307820299502	775.6746319119919	79.32676672935486	95.15748620033264	97.44056463241576
0229_sub-02	ds000229	ds000229/sub-02/anat/sub-02_T1w.nii.gz	21.5	m	1.0	3.0	siemens	trio	85.0	80.01	92.23	81.63	54.0	24.5	1.86	69.0	86.0	4.0609332493373325	178.53732997349329	117.63727121464227	710.5591145205688	79.97111678123474	94.86196637153624	97.57001399993896
0229_sub-03	ds000229	ds000229/sub-03/anat/sub-03_T1w.nii.gz	25.5	m	1.0	3.0	siemens	trio	85.0	82.65	93.16	83.6	18.0	13.0	0.62	65.0	69.0	4.659191540309362	202.46766161237446	101.66389351081531	671.0610211553897	84.75792407989502	95.95832228660583	97.7194368839264
0229_sub-04	ds000229	ds000229/sub-04/anat/sub-04_T1w.nii.gz	21.5	f	1.0	3.0	siemens	trio	85.0	82.53	94.57	83.52	54.0	19.0	1.31	73.0	81.0	4.207837435663961	184.41349742655845	111.14808652246256	659.5758989264485	74.81893301010132	95.78947424888612	97.5823700428009
0229_sub-05	ds000229	ds000229/sub-05/anat/sub-05_T1w.nii.gz	29.5	m	1.0	3.0	siemens	trio	85.0	82.8	92.44	83.7	20.0	11.0	0.37	63.0	63.0	4.133422909950723	181.43691639802893	116.13976705490849	824.5583774223178	85.08008122444153	95.49415111541748	97.60726690292358
0229_sub-06	ds000229	ds000229/sub-06/anat/sub-06_T1w.nii.gz	24.5	f	1.0	3.0	siemens	trio	85.0	82.11	93.47	83.23	105.5	105.5	0.36	0.06	61.0	4.964176197441257	214.6670478976503	108.15307820299502	730.1617459898973	89.2380952835083	95.89970111846924	97.34060168266296
0229_sub-07	ds000229	ds000229/sub-07/anat/sub-07_T1w.nii.gz	25.5	f	1.0	3.0	siemens	trio	85.0	82.03	93.44	83.17	10.0	4.5	0.39	0.06	0.06	4.349440360555843	190.07761442223372	110.14975041597339	663.0162315162826	88.77509832382202	95.83159685134888	97.39670753479004
0229_sub-08	ds000229	ds000229/sub-08/anat/sub-08_T1w.nii.gz	28.5	f	1.0	3.0	siemens	trio	85.0	83.27	93.93	84.01	18.0	10.0	0.59	68.0	71.0	4.9488507484903135	214.05402993961255	113.477537437604	776.4982842360741	84.80780720710754	95.71383595466614	97.2555935382843
0229_sub-09	ds000229	ds000229/sub-09/anat/sub-09_T1w.nii.gz	24.5	m	1.0	3.0	siemens	trio	85.0	84.33	92.36	84.65	8.0	7.0	0.12	0.06	0.06	4.636475212719976	201.55900850879902	119.13477537437605	675.5811048952676	87.94171214103699	96.0232436656952	97.5595772266388
0229_sub-10	ds000229	ds000229/sub-10/anat/sub-10_T1w.nii.gz	28.5	m	1.0	3.0	siemens	trio	85.0	85.15	93.42	85.07	22.0	13.0	1.05	66.0	75.0	4.882415654707928	211.3966261883171	116.13976705490849	713.4577880130918	84.05519127845764	95.30412554740906	97.76012897491456
0229_sub-11	ds000229	ds000229/sub-11/anat/sub-11_T1w.nii.gz	19.5	m	1.0	3.0	siemens	trio	85.0	83.18	91.84	83.95	16.0	10.5	0.28	62.0	65.0	4.243296798394652	185.83187193578607	115.1414309484193	672.9196255463185	85.5311930179596	95.84530591964722	97.78406023979188
0229_sub-12	ds000229	ds000229/sub-12/anat/sub-12_T1w.nii.gz	19.5	f	1.0	3.0	siemens	trio	85.0	83.6	92.29	84.22	28.0	14.5	1.64	73.0	88.0	4.847023438434211	209.98093753736842	99.00166389351082	663.2802894552092	84.44342017173767	95.3896939754486	97.38219976425172
0229_sub-13	ds000229	ds000229/sub-13/anat/sub-13_T1w.nii.gz	31.5	f	1.0	3.0	siemens	trio	85.0	84.92	92.74	84.96	38.0	16.0	1.08	66.0	75.0	4.400181964952118	192.10727859808472	99.50083194675541	550.183256354386	83.56879353523254	94.98509168624878	97.28627800941469
0229_sub-14	ds000229	ds000229/sub-14/anat/sub-14_T1w.nii.gz	19.5	m	1.0	3.0	siemens	trio	85.0	80.73	94.13	82.2	10.0	7.0	0.12	62.0	61.0	4.82546057019915	209.11842280796597	111.3144758735441	683.8621664565349	89.23534750938416	96.20224237442017	97.61009216308594
0229_sub-15	ds000229	ds000229/sub-15/anat/sub-15_T1w.nii.gz	28.5	m	1.0	3.0	siemens	trio	85.0	79.56	92.55	81.27	3417.5	3417.5	0.9	65.0	0.07	4.534126106573611	197.46504426294442	102.99500831946756	607.136946041838	81.19570016860962	94.42899823188782	97.44999408721924
0232_sub-01	ds000232	ds000232/sub-01/ses-01/anat/sub-01_ses-01_T1w.nii.gz	27.5	f	1.0	3.0	siemens	trio	85.0	86.43	91.84	85.62	12.0	12.5	0.19	62.0	0.06	5.35911920119305	230.464768047722	104.82529118136439	664.6585838647608	90.2549147605896	96.50522470474245	97.49091863632202
0232_sub-02	ds000232	ds000232/sub-02/ses-01/anat/sub-02_ses-01_T1w.nii.gz	29.5	f	0.9999979	3.0	siemens	trio	85.0	86.39	92.42	85.61	26.0	16.0	0.88	69.0	74.0	4.623684591176558	201.04743436219547	103.66056572379368	625.9985361007758	83.70681405067444	96.4504897594452	97.61722087860107
0232_sub-03	ds000232	ds000232/sub-03/ses-01/anat/sub-03_ses-01_T1w.nii.gz	25.5	f	1.0	3.0	siemens	trio	85.0	84.06	93.26	84.49	18.0	15.0	0.41	69.0	0.07	5.538253978807099	237.63015915228394	101.49750415973378	683.6121155334022	86.2434446811676	96.45144939422607	97.29209542274477
0232_sub-04	ds000232	ds000232/sub-04/ses-01/anat/sub-04_ses-01_T1w.nii.gz	30.5	f	1.0	3.0	siemens	trio	85.0	85.76	93.31	85.35	40.0	23.5	1.25	69.0	82.0	4.204347863489267	184.27391453957068	116.63893510815308	643.0684048613931	87.00608611106873	96.47600650787354	97.466242313385
0232_sub-05	ds000232	ds000232/sub-05/ses-01/anat/sub-05_ses-01_T1w.nii.gz	38.5	f	1.0	3.0	siemens	trio	85.0	82.81	92.78	83.71	6.0	4.5	0.07	62.0	59.0	5.0433243537435715	217.83297414974285	100.66555740432612	663.8623842611814	91.60593152046204	95.83949446678162	96.48873209953308
0232_sub-06	ds000232	ds000232/sub-06/ses-01/anat/sub-06_ses-01_T1w.nii.gz	22.5	f	1.0	3.0	siemens	trio	85.0	86.53	92.23	85.66	10.0	8.0	0.19	64.0	61.0	4.885075335599938	211.5030134239975	106.65557404326124	621.087257938764	90.46799540519714	96.7138409614563	97.34850525856018
0232_sub-07	ds000232	ds000232/sub-07/ses-01/anat/sub-07_ses-01_T1w.nii.gz	31.5	m	1.0	3.0	siemens	trio	85.0	85.15	91.19	85.07	42.0	22.0	0.95	72.0	77.0	4.687643051147461	203.60572204589843	100.0	586.5948057513698	85.674649477005	96.19101881980896	96.88668847084044
0232_sub-08	ds000232	ds000232/sub-08/ses-01/anat/sub-08_ses-01_T1w.nii.gz	36.5	m	1.0	3.0	siemens	trio	85.0	83.7	91.47	84.28	812.5	812.5	0.22	61.0	0.06	4.571087798293756	198.94351193175024	130.11647254575706	883.4971207167047	91.08940958976746	96.06395363807678	97.39990830421448
0232_sub-09	ds000232	ds000232/sub-09/ses-01/anat/sub-09_ses-01_T1w.nii.gz	37.5	m	1.0000005	3.0	siemens	trio	85.0	86.9	91.36	85.79	14.0	12.0	0.47	0.06	61.0	4.467196075283751	194.7878309363576	124.45923460898503	878.7576787960842	87.78513669967651	96.25059366226196	97.68531322479248
0232_sub-10	ds000232	ds000232/sub-10/ses-01/anat/sub-10_ses-01_T1w.nii.gz	24.5	f	1.0	3.0	siemens	trio	85.0	85.89	93.63	85.41	22.0	14.5	0.67	65.0	65.0	4.9239160576645205	213.0566423065808	118.63560732113145	714.0990420054173	88.55212330818176	96.64876461029051	97.91382551193236
0233_sub-rid000001	ds000233	ds000233/sub-rid000001/anat/sub-rid000001_T1w.nii.gz	24.5	m	0.87890625	3.0	philips	achieva	85.82	73.6	93.5	76.14	22.0	17.5	0.51	66.0	68.0	4.793537100967096	211.28092107572087	186.52246256239602	1245.7740540738153	83.21909308433533	95.71983218193054	97.95922040939332
0233_sub-rid000012	ds000233	ds000233/sub-rid000012/anat/sub-rid000012_T1w.nii.gz	24.5	f	0.87890625	3.0	philips	achieva	85.82	72.06	93.86	74.75	22.0	13.0	0.74	66.0	68.0	4.79363947498555	211.28501603645904	174.0432612312812	1022.2361675942465	87.10566759109497	96.46404385566711	97.80129194259644
0233_sub-rid000017	ds000233	ds000233/sub-rid000017/anat/sub-rid000017_T1w.nii.gz	24.5	m	0.87890625	3.0	philips	achieva	85.82	71.32	92.81	74.07	6.0	12.0	0.05	66.0	64.0	4.860845293317522	213.9732487697379	162.39600665557404	1054.5243306014765	84.25506949424744	95.9283173084259	97.67472743988036
0233_sub-rid000024	ds000233	ds000233/sub-rid000024/anat/sub-rid000024_T1w.nii.gz	24.5	f	0.87890625	3.0	philips	achieva	85.82	76.64	93.12	78.85	26.0	21.5	0.67	65.0	64.0	5.172533405070401	226.44077323985306	159.90016638935109	1062.1394599069838	86.7140531539917	96.15952968597412	97.72570729255676
0233_sub-rid000027	ds000233	ds000233/sub-rid000027/anat/sub-rid000027_T1w.nii.gz	25.5	m	0.87890625	3.0	philips	achieva	85.82	74.26	93.09	76.73	28.0	22.5	0.66	64.0	65.0	4.98825404108787	219.06959868055185	137.2712146422629	799.9205856068912	82.73939490318298	95.90797424316406	97.99082279205322
0233_sub-rid000031	ds000233	ds000233/sub-rid000031/anat/sub-rid000031_T1w.nii.gz	28.5	f	0.87890625	3.0	philips	achieva	85.82	75.86	93.67	78.17	128.0	128.0	0.41	67.0	0.07	4.872809624185368	214.45182200445174	134.77537437603993	838.1304775339121	83.03602933883667	95.80864906311037	97.89128303527832
0233_sub-rid000032	ds000233	ds000233/sub-rid000032/anat/sub-rid000032_T1w.nii.gz	24.5	f	0.87890625	3.0	philips	achieva	85.82	76.55	93.49	78.77	8.0	8.0	0.09	62.0	59.0	4.401807006524534	195.6117172980184	131.61397670549084	911.4644328497964	82.51248598098755	96.37067317962646	98.1492280960083
0233_sub-rid000033	ds000233	ds000233/sub-rid000033/anat/sub-rid000033_T1w.nii.gz	26.5	m	0.87890625	3.0	philips	achieva	85.82	72.98	93.64	75.57	10.0	10.0	0.19	67.0	63.0	4.4113703163302675	195.99424969024773	101.49750415973378	563.0456926896744	86.76404356956482	96.63391709327698	97.70522713661194
0233_sub-rid000034	ds000233	ds000233/sub-rid000034/anat/sub-rid000034_T1w.nii.gz	28.5	f	0.87890625	3.0	philips	achieva	85.82	75.05	93.17	77.44	16.0	15.0	0.35	69.0	71.0	4.870239666530063	214.34902369823953	136.93843594009985	770.2382716402949	77.72021293640137	95.67793607711792	98.18813800811768
0233_sub-rid000036	ds000233	ds000233/sub-rid000036/anat/sub-rid000036_T1w.nii.gz	26.5	f	0.87890625	3.0	philips	achieva	85.82	72.79	93.06	75.41	10.0	10.5	0.15	0.06	58.0	4.7698786793922885	210.33458421272857	117.13810316139768	759.4290758095866	86.00040078163147	96.4673638343811	97.77655601501463
0233_sub-rid000037	ds000233	ds000233/sub-rid000037/anat/sub-rid000037_T1w.nii.gz	31.5	m	0.87890625	3.0	philips	achieva	85.82	75.63	92.95	77.96	65.0	65.0	0.07	63.0	59.0	4.439436854148397	197.11691120297291	138.10316139767056	861.0963081061866	84.17564034461975	96.03785872459412	98.1710135936737
0233_sub-rid000041	ds000233	ds000233/sub-rid000041/anat/sub-rid000041_T1w.nii.gz	21.5	f	0.87890625	3.0	philips	achieva	85.82	75.58	93.09	77.91	42.0	29.0	1.1	75.0	84.0	4.2581623427721915	189.8659307479247	138.60232945091514	936.8868497767805	76.88003182411194	95.92588543891908	97.9791224002838
0236_sub-01	ds000236	ds000236/sub-01/anat/sub-01_T1w.nii.gz	74.5	f	0.5120000243186951	3.0	siemens	trio	89.0	74.17	88.07	76.71	128.5	128.5	0.34	0.06	59.0	4.168267639315858	210.67686264396602	173.5440931780366	1182.9701076408214	87.40453720092773	95.88191509246826	97.33611345291138
0236_sub-02	ds000236	ds000236/sub-02/anat/sub-02_T1w.nii.gz	64.5	m	0.5120001	3.0	siemens	trio	89.0	79.13	89.34	81.22	8.0	8.0	0.11	58.0	56.0	4.819938698593451	236.74369527121698	188.6855241264559	1153.932728908763	90.75353741645812	94.70993280410768	96.52235507965088
0236_sub-03	ds000236	ds000236/sub-03/anat/sub-03_T1w.nii.gz	75.5	m	0.5120000243186951	3.0	siemens	trio	89.0	77.99	87.03	80.19	8.0	4.0	0.04	54.0	51.0	4.795155914462343	235.7523936498254	236.43926788685525	1473.993823433821	91.78183078765868	93.84282231330872	96.08697295188904
0236_sub-04	ds000236	ds000236/sub-04/anat/sub-04_T1w.nii.gz	69.5	f	0.5120000243186951	3.0	siemens	trio	89.0	73.21	90.09	75.83	8.0	7.0	0.16	57.0	56.0	5.1140049525669635	248.50635517401025	200.16638935108153	1264.013417265863	90.5153751373291	95.61419486999512	97.24392294883728
0236_sub-05	ds000236	ds000236/sub-05/anat/sub-05_T1w.nii.gz	69.5	m	0.5120000243186951	3.0	siemens	trio	89.0	76.66	88.16	78.98	10.0	8.5	0.29	57.0	55.0	4.3105938969826205	216.36991295063652	247.25457570715474	1582.3882920870597	85.11549830436707	93.69694590568542	96.26524448394775
0236_sub-06	ds000236	ds000236/sub-06/anat/sub-06_T1w.nii.gz	69.5	f	0.5120000243186951	3.0	siemens	trio	89.0	77.21	89.45	79.48	8.0	7.0	0.16	61.0	58.0	5.097278575507962	247.8373000916502	197.67054908485858	1347.7347659363234	87.50314712524414	94.10511255264282	95.87010741233826
0236_sub-07	ds000236	ds000236/sub-07/anat/sub-07_T1w.nii.gz	75.5	m	0.5120000243186951	3.0	siemens	trio	89.0	77.65	89.33	79.88	10.0	7.0	0.22	61.0	57.0	4.4453031189587655	221.75828182968232	208.98502495840268	1362.0340501660103	89.03676867485046	93.88030171394348	96.12067937850952
0236_sub-08	ds000236	ds000236/sub-08/anat/sub-08_T1w.nii.gz	83.5	f	0.5120000243186951	3.0	siemens	trio	89.0	75.23	88.81	77.68	6.0	4.0	0.07	58.0	56.0	4.990115457651566	243.55077537739433	180.36605657237936	1119.3617014691138	91.64980053901672	94.47524547576904	96.11298441886902
0236_sub-09	ds000236	ds000236/sub-09/anat/sub-09_T1w.nii.gz	73.5	f	0.5120000243186951	3.0	siemens	trio	89.0	78.43	87.39	80.59	85.0	85.0	0.12	59.0	55.0	4.911088651540328	240.38970313294482	191.51414309484193	1164.7565372900924	92.43857860565186	94.56889629364014	95.85663676261902
0236_sub-10	ds000236	ds000236/sub-10/anat/sub-10_T1w.nii.gz	61.5	m	0.5120000243186951	3.0	siemens	trio	89.0	68.24	88.82	71.29	42.0	20.5	1.15	73.0	77.0	6.8835493983054645	319.2881330035503	205.99001663893512	1392.5391436844247	87.58466243743896	94.74948644638062	96.30760550498962
0236_sub-11	ds000236	ds000236/sub-11/anat/sub-11_T1w.nii.gz	77.5	f	0.5120000243186951	3.0	siemens	trio	89.0	80.15	90.28	82.13	86.0	86.0	0.18	63.0	53.0	5.126154179475745	248.9923242503615	208.48585690515807	1246.5186866217011	92.21062660217284	93.24649572372437	92.86346435546876
0236_sub-12	ds000236	ds000236/sub-12/anat/sub-12_T1w.nii.gz	77.5	f	0.5120000243186951	3.0	siemens	trio	89.0	78.63	89.25	80.76	6.0	6.5	0.05	0.06	58.0	4.937338147844587	241.43968298511516	198.00332778702165	1297.1231705009516	92.0922875404358	95.3532338142395	96.7870831489563
0236_sub-13	ds000236	ds000236/sub-13/anat/sub-13_T1w.nii.gz	69.5	f	0.5120000243186951	3.0	siemens	trio	89.0	77.53	86.49	79.77	125.5	125.5	0.25	61.0	59.0	4.3731554187074	218.87237381962768	169.2179700499168	1155.980005058488	91.60515069961548	94.66228485107422	95.63969373703004
0236_sub-15	ds000236	ds000236/sub-15/anat/sub-15_T1w.nii.gz	84.5	f	0.5120000243186951	3.0	siemens	trio	89.0	71.28	85.12	74.07	20.0	7.0	0.77	0.06	66.0	4.899894072085011	239.94191995473213	193.5108153078203	1257.5721173068875	90.29515981674194	92.54298806190492	93.7873601913452
0236_sub-16	ds000236	ds000236/sub-16/anat/sub-16_T1w.nii.gz	66.5	f	0.5120001	3.0	siemens	trio	89.0	71.67	88.51	74.42	12.0	6.0	0.37	62.0	62.0	4.767633554886798	234.65148952295087	178.53577371048254	1114.4798880332241	84.64363813400269	95.33747434616087	96.81446552276611
0236_sub-17	ds000236	ds000236/sub-17/anat/sub-17_T1w.nii.gz	75.5	f	0.5120000243186951	3.0	siemens	trio	89.0	76.15	87.54	78.51	128.5	128.5	0.35	63.0	67.0	4.63687497742322	229.4211561682605	178.369384359401	1068.6141879850968	91.5278434753418	93.95812749862672	95.31656503677368
0238_sub-01	ds000238	ds000238/sub-01/anat/sub-01_T1w.nii.gz	20.5	m	0.8862457	3.0	siemens	skyra	85.77	82.38	95.06	83.62	149.5	149.5	0.35	64.0	62.0	4.341163927195023	192.94377337275475	119.4675540765391	729.5490644503855	88.78675699234009	96.81438207626344	97.7222204208374
0238_sub-02	ds000238	ds000238/sub-02/anat/sub-02_T1w.nii.gz	19.5	f	1.0	3.0	siemens	skyra	85.0	84.52	94.98	84.75	22.0	14.0	1.1	68.0	73.0	4.720842497689383	204.93369990757532	103.66056572379368	697.3933618840244	86.80815100669861	96.93766832351685	97.99042344093324
0238_sub-03	ds000238	ds000238/sub-03/anat/sub-03_T1w.nii.gz	19.5	f	1.0	3.0	siemens	skyra	85.0	81.45	93.61	82.75	68.0	30.5	2.45	75.0	89.0	4.310242983759665	188.5097193503866	116.47254575707156	767.0068448350593	82.77965784072876	96.47504091262816	97.73934483528136
0238_sub-04	ds000238	ds000238/sub-04/anat/sub-04_T1w.nii.gz	21.5	m	1.0	3.0	siemens	skyra	85.0	84.66	94.1	84.82	18.0	13.5	0.27	63.0	63.0	4.754498540138711	206.27994160554846	119.80033277870217	843.7552333196716	85.71863770484924	96.4152455329895	97.70054817199708
0238_sub-05	ds000238	ds000238/sub-05/anat/sub-05_T1w.nii.gz	19.5	m	1.0	3.0	siemens	skyra	85.0	84.93	93.81	84.96	26.0	14.5	0.96	68.0	68.0	4.845003789784957	209.90015159139827	102.66222961730449	723.0731827318749	85.09652614593506	96.70477509498596	98.00018668174744
0238_sub-06	ds000238	ds000238/sub-06/anat/sub-06_T1w.nii.gz	19.5	m	1.0	3.0	siemens	skyra	85.0	81.59	94.35	82.86	68.5	68.5	0.14	65.0	63.0	5.015762874058315	216.7305149623326	107.65391014975042	744.5211504532737	87.54687309265137	96.60789966583252	97.93970584869383
0238_sub-07	ds000238	ds000238/sub-07/anat/sub-07_T1w.nii.gz	19.5	m	1.0	3.0	siemens	skyra	85.0	82.78	94.41	83.69	44.0	22.5	1.49	73.0	82.0	4.4521141052246085	194.18456420898434	107.15474209650583	760.4221750701524	87.44844794273376	96.87857627868652	97.94290661811829
0238_sub-08	ds000238	ds000238/sub-08/anat/sub-08_T1w.nii.gz	18.5	f	1.0	3.0	siemens	skyra	85.0	84.48	94.66	84.73	3614.5	3614.5	1.64	73.0	94.0	4.845982181782625	209.93928727130498	104.65890183028287	617.6044305474098	84.6829354763031	96.699458360672	97.99810647964478
0238_sub-09	ds000238	ds000238/sub-09/anat/sub-09_T1w.nii.gz	19.5	f	1.0	3.0	siemens	skyra	85.0	83.91	94.45	84.4	28.0	13.5	0.7	65.0	68.0	4.639004395932567	201.66017583730266	116.30615640599002	709.9517080279298	87.42684721946716	96.98994755744934	98.09142351150513
0238_sub-10	ds000238	ds000238/sub-10/anat/sub-10_T1w.nii.gz	20.5	f	1.0	3.0	siemens	skyra	85.0	84.12	94.12	84.53	52.0	26.5	2.03	77.0	93.0	4.284337686032664	187.47350744130657	126.955074875208	779.4177807572034	82.31728076934814	96.5782344341278	97.73651957511902
0238_sub-11	ds000238	ds000238/sub-11/anat/sub-11_T1w.nii.gz	21.5	m	1.0	3.0	siemens	skyra	85.0	83.44	94.27	84.12	50.0	26.5	1.45	75.0	93.0	4.55847827755675	198.43913110227	122.79534109816971	789.204117741956	87.54361867904663	96.94396257400513	97.80978560447691
0238_sub-12	ds000238	ds000238/sub-12/anat/sub-12_T1w.nii.gz	19.5	f	1.0	3.0	siemens	skyra	85.0	85.25	94.45	85.12	107.5	107.5	0.4	64.0	62.0	4.316662476987254	188.76649907949016	118.80199667221298	785.4856459085541	88.94879817962646	96.5797483921051	97.496235370636
0238_sub-13	ds000238	ds000238/sub-13/anat/sub-13_T1w.nii.gz	19.5	m	1.0	3.0	siemens	skyra	85.0	81.85	94.11	83.04	78.0	30.5	2.27	74.0	93.0	3.9829227875690068	175.41691150276026	112.47920133111481	669.1713366080788	83.14490914344788	96.25987410545348	97.83467054367064
0238_sub-14	ds000238	ds000238/sub-14/anat/sub-14_T1w.nii.gz	27.5	m	1.0	3.0	siemens	skyra	85.0	85.93	94.52	85.43	10.0	9.0	0.3	65.0	64.0	4.701525532469458	204.1610212987783	118.30282861896839	652.5754934618601	79.80381846427917	95.4253315925598	97.70967364311218
0238_sub-15	ds000238	ds000238/sub-15/anat/sub-15_T1w.nii.gz	22.5	f	1.0	3.0	siemens	skyra	85.0	83.43	94.91	84.11	112.0	32.0	4.26	84.0	106.0	4.401635539774992	192.16542159099967	118.13643926788686	727.4744767315818	83.44008922576904	96.72484397888184	97.73550033569336
0238_sub-16	ds000238	ds000238/sub-16/anat/sub-16_T1w.nii.gz	19.5	m	1.0	3.0	siemens	skyra	85.0	84.84	93.94	84.92	16.0	11.5	0.34	0.07	68.0	3.9316987991333012	173.36795196533205	114.64226289517471	687.22259191088	85.10987162590027	96.92500829696657	97.76229858398438
0238_sub-17	ds000238	ds000238/sub-17/anat/sub-17_T1w.nii.gz	32.5	m	1.0	3.0	siemens	skyra	85.0	85.19	95.04	85.09	6.0	10.5	0.07	59.0	58.0	4.603175435747419	200.22701742989673	130.61564059900167	915.0419438036095	87.67949938774109	96.45020961761476	97.69584536552428
0238_sub-18	ds000238	ds000238/sub-18/anat/sub-18_T1w.nii.gz	35.5	f	1.0	3.0	siemens	skyra	85.0	83.19	94.93	83.96	85.5	85.5	0.91	68.0	82.0	4.336345147113411	189.55380588453644	129.45091514143095	896.8870081088087	89.0711784362793	97.04504609107973	97.7742612361908
0238_sub-19	ds000238	ds000238/sub-19/anat/sub-19_T1w.nii.gz	25.5	m	1.0	3.0	siemens	skyra	85.0	86.07	94.42	85.48	10.0	12.0	0.2	65.0	63.0	3.812699220618423	168.6079688247369	113.97670549084859	793.3671356686839	85.09385585784912	95.99095582962036	97.79583811759947
0238_sub-20	ds000238	ds000238/sub-20/anat/sub-20_T1w.nii.gz	27.5	m	1.0	3.0	siemens	skyra	85.0	83.89	94.41	84.39	148.0	148.0	0.32	65.0	64.0	4.781100020116689	207.34400080466756	115.97337770382696	764.5409521890485	87.42554783821106	96.81379795074464	97.81814813613892
0238_sub-21	ds000238	ds000238/sub-21/anat/sub-21_T1w.nii.gz	20.5	m	1.0	3.0	siemens	skyra	85.0	84.96	94.91	84.98	10.0	10.0	0.58	0.07	0.07	4.438931114819585	193.6572445927834	99.50083194675541	598.5518329397877	79.9345850944519	96.40983939170836	98.11749458312988
0238_sub-22	ds000238	ds000238/sub-22/anat/sub-22_T1w.nii.gz	26.5	m	1.0	3.0	siemens	skyra	85.0	83.39	93.64	84.09	18.0	15.0	0.32	62.0	0.06	5.431375114285216	233.35500457140864	115.97337770382696	743.7108534798608	83.49323868751526	96.37674689292908	98.06308150291444
0238_sub-23	ds000238	ds000238/sub-23/anat/sub-23_T1w.nii.gz	21.5	m	1.0	3.0	siemens	skyra	85.0	86.45	94.44	85.63	28.0	10.5	0.63	67.0	0.07	4.859154662307428	210.4661864922971	106.4891846921797	736.9650081432745	87.23134398460388	96.66972756385805	97.78095483779909
0238_sub-24	ds000238	ds000238/sub-24/anat/sub-24_T1w.nii.gz	19.5	f	1.0	3.0	siemens	skyra	85.0	83.87	95.29	84.38	14.0	12.0	0.85	69.0	79.0	4.847687896417112	210.00751585668448	104.49251247920134	581.0060737445622	86.19681596755981	97.11540937423706	97.72694706916808
0238_sub-25	ds000238	ds000238/sub-25/anat/sub-25_T1w.nii.gz	22.5	m	1.0	3.0	siemens	skyra	85.0	83.34	94.94	84.05	20.0	12.0	0.59	67.0	65.0	4.754423608585279	206.27694434341115	114.14309484193012	782.5729760510609	84.83174443244934	96.71522378921507	97.81062602996826
0238_sub-26	ds000238	ds000238/sub-26/anat/sub-26_T1w.nii.gz	21.5	f	1.0	3.0	siemens	skyra	85.0	83.75	95.12	84.31	30.0	20.5	0.74	68.0	75.0	4.123689301159917	181.04757204639668	122.29617304492513	682.1909582656242	84.55368876457214	96.65493369102478	97.96897172927856
0238_sub-27	ds000238	ds000238/sub-27/anat/sub-27_T1w.nii.gz	23.5	m	1.0	3.0	siemens	skyra	85.0	85.28	94.61	85.14	14.0	12.0	0.52	64.0	63.0	5.276013004536531	227.14052018146123	115.97337770382696	797.2252062428711	84.01519060134888	96.76690697669984	97.69572615623474
0238_sub-28	ds000238	ds000238/sub-28/anat/sub-28_T1w.nii.gz	21.5	f	1.0	3.0	siemens	skyra	85.0	83.17	94.8	83.95	36.0	17.5	0.94	73.0	0.08	4.9390367585785535	213.66147034314213	108.31946755407654	747.0157608319746	83.5263192653656	96.96211218833923	97.8578507900238
0238_sub-29	ds000238	ds000238/sub-29/anat/sub-29_T1w.nii.gz	18.5	f	1.0	3.0	siemens	skyra	85.0	81.46	94.15	82.76	102.0	33.5	3.67	76.0	97.0	4.980880192347934	215.33520769391734	121.13144758735442	676.785461765751	84.77604389190674	96.97624444961548	97.88358211517334
0238_sub-30	ds000238	ds000238/sub-30/anat/sub-30_T1w.nii.gz	19.5	f	1.0	3.0	siemens	skyra	85.0	85.03	94.48	85.02	26.0	12.0	0.52	67.0	67.0	4.828152072672941	209.22608290691764	104.99168053244593	689.8751422923716	85.037362575531	96.9509482383728	98.02365899086
0238_sub-31	ds000238	ds000238/sub-31/anat/sub-31_T1w.nii.gz	20.5	f	1.0	3.0	siemens	skyra	85.0	83.5	95.34	84.16	811.0	811.0	0.23	69.0	68.0	4.153484130392269	182.23936521569075	99.50083194675541	630.1846148625795	86.76103949546814	97.17404842376708	97.67532348632812
0238_sub-32	ds000238	ds000238/sub-32/anat/sub-32_T1w.nii.gz	21.5	f	1.0	3.0	siemens	skyra	85.0	86.34	95.22	85.59	20.0	16.0	0.76	68.0	72.0	4.429668504364636	193.28674017458542	113.31114808652246	651.0569006343429	80.54277896881104	96.1526870727539	97.92011380195618
0238_sub-33	ds000238	ds000238/sub-33/anat/sub-33_T1w.nii.gz	20.5	f	1.0	3.0	siemens	skyra	85.0	82.27	95.2	83.34	18.0	19.5	0.58	73.0	74.0	4.388626643589564	191.64506574358256	116.30615640599002	665.722787535475	81.66584968566895	96.51367664337158	97.90084958076476
0238_sub-34	ds000238	ds000238/sub-34/anat/sub-34_T1w.nii.gz	21.5	f	1.0	3.0	siemens	skyra	85.0	83.13	93.8	83.92	34.0	21.0	1.36	73.0	85.0	4.661348985165965	202.5539594066386	118.46921797004993	804.3878252134047	87.30967044830322	97.04149961471558	97.62041568756104
0238_sub-35	ds000238	ds000238/sub-35/anat/sub-35_T1w.nii.gz	24.5	m	1.0	3.0	siemens	skyra	85.0	84.73	94.42	84.86	30.0	20.0	1.33	69.0	82.0	4.658059100715481	202.42236402861923	123.46089850249585	794.8645497673688	88.00709843635559	96.87747359275818	97.91008830070496
0240_sub-01	ds000240	ds000240/sub-01/anat/sub-01_T1w.nii.gz	21.5	f	0.9536743	3.0	siemens	trio	85.31	76.03	96.24	78.29	22.0	12.5	0.91	0.07	78.0	4.517598736042879	197.991193254209	93.34442595673877	687.3328269833064	89.5645260810852	96.44162654876708	97.44904041290285
0240_sub-02	ds000240	ds000240/sub-02/anat/sub-02_T1w.nii.gz	24.5	f	0.9536743	3.0	siemens	trio	85.31	77.71	96.04	79.75	24.0	20.0	0.67	0.07	69.0	4.911239390470543	213.73681943131558	98.66888519134775	720.8785554576688	84.84397530555725	96.18905186653136	97.34549522399902
0240_sub-03	ds000240	ds000240/sub-03/anat/sub-03_T1w.nii.gz	26.5	f	0.9536743	3.0	siemens	trio	85.31	77.39	96.07	79.47	32.0	20.0	1.13	76.0	82.0	4.7022003057051664	205.37525604070052	98.3361064891847	720.8563986928532	88.0092978477478	96.46978974342346	96.99495434761047
0240_sub-04	ds000240	ds000240/sub-04/anat/sub-04_T1w.nii.gz	29.5	f	0.9536743	3.0	siemens	trio	85.31	76.2	94.42	78.43	32.0	16.5	0.85	69.0	68.0	4.689393724714006	204.8629928010541	102.1630615640599	570.2651036731531	84.13329720497131	96.18005752563477	97.2990095615387
0240_sub-05	ds000240	ds000240/sub-05/anat/sub-05_T1w.nii.gz	26.5	m	0.9536743	3.0	siemens	trio	85.31	78.45	93.52	80.39	36.0	18.0	0.71	0.07	0.07	4.28434790397177	188.66115997136467	88.18635607321131	645.7412273927923	88.42571377754211	96.00309133529665	97.01693058013916
0240_sub-06	ds000240	ds000240/sub-06/anat/sub-06_T1w.nii.gz	23.5	f	0.9536743	3.0	siemens	trio	85.31	79.6	95.9	81.35	18.0	14.5	0.49	0.07	65.0	4.3235372037303685	190.2287319617086	95.84026622296173	555.4419218041126	87.47034668922424	96.80640697479248	97.32940793037416
0240_sub-07	ds000240	ds000240/sub-07/anat/sub-07_T1w.nii.gz	32.5	m	0.9536743	3.0	siemens	trio	85.31	77.18	94.3	79.29	12.0	18.0	0.25	67.0	65.0	4.805040748751893	209.4888737625696	101.66389351081531	635.0254519517223	86.02790236473083	96.35852575302124	97.57174849510191
0240_sub-08	ds000240	ds000240/sub-08/anat/sub-08_T1w.nii.gz	23.5	m	0.9536743	3.0	siemens	trio	85.31	76.9	94.01	79.05	10.0	7.0	0.35	71.0	69.0	4.687393928060726	204.7830009349229	96.67221297836939	663.2743111643451	87.44604587554932	95.73220610618591	96.98201417922974
0240_sub-09	ds000240	ds000240/sub-09/anat/sub-09_T1w.nii.gz	22.5	m	0.9536743	3.0	siemens	trio	85.31	77.86	94.61	79.89	16.0	15.0	0.54	67.0	66.0	4.630943220488879	202.52497263204904	92.01331114808653	523.0331864154464	86.78527474403381	96.2611198425293	97.34522700309752
0240_sub-10	ds000240	ds000240/sub-10/anat/sub-10_T1w.nii.gz	22.5	m	0.9536743	3.0	siemens	trio	85.31	76.99	94.19	79.13	6.0	6.0	0.1	65.0	63.0	4.32343950076979	190.22482384328546	87.52079866888519	567.1403211108659	86.39793395996094	96.0490882396698	97.22403287887572
0240_sub-11	ds000240	ds000240/sub-11/anat/sub-11_T1w.nii.gz	23.5	m	0.9536743	3.0	siemens	trio	85.31	76.94	96.06	79.08	16.0	14.5	0.83	69.0	74.0	4.390388702859684	192.90279192688124	97.67054908485858	555.2743496451991	89.77404832839966	96.63678407669067	97.47241735458374
0240_sub-12	ds000240	ds000240/sub-12/anat/sub-12_T1w.nii.gz	21.5	f	0.9536743	3.0	siemens	trio	85.31	77.23	96.31	79.34	2011.0	2011.0	0.69	0.07	69.0	5.851530931433852	251.34848106984796	96.33943427620633	530.6342213362586	88.1254494190216	96.5194821357727	97.28536009788512
0240_sub-13	ds000240	ds000240/sub-13/anat/sub-13_T1w.nii.gz	24.5	f	0.9536743	3.0	siemens	trio	85.31	79.62	95.38	81.36	10.0	6.0	0.2	71.0	66.0	4.909723048307457	213.67616574479214	89.51747088186356	489.8257224859197	86.06274127960205	96.67584896087646	97.30135798454285
0240_sub-14	ds000240	ds000240/sub-14/anat/sub-14_T1w.nii.gz	19.5	f	0.9536743	3.0	siemens	trio	85.31	76.4	95.94	78.61	8.0	6.5	0.16	0.07	67.0	5.539920476018167	238.88406285322054	97.67054908485858	589.6388069696437	86.81185245513916	96.73016667366028	97.3091721534729
0240_sub-15	ds000240	ds000240/sub-15/anat/sub-15_T1w.nii.gz	22.5	m	0.9536743	3.0	siemens	trio	85.31	79.03	95.08	80.88	10.0	12.0	0.32	0.07	68.0	5.616488456726074	241.94678208153684	97.33777038269551	516.9359673674367	86.07283234596252	96.70825004577635	97.80650734901428
0240_sub-16	ds000240	ds000240/sub-16/anat/sub-16_T1w.nii.gz	27.5	m	0.9536743	3.0	siemens	trio	85.31	79.51	95.9	81.28	86.5	86.5	0.15	0.07	65.0	4.806617620039959	209.55194861409223	101.16472545757073	625.1947842403379	90.44095277786256	96.95684909820557	97.45423197746275
0240_sub-17	ds000240	ds000240/sub-17/anat/sub-17_T1w.nii.gz	27.5	f	0.9536743	3.0	siemens	trio	85.31	77.21	94.58	79.32	38.0	15.5	1.41	73.0	81.0	5.170875374151735	224.12225877856326	96.1730449251248	641.4734210162298	88.65751028060913	96.23659253120422	97.05011248588562
0240_sub-18	ds000240	ds000240/sub-18/anat/sub-18_T1w.nii.gz	23.5	f	0.9536743	3.0	siemens	trio	85.31	80.64	96.15	82.19	30.0	19.0	1.0	78.0	86.0	5.180230529940858	224.4964650101282	94.50915141430949	578.4416370007976	87.19257712364197	96.05282545089722	96.59659266471864
0240_sub-19	ds000240	ds000240/sub-19/anat/sub-19_T1w.nii.gz	33.5	m	0.95367426	3.0	siemens	trio	85.31	79.54	94.15	81.3	18.0	11.5	0.34	0.07	71.0	4.942525260302485	214.9882553122127	114.97504159733778	644.781920103967	86.96020841598511	96.40451669692992	97.493714094162
0240_sub-20	ds000240	ds000240/sub-20/anat/sub-20_T1w.nii.gz	29.5	f	0.9536743	3.0	siemens	trio	85.31	78.88	95.73	80.75	10.0	11.5	0.24	64.0	62.0	4.2457680799523185	187.11796701058663	106.82196339434276	588.5637724047281	89.17091488838196	96.56552076339722	97.50908613204956
0240_sub-21	ds000240	ds000240/sub-21/anat/sub-21_T1w.nii.gz	27.5	m	0.9536744	3.0	siemens	trio	85.31	79.76	94.84	81.48	149.5	149.5	0.26	64.0	62.0	4.334831335106674	190.6804944977128	108.48585690515807	642.1793025529722	91.23862981796265	96.42309546470642	97.46699333190918
0240_sub-22	ds000240	ds000240/sub-22/anat/sub-22_T1w.nii.gz	26.5	m	0.95367426	3.0	siemens	trio	85.31	78.22	94.33	80.19	32.0	20.0	0.9	66.0	68.0	4.129134586879185	182.45262837528068	101.49750415973378	576.1925381087201	89.96352553367615	96.47638201713562	97.49842286109924
0240_sub-23	ds000240	ds000240/sub-23/anat/sub-23_T1w.nii.gz	25.5	f	0.9536743	3.0	siemens	trio	85.31	78.8	95.95	80.68	6.0	7.0	0.04	65.0	62.0	4.49502030197455	197.08805589147585	95.6738768718802	698.4939946435939	87.56353259086609	96.8574583530426	97.60940670967102
0240_sub-24	ds000240	ds000240/sub-24/anat/sub-24_T1w.nii.gz	31.5	m	0.95367426	3.0	siemens	trio	85.31	77.03	94.84	79.16	24.0	15.5	1.19	72.0	78.0	4.232788669819734	186.59879169290264	93.0116472545757	518.873044994817	89.95321393013	96.73545956611632	97.4790632724762
0240_sub-25	ds000240	ds000240/sub-25/anat/sub-25_T1w.nii.gz	25.5	f	0.95367426	3.0	siemens	trio	85.31	80.56	96.47	82.13	10.0	10.0	0.22	69.0	65.0	4.188345500401088	184.82106491615679	168.5524126455907	1127.7814874809992	87.06279397010803	96.95151448249815	97.6275086402893
0240_sub-26	ds000240	ds000240/sub-26/anat/sub-26_T1w.nii.gz	20.5	f	0.9536743	3.0	siemens	trio	85.31	77.12	95.96	79.24	8.0	10.0	0.1	72.0	67.0	3.9691445292258747	176.05302498152886	145.09151414309486	935.4375883482288	88.09386491775513	96.28407955169678	96.876859664917
0240_sub-27	ds000240	ds000240/sub-27/anat/sub-27_T1w.nii.gz	38.5	m	0.9536743	3.0	siemens	trio	85.31	78.12	95.28	80.1	22.0	17.0	0.64	68.0	66.0	4.063034641499422	179.80862947247073	164.7254575707155	1056.327383996859	87.91922330856323	96.25294208526611	97.57075309753418
0240_sub-28	ds000240	ds000240/sub-28/anat/sub-28_T1w.nii.gz	23.5	m	0.95367426	3.0	siemens	trio	85.31	75.08	95.08	77.44	28.0	15.0	0.93	0.07	78.0	5.041690261996522	218.95485537997416	175.540765391015	1113.331143184757	88.88960480690002	96.6680109500885	97.41162061691284
0240_sub-29	ds000240	ds000240/sub-29/anat/sub-29_T1w.nii.gz	23.5	m	0.9536743	3.0	siemens	trio	85.31	78.83	95.65	80.7	16.0	12.5	0.22	66.0	66.0	4.336594075572734	190.75100683540322	157.40432612312813	1090.4906152227902	90.80348014831544	96.53799533843994	97.5087344646454
0240_sub-30	ds000240	ds000240/sub-30/anat/sub-30_T1w.nii.gz	19.5	f	0.95367426	3.0	siemens	trio	85.31	78.38	96.43	80.32	42.0	26.0	1.54	85.0	92.0	4.152134875861965	183.3726399345919	158.06988352745424	973.1189550183275	88.60515356063843	96.5194582939148	96.31019830703735
0240_sub-31	ds000240	ds000240/sub-31/anat/sub-31_T1w.nii.gz	19.5	f	0.9536743	3.0	siemens	trio	85.31	74.78	95.56	77.17	44.0	17.0	0.92	0.07	0.07	4.260530374488051	187.70845879201593	158.56905158069884	1061.092150190775	87.0423972606659	96.57276272773744	97.42817282676695
0240_sub-32	ds000240	ds000240/sub-32/anat/sub-32_T1w.nii.gz	72.5	m	0.72647095	3.0	siemens	trio	87.02	82.17	92.38	83.7	2211.0	2211.0	0.39	61.0	61.0	5.154348198248416	232.17543359398303	184.02662229617306	1175.6768214933918	85.12645363807678	93.23856830596924	96.40749096870422
0240_sub-33	ds000240	ds000240/sub-33/anat/sub-33_T1w.nii.gz	67.5	m	0.72647095	3.0	siemens	trio	87.02	76.03	90.68	78.36	26.0	12.5	1.32	65.0	68.0	4.618826399044114	210.75456162581096	191.68053244592346	1192.1827335251453	87.26545572280884	94.94852423667908	96.76112532615662
0240_sub-34	ds000240	ds000240/sub-34/anat/sub-34_T1w.nii.gz	78.5	f	0.72647095	3.0	siemens	trio	87.02	72.59	90.04	75.25	18.0	12.5	0.74	65.0	68.0	5.081080806498624	229.2447379239914	195.0083194675541	1325.209186661156	89.95579481124878	91.41225814819336	94.42893266677856
0240_sub-35	ds000240	ds000240/sub-35/anat/sub-35_T1w.nii.gz	73.5	m	0.72647095	3.0	siemens	trio	87.02	78.01	85.7	80.13	22.0	16.0	0.51	59.0	61.0	4.689168540798888	213.56824729600194	220.4658901830283	1414.8881938729373	89.77181315422058	89.29199576377869	93.24114322662354
0240_sub-36	ds000240	ds000240/sub-36/anat/sub-36_T1w.nii.gz	65.5	f	0.72647095	3.0	siemens	trio	87.02	80.3	89.96	82.13	16.0	12.5	0.59	63.0	59.0	4.623831145617427	210.95475148874348	197.67054908485858	1174.7473884292026	87.17974424362183	94.94766592979433	96.15545272827148
0240_sub-37	ds000240	ds000240/sub-37/anat/sub-37_T1w.nii.gz	66.5	f	0.72647095	3.0	siemens	trio	87.02	82.52	91.33	83.98	12.0	11.0	0.66	67.0	0.07	4.362541510134327	200.5031660694195	179.70049916805326	1120.7478401993712	86.58143877983093	95.46138048171996	96.72226309776306
0240_sub-38	ds000240	ds000240/sub-38/anat/sub-38_T1w.nii.gz	67.5	m	0.72647095	3.0	siemens	trio	87.02	77.81	90.35	79.95	12.0	13.0	0.37	61.0	59.0	4.543918979411222	207.75826484049531	201.49750415973378	1331.4993455363215	86.4865243434906	94.66412663459778	96.41387462615968
0240_sub-39	ds000240	ds000240/sub-39/anat/sub-39_T1w.nii.gz	70.5	f	0.72647095	3.0	siemens	trio	87.02	77.13	90.07	79.35	12.0	9.0	0.38	59.0	59.0	4.0099020393527285	186.39758723815555	181.6971713810316	1188.6254046478427	88.05797100067139	93.25573444366456	95.83277702331544
0240_sub-40	ds000240	ds000240/sub-40/anat/sub-40_T1w.nii.gz	62.5	m	0.72647095	3.0	siemens	trio	87.02	80.17	88.58	82.02	10.0	14.0	0.2	61.0	59.0	4.746028355189732	215.8426398716357	202.82861896838602	1366.8750659673149	88.1295919418335	94.3625807762146	96.80452942848206
0240_sub-41	ds000240	ds000240/sub-41/anat/sub-41_T1w.nii.gz	67.5	f	0.72647095	3.0	siemens	trio	87.02	78.2	90.87	80.3	16.0	14.0	0.46	62.0	66.0	4.494951890439403	205.79958128162252	174.5424292845258	1056.472476828304	85.04639863967896	93.36060285568236	96.29471898078918
0240_sub-42	ds000240	ds000240/sub-42/anat/sub-42_T1w.nii.gz	74.5	f	0.72647095	3.0	siemens	trio	87.02	79.6	91.93	81.53	69.5	69.5	0.07	0.06	61.0	4.832816513217225	219.31416619273543	155.2412645590682	1034.0877432707648	88.37716579437256	93.75070929527284	96.34544849395752
0240_sub-43	ds000240	ds000240/sub-43/anat/sub-43_T1w.nii.gz	77.5	m	0.72647095	3.0	siemens	trio	87.02	78.42	91.17	80.49	8.0	4.5	0.15	56.0	55.0	3.946347528574418	183.85540680702314	175.87354409317805	1104.996041478904	89.8455262184143	92.24520921707152	94.98775005340576
0240_sub-44	ds000240	ds000240/sub-44/anat/sub-44_T1w.nii.gz	71.5	f	0.72647095	3.0	siemens	trio	87.02	75.23	89.43	77.64	8.0	6.5	0.09	58.0	57.0	4.810209176978286	218.40987274317786	180.19966722129783	1155.120949393363	87.41914629936218	93.79980564117432	95.8032488822937
0240_sub-45	ds000240	ds000240/sub-45/anat/sub-45_T1w.nii.gz	74.5	m	0.72647095	3.0	siemens	trio	87.02	79.6	90.7	81.53	6.0	6.5	0.11	59.0	58.0	3.7746914065614035	176.98916192650256	222.79534109816973	1500.9763362012566	88.59214186668396	94.67071294784546	96.45607471466064
0240_sub-46	ds000240	ds000240/sub-46/anat/sub-46_T1w.nii.gz	81.5	m	0.72647095	3.0	siemens	trio	87.02	80.38	90.22	82.2	16.0	14.0	0.38	63.0	64.0	4.846166785882444	219.84817709934418	190.84858569051582	1303.6482639978353	89.72732424736023	93.77241134643556	95.82213759422302
0240_sub-47	ds000240	ds000240/sub-47/anat/sub-47_T1w.nii.gz	68.5	f	0.72647095	3.0	siemens	trio	87.02	73.01	90.67	75.63	20.0	12.0	0.49	62.0	61.0	4.611202064825564	210.44958825706897	195.50748752079866	1309.5931927851125	84.26094651222229	94.06651854515076	96.09617590904236
0240_sub-48	ds000240	ds000240/sub-48/anat/sub-48_T1w.nii.gz	65.5	f	0.7264709	3.0	siemens	trio	87.02	80.97	91.37	82.7	126.5	126.5	0.73	66.0	74.0	4.416298379703443	202.653443536549	195.50748752079866	1209.094417546059	88.38569521903992	95.91060876846312	97.1762239933014
0240_sub-49	ds000240	ds000240/sub-49/anat/sub-49_T1w.nii.gz	70.5	f	0.72647095	3.0	siemens	trio	87.02	79.48	91.84	81.42	8.0	9.0	0.06	57.0	57.0	4.793556952963069	217.74378378256918	183.02828618968385	1235.840167145464	89.13612365722656	94.94069814682008	96.81371450424194
0240_sub-50	ds000240	ds000240/sub-50/anat/sub-50_T1w.nii.gz	70.5	f	0.72647095	3.0	siemens	trio	87.02	77.86	90.52	80.0	22.0	11.0	1.19	65.0	72.0	4.418680521906638	202.74872654031194	172.3793677204659	1118.6298355282825	88.89496326446533	94.99581456184389	96.25244140625
0240_sub-51	ds000240	ds000240/sub-51/anat/sub-51_T1w.nii.gz	84.5	f	0.72647095	3.0	siemens	trio	87.02	77.02	90.71	79.25	10.0	6.0	0.17	0.06	61.0	3.9186528264259803	182.74761872108564	188.18635607321133	1176.9423560941425	90.36375284194946	92.88520216941832	95.0010895729065
0240_sub-52	ds000240	ds000240/sub-52/anat/sub-52_T1w.nii.gz	82.5	f	0.72647095	3.0	siemens	trio	87.02	75.03	90.25	77.46	20.0	11.5	0.37	59.0	61.0	4.6743425057858845	212.9752058954818	211.14808652246256	1243.4055365000966	86.37028336524963	92.59272813796996	95.73665261268616
0240_sub-53	ds000240	ds000240/sub-53/anat/sub-53_T1w.nii.gz	63.5	m	0.72647095	3.0	siemens	trio	87.02	73.82	91.35	76.36	24.0	22.5	0.57	67.0	72.0	4.583366841686014	209.336179331487	171.54742096505825	1139.6686248383164	87.01997399330139	93.08380484580994	96.06250524520874
0240_sub-54	ds000240	ds000240/sub-54/anat/sub-54_T1w.nii.gz	76.5	m	0.72647095	3.0	siemens	trio	87.02	77.89	86.98	80.03	24.0	16.0	0.8	0.06	62.0	4.521106603194256	206.84576979181665	200.83194675540767	1271.3921161448227	89.73371386528015	92.6232397556305	95.08795738220216
0240_sub-55	ds000240	ds000240/sub-55/anat/sub-55_T1w.nii.gz	75.5	m	0.72647095	3.0	siemens	trio	87.02	82.6	90.11	84.04	127.0	127.0	0.5	61.0	63.0	4.302380425589425	198.09672268762344	217.30449251247921	1432.455699893012	88.08786273002625	91.837340593338	94.94348764419556
0240_sub-56	ds000240	ds000240/sub-56/anat/sub-56_T1w.nii.gz	78.5	m	0.72647095	3.0	siemens	trio	87.02	77.11	88.51	79.33	16.0	14.0	0.19	0.06	59.0	4.55837969877282	208.3366936149592	226.28951747088186	1481.6845598686539	91.0957396030426	91.40018820762634	93.8820779323578
0240_sub-57	ds000240	ds000240/sub-57/anat/sub-57_T1w.nii.gz	76.5	f	0.72647095	3.0	siemens	trio	87.02	84.75	93.01	85.66	24.0	14.0	1.11	65.0	76.0	3.903843237429249	182.15523516121638	195.34109816971716	1294.9354736096705	90.67937135696413	94.5207953453064	95.79256772994997
0240_sub-58	ds000240	ds000240/sub-58/anat/sub-58_T1w.nii.gz	75.5	f	0.72647095	3.0	siemens	trio	87.02	83.37	92.35	84.65	10.0	9.5	0.95	62.0	74.0	4.733258169524524	215.3318324450274	163.89351081530782	997.3352317393533	88.19807767868042	94.5414423942566	96.3445782661438
0240_sub-59	ds000240	ds000240/sub-59/anat/sub-59_T1w.nii.gz	71.5	f	0.72647095	3.0	siemens	trio	87.02	82.21	90.24	83.73	12.0	10.0	0.46	61.0	63.0	5.121825665843731	230.87453229779564	189.1846921797005	1257.4207198135261	85.08055806159973	93.4785783290863	96.16567492485046
0240_sub-60	ds000240	ds000240/sub-60/anat/sub-60_T1w.nii.gz	78.5	f	0.72647095	3.0	siemens	trio	87.02	79.45	92.31	81.4	38.0	31.5	1.82	77.0	95.0	4.440986769539969	203.64097644564518	186.0232945091514	1187.0232656932333	88.93266320228577	91.66755676269533	92.12180376052856
0240_sub-61	ds000240	ds000240/sub-61/anat/sub-61_T1w.nii.gz	70.5	f	0.72647095	3.0	siemens	trio	87.02	75.0	91.86	77.43	40.0	20.5	1.06	67.0	68.0	4.251339289606833	196.05507724831975	196.6722129783694	1239.3112400898285	87.5370740890503	94.02368068695068	95.65060138702393
0240_sub-62	ds000240	ds000240/sub-62/anat/sub-62_T1w.nii.gz	72.5	f	0.72647095	3.0	siemens	trio	87.02	75.88	92.47	78.23	10.0	10.5	0.45	56.0	58.0	5.368332181658063	240.73479293036894	184.52579034941763	1202.8021827641512	89.42077159881592	94.36461925506592	96.34778499603271
0240_sub-63	ds000240	ds000240/sub-63/anat/sub-63_T1w.nii.gz	77.5	m	0.72647095	3.0	siemens	trio	87.02	81.57	90.08	83.21	20.0	10.5	0.68	57.0	72.0	4.45566245487758	204.22800385914962	202.82861896838602	1187.8787365876697	89.51786756515503	93.7662959098816	95.84754705429076
0243_sub-001	ds000243	ds000243/sub-001/anat/sub-001_T1w.nii.gz	24.74	f	1.0	3.0	siemens	trio	85.0	81.66	94.41	82.91	14.0	11.5	0.41	71.0	73.0	5.344962587161939	229.89850348647755	238.10316139767056	1427.3063631775187	86.26954555511475	96.42208218574524	97.41812348365784
0243_sub-002	ds000243	ds000243/sub-002/anat/sub-002_T1w.nii.gz	23.32	f	1.0	3.0	siemens	trio	85.0	81.45	93.05	82.75	26.0	16.0	0.75	0.07	72.0	5.1463000628412985	221.95200251365193	222.6289517470882	1367.3494730335044	81.58490657806396	96.45127058029176	97.71587252616882
0243_sub-003	ds000243	ds000243/sub-003/anat/sub-003_T1w.nii.gz	24.33	m	1.0	3.0	siemens	trio	85.0	81.68	91.53	82.92	20.0	10.0	0.75	66.0	0.07	4.701567474676638	204.1626989870655	236.10648918469218	1590.8050219915679	88.24583292007446	96.366548538208	97.62017130851746
0243_sub-004	ds000243	ds000243/sub-004/anat/sub-004_T1w.nii.gz	25.14	m	1.0	3.0	siemens	trio	85.0	80.03	92.26	81.65	20.0	13.0	0.99	73.0	82.0	4.8720898920175975	210.9835956807039	259.234608985025	1568.5231557729908	87.21681237220764	96.67191505432127	97.68058061599731
0243_sub-005	ds000243	ds000243/sub-005/anat/sub-005_T1w.nii.gz	25.1	f	1.0	3.0	siemens	trio	85.0	82.57	93.51	83.55	16.0	9.0	0.38	64.0	61.0	4.5339724482322215	197.45889792928884	247.92013311148088	1535.089260151842	87.22121119499207	96.79489731788637	97.75323271751404
0243_sub-006	ds000243	ds000243/sub-006/anat/sub-006_T1w.nii.gz	24.63	f	1.0	3.0	siemens	trio	85.0	82.12	93.14	83.23	20.0	14.0	0.61	65.0	63.0	4.218363080705915	184.83452322823658	256.738768718802	1534.9896129383847	84.71253514289856	96.57285809516908	97.5138247013092
0243_sub-007	ds000243	ds000243/sub-007/anat/sub-007_T1w.nii.gz	28.64	m	1.0	3.0	siemens	trio	85.0	82.76	93.16	83.68	16.0	8.0	0.58	0.07	68.0	4.681811624643753	203.37246498575013	247.0881863560732	1529.9587760585453	86.53687238693237	96.526837348938	97.54459261894226
0243_sub-008	ds000243	ds000243/sub-008/anat/sub-008_T1w.nii.gz	24.41	f	0.9999999	3.0	siemens	trio	85.0	81.53	93.09	82.81	16.0	11.0	0.64	64.0	66.0	4.34956998241191	190.0828017114767	261.39767054908486	1618.3282573021663	87.60815858840942	96.7484414577484	97.78904318809508
0243_sub-009	ds000243	ds000243/sub-009/anat/sub-009_T1w.nii.gz	26.27	m	1.0	3.0	siemens	trio	85.0	85.51	93.19	85.25	22.0	12.5	0.84	68.0	77.0	4.40526835772456	192.31073430898238	282.19633943427624	1875.2494341889044	88.42982053756714	95.9090292453766	97.18318581581116
0243_sub-010	ds000243	ds000243/sub-010/anat/sub-010_T1w.nii.gz	31.73	f	0.99999994	3.0	siemens	trio	85.0	82.35	92.74	83.4	26.0	15.0	0.91	68.0	74.0	4.493649054546745	195.8459636308699	263.06156405990015	1733.823817399144	89.48103785514832	96.47650718688963	97.52692580223083
0243_sub-011	ds000243	ds000243/sub-011/anat/sub-011_T1w.nii.gz	24.41	m	1.0	3.0	siemens	trio	85.0	84.24	90.65	84.59	22.0	21.0	1.03	72.0	83.0	5.027203657189193	217.18814628756772	216.30615640599004	1345.4528438485543	89.59829807281494	96.58868312835692	97.24436402320862
0243_sub-012	ds000243	ds000243/sub-012/anat/sub-012_T1w.nii.gz	26.2	f	0.99999994	3.0	siemens	trio	85.0	84.71	93.97	84.85	26.0	13.5	0.88	69.0	76.0	4.961906549881914	214.57626344427666	210.98169717138103	1240.1578116078497	85.46730875968933	96.64962887763976	97.69286513328552
0243_sub-013	ds000243	ds000243/sub-013/anat/sub-013_T1w.nii.gz	24.96	f	1.0	3.0	siemens	trio	85.0	85.57	92.5	85.27	12.0	11.0	0.29	62.0	0.06	5.534031731741768	237.46126926967074	245.59068219633943	1620.4342227990755	89.32657837867737	96.46594524383544	97.48417735099792
0243_sub-014	ds000243	ds000243/sub-014/anat/sub-014_T1w.nii.gz	27.11	f	1.0	3.0	siemens	trio	85.0	85.51	94.75	85.25	12.0	14.0	0.38	65.0	65.0	4.484996211772062	195.49984847088248	255.40765391014975	1648.462235428908	91.48036241531372	96.29586935043336	97.07997441291808
0243_sub-015	ds000243	ds000243/sub-015/anat/sub-015_T1w.nii.gz	22.66	m	1.0	3.0	siemens	trio	85.0	79.57	92.45	81.28	22.0	14.5	0.76	66.0	68.0	4.470157915232132	194.90631660928528	194.17637271214642	1159.3238967302618	84.95697379112244	96.60133719444276	97.96127080917358
0243_sub-016	ds000243	ds000243/sub-016/anat/sub-016_T1w.nii.gz	22.28	m	1.0	3.0	siemens	trio	85.0	84.71	93.47	84.85	24.0	21.0	0.82	68.0	72.0	5.06580605798838	218.73224231953517	188.85191347753744	1294.3692542020374	86.11286282539368	96.44597172737122	97.76607155799866
0243_sub-017	ds000243	ds000243/sub-017/anat/sub-017_T1w.nii.gz	18.56	m	1.0	3.0	siemens	trio	85.0	77.08	93.55	79.18	16.0	15.5	0.58	71.0	69.0	4.4786287813770524	195.2451512550821	187.18801996672212	1104.6716874848246	80.41843175888062	95.84752321243286	97.50829339027403
0243_sub-018	ds000243	ds000243/sub-018/anat/sub-018_T1w.nii.gz	29.9	m	1.0	3.0	siemens	trio	85.0	81.01	92.98	82.41	12.0	14.0	0.29	62.0	62.0	4.657861164637973	202.4144465855189	165.72379367720467	1122.2109083187327	88.69941234588623	96.48492336273192	97.8494107723236
0243_sub-019	ds000243	ds000243/sub-019/anat/sub-019_T1w.nii.gz	21.08	m	1.0	3.0	siemens	trio	85.0	81.49	93.24	82.77	32.0	17.0	1.29	68.0	76.0	4.54698591816182	197.97943672647278	159.23460898502498	966.5742328259377	86.03705167770386	96.6317057609558	97.70094752311708
0243_sub-020	ds000243	ds000243/sub-020/anat/sub-020_T1w.nii.gz	21.66	m	1.0	3.0	siemens	trio	85.0	78.78	92.7	80.63	26.0	18.0	0.78	69.0	67.0	4.14382418807672	181.8529675230688	198.66888519134775	1244.3526932650313	85.75619459152222	96.49059176445007	97.78996109962463
0243_sub-021	ds000243	ds000243/sub-021/anat/sub-021_T1w.nii.gz	23.44	m	1.0	3.0	siemens	trio	85.0	80.26	93.8	81.83	12.0	10.0	0.44	64.0	61.0	4.571738535044144	198.96954140176575	174.5424292845258	1163.6883053552629	88.09526562690735	96.74203395843506	97.85537123680116
0243_sub-022	ds000243	ds000243/sub-022/anat/sub-022_T1w.nii.gz	30.8	m	1.0	3.0	siemens	trio	85.0	80.31	94.18	81.88	20.0	15.5	0.4	63.0	61.0	4.127700864052286	181.20803456209143	176.37271214642263	1151.681671198802	89.80699181556702	96.48743867874146	97.88904786109924
0243_sub-023	ds000243	ds000243/sub-023/anat/sub-023_T1w.nii.gz	23.3	m	1.0	3.0	siemens	trio	85.0	79.83	93.65	81.49	16.0	12.0	0.37	67.0	66.0	4.72684383392334	205.1737533569336	181.0316139767055	1233.2368748888077	82.22207427024841	96.4785933494568	97.6607620716095
0243_sub-024	ds000243	ds000243/sub-024/anat/sub-024_T1w.nii.gz	19.69	m	0.99999976	3.0	siemens	trio	85.0	81.75	91.88	82.97	30.0	18.5	0.89	67.0	68.0	4.401829583304269	192.1731891281725	198.16971713810318	1278.3510650920764	88.22587132453918	96.09007835388184	97.33660221099854
0243_sub-025	ds000243	ds000243/sub-025/anat/sub-025_T1w.nii.gz	23.3	m	0.99999994	3.0	siemens	trio	85.0	81.99	92.9	83.14	42.0	25.5	1.98	72.0	83.0	3.9545470841076913	174.28188481330776	178.86855241264558	1051.5370322958104	87.2296154499054	96.65876626968384	97.73564338684082
0243_sub-026	ds000243	ds000243/sub-026/anat/sub-026_T1w.nii.gz	24.03	m	1.0000001	3.0	siemens	trio	85.0	80.0	93.8	81.63	20.0	12.5	0.44	65.0	64.0	4.802768571036202	208.21074042644838	187.85357737104826	1265.70907264839	83.43747854232788	96.00632786750792	97.60661125183104
0243_sub-027	ds000243	ds000243/sub-027/anat/sub-027_T1w.nii.gz	22.72	m	1.0	3.0	siemens	trio	85.0	80.53	92.01	82.04	20.0	12.5	0.54	62.0	61.0	4.9486537855498645	214.04615142199458	225.62396006655575	1481.6991049977182	87.18059062957764	96.25895023345949	97.52749800682068
0243_sub-028	ds000243	ds000243/sub-028/anat/sub-028_T1w.nii.gz	22.71	m	0.9999999	3.0	siemens	trio	85.0	83.87	92.03	84.38	2211.0	2211.0	0.59	65.0	65.0	4.7282454432273395	205.22982014409388	238.10316139767056	1549.2170901786642	87.33135461807251	96.27856612205504	97.46554493904114
0243_sub-029	ds000243	ds000243/sub-029/anat/sub-029_T1w.nii.gz	26.17	m	1.0000001	3.0	siemens	trio	85.0	80.93	91.99	82.36	20.0	13.5	0.69	67.0	71.0	4.011057639608578	176.5423031693434	200.83194675540767	1181.7177094707472	85.15394330024719	96.45549654960632	97.82913327217102
0243_sub-030	ds000243	ds000243/sub-030/anat/sub-030_T1w.nii.gz	21.13	f	1.0	3.0	siemens	trio	85.0	81.27	93.34	82.61	26.0	16.0	1.01	72.0	76.0	4.1275739669799805	181.2029586791992	168.71880199667223	1046.9865489323488	79.1211187839508	96.2287187576294	97.96980023384094
0243_sub-031	ds000243	ds000243/sub-031/anat/sub-031_T1w.nii.gz	25.33	m	0.9999999	3.0	siemens	trio	85.0	80.55	92.82	82.06	10.0	10.5	0.11	68.0	65.0	4.791820097942741	207.77280633270993	166.38935108153078	986.4871638919078	88.33588361740112	96.6780722141266	97.53246903419496
0243_sub-032	ds000243	ds000243/sub-032/anat/sub-032_T1w.nii.gz	25.49	m	1.0	3.0	siemens	trio	85.0	82.36	92.23	83.41	18.0	15.5	0.58	68.0	68.0	4.146403877102599	181.95615508410395	176.7054908485857	1182.6667816815736	86.67295575141907	96.74981236457825	97.84877300262453
0243_sub-033	ds000243	ds000243/sub-033/anat/sub-033_T1w.nii.gz	23.88	f	0.99999994	3.0	siemens	trio	85.0	82.95	92.38	83.81	10.0	10.5	0.43	64.0	0.07	4.39040690052266	191.7162774699065	182.02995008319468	1192.0877245635725	86.69586777687073	96.4181423187256	97.8829562664032
0243_sub-034	ds000243	ds000243/sub-034/anat/sub-034_T1w.nii.gz	25.76	m	0.9999999	3.0	siemens	trio	85.0	82.29	92.28	83.36	18.0	10.5	0.48	65.0	69.0	4.231986707570601	185.37947071782435	173.5440931780366	1174.894519463827	88.486647605896	96.59356474876404	97.68874049186708
0243_sub-035	ds000243	ds000243/sub-035/anat/sub-035_T1w.nii.gz	23.68	f	0.99999994	3.0	siemens	trio	85.0	83.2	94.06	83.97	22.0	13.0	0.49	64.0	63.0	4.702164105006626	204.18656564926516	164.891846921797	1136.8380213848327	87.8091037273407	96.73585295677184	97.88706302642822
0243_sub-036	ds000243	ds000243/sub-036/anat/sub-036_T1w.nii.gz	21.81	f	1.0	3.0	siemens	trio	85.0	80.3	93.57	81.86	69.5	69.5	0.13	67.0	64.0	4.676219979111028	203.14879916444113	164.7254575707155	1097.4195228384997	89.98777866363525	96.9226598739624	97.61671423912048
0243_sub-037	ds000243	ds000243/sub-037/anat/sub-037_T1w.nii.gz	26.78	f	1.0	3.0	siemens	trio	85.0	80.46	93.31	81.99	63.5	63.5	0.12	62.0	57.0	4.364171806646853	190.6668722658741	183.86023294509152	1262.4116166441522	89.8040771484375	96.8861758708954	97.83831834793092
0243_sub-038	ds000243	ds000243/sub-038/anat/sub-038_T1w.nii.gz	25.96	f	1.0	3.0	siemens	trio	85.0	81.56	93.79	82.83	2417.0	2417.0	1.09	65.0	72.0	4.521110690369897	196.9444276147959	190.51580698835275	1228.6389772288596	85.60646176338196	96.71780467033386	97.9590356349945
0243_sub-039	ds000243	ds000243/sub-039/anat/sub-039_T1w.nii.gz	23.29	m	1.0	3.0	siemens	trio	85.0	77.16	91.93	79.25	2416.5	2416.5	0.96	71.0	71.0	4.799428764654666	208.0771505861866	189.85024958402664	1108.8989207782895	85.18390655517578	96.3034212589264	97.35494256019592
0243_sub-040	ds000243	ds000243/sub-040/anat/sub-040_T1w.nii.gz	22.67	m	0.99999994	3.0	siemens	trio	85.0	79.85	92.41	81.51	18.0	22.5	0.53	63.0	64.0	4.5453420950441945	197.91368525076788	162.2296173044925	929.5253030300591	86.51396036148071	96.66281938552856	97.68244624137878
0243_sub-041	ds000243	ds000243/sub-041/anat/sub-041_T1w.nii.gz	24.5	f	0.99999994	3.0	siemens	trio	85.0	83.77	93.43	84.32	10.0	10.0	0.33	65.0	63.0	4.597894707504584	200.01578974918345	154.5757071547421	946.6577750407577	87.22743391990662	96.794855594635	97.7421760559082
0243_sub-042	ds000243	ds000243/sub-042/anat/sub-042_T1w.nii.gz	23.56	m	1.0	3.0	siemens	trio	85.0	80.52	92.84	82.04	16.0	18.5	0.45	63.0	66.0	4.379172811702807	191.26691246811228	168.0532445923461	1128.2243438135074	85.59204339981079	96.75082564353944	98.06309342384338
0243_sub-043	ds000243	ds000243/sub-043/anat/sub-043_T1w.nii.gz	22.99	f	0.99999994	3.0	siemens	trio	85.0	80.03	94.09	81.65	68.0	68.0	0.14	61.0	56.0	4.245064404545998	185.90257763084003	158.9018302828619	1078.8419412649462	90.70830941200256	96.96121215820312	97.7816641330719
0243_sub-044	ds000243	ds000243/sub-044/anat/sub-044_T1w.nii.gz	26.23	f	1.0	3.0	siemens	trio	85.0	80.69	93.81	82.17	146.5	146.5	0.9	63.0	0.07	4.114524296351841	180.68097185407365	173.04492512479203	1187.2825057645355	89.07094597816467	96.8685746192932	97.89193868637084
0243_sub-045	ds000243	ds000243/sub-045/anat/sub-045_T1w.nii.gz	22.67	m	1.0	3.0	siemens	trio	85.0	80.45	92.4	81.98	14.0	11.0	0.39	66.0	65.0	4.781859358962701	207.37437435850805	111.98003327787022	621.6932937097637	84.51513648033142	96.21964693069458	98.04860949516296
0243_sub-046	ds000243	ds000243/sub-046/anat/sub-046_T1w.nii.gz	24.83	m	1.0	3.0	siemens	trio	85.0	79.18	93.14	80.96	28.0	12.5	0.55	61.0	59.0	4.5715367064184065	198.96146825673625	110.14975041597339	606.0002221975328	91.0940170288086	96.20893001556396	97.5452959537506
0243_sub-047	ds000243	ds000243/sub-047/anat/sub-047_T1w.nii.gz	22.89	f	1.0	3.0	siemens	trio	85.0	78.08	94.34	80.04	126.5	126.5	0.19	62.0	59.0	4.336466108049665	189.55864432198658	102.66222961730449	732.3577192734067	89.28525447845459	96.48455381393433	97.27907180786131
0243_sub-048	ds000243	ds000243/sub-048/anat/sub-048_T1w.nii.gz	23.68	m	1.0	3.0	siemens	trio	85.0	83.61	93.2	84.22	89.5	89.5	0.19	62.0	59.0	4.467047379941356	194.78189519765422	112.64559068219634	673.8903396725723	81.64533376693726	96.1362361907959	97.74325489997864
0243_sub-049	ds000243	ds000243/sub-049/anat/sub-049_T1w.nii.gz	23.2	f	1.0	3.0	siemens	trio	85.0	80.32	94.37	81.88	8.0	13.0	0.16	64.0	63.0	4.584791125083456	199.49164500333822	115.6405990016639	743.4324801219265	89.69785571098328	96.62739038467409	97.62018918991087
0243_sub-050	ds000243	ds000243/sub-050/anat/sub-050_T1w.nii.gz	28.77	f	0.99999994	3.0	siemens	trio	85.0	81.82	93.8	83.02	18.0	15.0	0.41	67.0	66.0	4.506299057785346	196.35196376041392	100.33277870216307	731.4479766001419	82.94192552566528	96.320778131485	98.03306460380554
0243_sub-051	ds000243	ds000243/sub-051/anat/sub-051_T1w.nii.gz	27.27	f	0.9999999	3.0	siemens	trio	85.0	81.11	94.26	82.5	14.0	10.5	0.39	66.0	64.0	4.2059050774087705	184.33620551135112	99.33444259567388	608.7307069471847	86.22112274169922	96.99617624282835	97.85597324371338
0243_sub-052	ds000243	ds000243/sub-052/anat/sub-052_T1w.nii.gz	21.68	f	1.0	3.0	siemens	trio	85.0	81.93	94.32	83.1	20.0	13.0	0.69	68.0	71.0	3.998629219677983	176.0451687871193	106.82196339434276	709.2002796619679	86.63233518600464	96.68347835540771	97.60735630989076
0243_sub-053	ds000243	ds000243/sub-053/anat/sub-053_T1w.nii.gz	27.32	f	1.0	3.0	siemens	trio	85.0	77.09	93.03	79.19	10.0	10.5	0.27	69.0	69.0	4.413267447023975	192.63069788095902	94.67554076539102	579.332912726397	82.97229409217834	96.16023898124696	97.44622111320496
0243_sub-054	ds000243	ds000243/sub-054/anat/sub-054_T1w.nii.gz	27.72	m	1.0	3.0	siemens	trio	85.0	79.58	93.53	81.29	86.5	86.5	0.3	65.0	62.0	4.597636339615802	200.00545358463208	92.17970049916805	637.000932892556	88.81471753120422	96.49455547332764	97.63797521591188
0243_sub-055	ds000243	ds000243/sub-055/anat/sub-055_T1w.nii.gz	22.29	f	1.0	3.0	siemens	trio	85.0	81.04	94.27	82.44	18.0	9.5	0.45	68.0	66.0	4.44687405411078	193.9749621644312	97.17138103161398	620.4949451145732	86.15103960037231	96.9046413898468	97.77716398239136
0243_sub-056	ds000243	ds000243/sub-056/anat/sub-056_T1w.nii.gz	22.38	f	1.0	3.0	siemens	trio	85.0	81.27	93.84	82.61	12.0	11.0	0.54	74.0	79.0	4.520852225167411	196.9340890066964	96.1730449251248	556.13862759727	87.53697872161865	96.75102829933168	97.54197597503662
0243_sub-057	ds000243	ds000243/sub-057/anat/sub-057_T1w.nii.gz	24.14	m	1.0	3.0	siemens	trio	85.0	79.06	92.74	80.86	22.0	17.5	0.95	68.0	71.0	4.1864559601764295	183.5582384070572	97.00499168053246	568.1602202516932	84.67674851417542	96.43397331237792	97.8944480419159
0243_sub-058	ds000243	ds000243/sub-058/anat/sub-058_T1w.nii.gz	26.48	m	0.99999994	3.0	siemens	trio	85.0	81.39	93.43	82.7	20.0	18.5	0.5	65.0	64.0	4.624314989362444	201.07260102349784	90.01663893510816	521.2848425076814	83.75204205513	96.42223119735718	97.71488904953004
0243_sub-059	ds000243	ds000243/sub-059/anat/sub-059_T1w.nii.gz	23.53	m	1.0	3.0	siemens	trio	85.0	82.27	93.36	83.34	26.0	18.5	1.02	69.0	75.0	4.099656805700185	180.0862722280074	109.81697171381032	701.4440656517121	88.17031383514404	96.470445394516	97.5122570991516
0243_sub-060	ds000243	ds000243/sub-060/anat/sub-060_T1w.nii.gz	25.91	f	0.99999994	3.0	siemens	trio	85.0	77.54	92.79	79.58	2011.0	2011.0	0.36	66.0	63.0	4.129021313725685	181.26085399802753	104.3261231281198	700.8688032031329	87.38424777984619	96.40566110610962	97.11448550224304
0243_sub-061	ds000243	ds000243/sub-061/anat/sub-061_T1w.nii.gz	26.25	m	0.99999994	3.0	siemens	trio	85.0	80.66	92.97	82.15	18.0	12.0	0.56	66.0	66.0	4.245119581417161	185.90478470568655	107.32113144758736	769.0409800086284	84.94523167610168	96.48613333702087	97.7995753288269
0243_sub-062	ds000243	ds000243/sub-062/anat/sub-062_T1w.nii.gz	24.38	m	1.0	3.0	siemens	trio	85.0	80.09	92.59	81.69	12.0	13.0	0.24	68.0	66.0	5.2204451269033	224.917805076132	107.32113144758736	718.0024750165959	85.98356246948242	96.42163515090942	97.44410514831544
0243_sub-063	ds000243	ds000243/sub-063/anat/sub-063_T1w.nii.gz	26.49	m	1.0	3.0	siemens	trio	85.0	82.87	92.12	83.75	8.0	14.0	0.07	64.0	63.0	4.461018406614964	194.54073626459856	110.48252911813644	755.4305687924781	88.92393112182617	96.16103172302246	97.36777544021606
0243_sub-064	ds000243	ds000243/sub-064/anat/sub-064_T1w.nii.gz	23.55	f	1.0000001	3.0	siemens	trio	85.0	82.05	94.32	83.19	10.0	10.0	0.16	68.0	66.0	4.4130750578276965	192.62299989810816	95.17470881863561	536.101223172913	84.93803143501282	96.33472561836244	97.36493825912476
0243_sub-065	ds000243	ds000243/sub-065/anat/sub-065_T1w.nii.gz	26.15	f	1.0	3.0	siemens	trio	85.0	84.51	93.82	84.75	18.0	13.0	0.49	69.0	66.0	4.8441840191276695	209.86736076510678	104.99168053244593	639.2555250014651	89.22911882400513	96.6430962085724	97.19773530960084
0243_sub-066	ds000243	ds000243/sub-066/anat/sub-066_T1w.nii.gz	28.02	m	1.0	3.0	siemens	trio	85.0	78.51	92.98	80.4	40.0	22.0	1.39	76.0	85.0	4.180090184114417	183.30360736457666	100.83194675540766	620.8740439716531	86.39817237854004	96.22958898544312	97.14298844337463
0243_sub-067	ds000243	ds000243/sub-067/anat/sub-067_T1w.nii.gz	25.35	f	1.0	3.0	siemens	trio	85.0	81.75	93.89	82.97	16.0	9.5	0.63	71.0	77.0	5.0677980695452005	218.81192278180802	98.3361064891847	659.5990460000946	84.57526564598083	96.47034406661987	97.44902849197388
0243_sub-068	ds000243	ds000243/sub-068/anat/sub-068_T1w.nii.gz	21.74	f	1.0	3.0	siemens	trio	85.0	80.45	94.03	81.99	8.0	10.5	0.15	66.0	63.0	5.590188259981116	239.70753039924463	106.82196339434276	635.2043952753746	89.91582989692688	96.52987122535706	97.10855484008788
0243_sub-069	ds000243	ds000243/sub-069/anat/sub-069_T1w.nii.gz	25.2	m	1.0000001	3.0	siemens	trio	85.0	79.67	91.89	81.36	18.0	14.5	0.34	67.0	68.0	4.975027064887844	215.10108018051406	109.81697171381032	655.6383842839331	87.36124038696289	96.31616473197936	97.41499423980711
0243_sub-070	ds000243	ds000243/sub-070/anat/sub-070_T1w.nii.gz	26.85	m	1.0	3.0	siemens	trio	85.0	78.66	91.59	80.53	38.0	21.5	1.81	74.0	82.0	5.7212594090675815	244.95037636270325	104.3261231281198	631.4088309281736	87.32921481132507	96.15443348884584	97.35156893730164
0243_sub-071	ds000243	ds000243/sub-071/anat/sub-071_T1w.nii.gz	23.35	f	0.99999994	3.0	siemens	trio	85.0	82.39	92.9	83.43	16.0	10.5	0.47	68.0	66.0	4.700737388766542	204.12949699966177	100.83194675540766	700.1784163086464	86.66009306907654	96.66786193847656	97.70703315734865
0243_sub-072	ds000243	ds000243/sub-072/anat/sub-072_T1w.nii.gz	26.98	m	1.0	3.0	siemens	trio	85.0	79.56	91.12	81.27	188.5	188.5	0.41	63.0	63.0	4.848816248835349	210.05264995341395	104.15973377703827	674.6960180086697	90.91766476631165	96.22660279273988	97.37111330032349
0243_sub-073	ds000243	ds000243/sub-073/anat/sub-073_T1w.nii.gz	25.34	f	0.99999994	3.0	siemens	trio	85.0	83.82	93.06	84.35	14.0	15.0	0.33	67.0	69.0	5.042016068283392	217.78064418033577	99.83361064891847	546.8554559665469	87.45789527893066	96.60974740982056	97.37070202827454
0243_sub-074	ds000243	ds000243/sub-074/anat/sub-074_T1w.nii.gz	21.32	f	0.99999994	3.0	siemens	trio	85.0	78.99	93.08	80.8	128.0	128.0	0.31	68.0	66.0	4.676466182786591	203.15864876046373	106.9883527454243	592.7282199380937	86.32481098175049	96.7498779296875	97.36974835395812
0243_sub-075	ds000243	ds000243/sub-075/anat/sub-075_T1w.nii.gz	22.71	m	1.0	3.0	siemens	trio	85.0	80.76	91.91	82.23	22.0	13.0	0.48	0.07	67.0	4.636944945977659	201.57779783910635	113.14475873544093	690.2973888564999	84.25098061561584	96.5722143650055	97.69026637077332
0243_sub-076	ds000243	ds000243/sub-076/anat/sub-076_T1w.nii.gz	29.68	f	1.0	3.0	siemens	trio	85.0	80.02	92.74	81.64	12.0	11.0	0.35	69.0	67.0	3.8794180811667935	171.27672324667174	97.33777038269551	669.3232101212317	85.69149971008301	96.72964215278624	97.53850102424622
0243_sub-077	ds000243	ds000243/sub-077/anat/sub-077_T1w.nii.gz	23.22	m	1.0	3.0	siemens	trio	85.0	82.49	92.68	83.5	66.0	66.0	0.04	64.0	59.0	4.480044598482093	195.3017839392837	107.82029950083195	720.0806852957361	88.50646018981934	96.5375304222107	97.72721529006958
0243_sub-078	ds000243	ds000243/sub-078/anat/sub-078_T1w.nii.gz	21.57	f	1.0	3.0	siemens	trio	85.0	81.57	93.63	82.84	12.0	10.5	0.39	62.0	61.0	4.545428801556023	197.9171520622409	105.49084858569051	709.1984709302374	89.10610675811768	96.38492465019226	97.33047485351562
0243_sub-079	ds000243	ds000243/sub-079/anat/sub-079_T1w.nii.gz	26.4	m	1.0	3.0	siemens	trio	85.0	79.97	89.96	81.6	20.0	14.5	0.73	73.0	72.0	5.28590017435502	227.5360069742008	108.98502495840266	743.1570132108193	85.7120931148529	96.66934609413148	97.5655734539032
0243_sub-080	ds000243	ds000243/sub-080/anat/sub-080_T1w.nii.gz	22.8	f	0.99999994	3.0	siemens	trio	85.0	84.61	92.58	84.8	22.0	13.0	0.5	74.0	71.0	4.899823325020926	212.09293444983714	105.65723793677205	626.0855425772659	85.29289960861206	96.88528180122375	97.52766489982604
0243_sub-081	ds000243	ds000243/sub-081/anat/sub-081_T1w.nii.gz	28.05	m	0.99999994	3.0	siemens	trio	85.0	80.24	92.24	81.82	12.0	15.5	0.57	67.0	67.0	5.435254817106285	233.5101941332515	100.16638935108153	643.5572563884175	85.2522075176239	96.41169309616087	97.43744730949402
0243_sub-082	ds000243	ds000243/sub-082/anat/sub-082_T1w.nii.gz	25.11	f	1.0	3.0	siemens	trio	85.0	84.26	93.18	84.61	22.0	14.5	1.12	72.0	85.0	4.021518571036203	176.9607428414481	155.40765391014975	992.1725280633539	86.5777313709259	96.3322401046753	97.37732410430908
0243_sub-083	ds000243	ds000243/sub-083/anat/sub-083_T1w.nii.gz	29.31	m	1.0000001	3.0	siemens	trio	85.0	81.6	92.19	82.86	14.0	10.0	0.23	69.0	0.07	5.043813841683524	217.85255125234124	182.36272878535775	1202.0145002359898	83.8911771774292	96.2240755558014	97.39308953285216
0243_sub-084	ds000243	ds000243/sub-084/anat/sub-084_T1w.nii.gz	23.07	f	0.99999994	3.0	siemens	trio	85.0	78.22	92.35	80.16	32.0	25.0	1.13	76.0	84.0	4.7704038814622525	206.9161567074902	170.38269550748754	1169.6461138211291	81.84280395507812	96.06987237930298	97.1453845500946
0243_sub-085	ds000243	ds000243/sub-085/anat/sub-085_T1w.nii.gz	26.12	f	0.9999999	3.0	siemens	trio	85.0	82.21	92.99	83.3	612.0	612.0	0.12	64.0	63.0	4.12575390874123	181.1301587646495	125.45757071547422	749.5599889590932	85.63960790634155	96.45329117774963	97.5318431854248
0243_sub-086	ds000243	ds000243/sub-086/anat/sub-086_T1w.nii.gz	23.92	f	0.99999994	3.0	siemens	trio	85.0	80.94	92.73	82.36	16.0	11.0	0.84	67.0	73.0	5.276768840089136	227.17075505256554	138.2695507487521	933.6993345514095	87.86143064498901	96.57694101333618	97.34848141670228
0243_sub-087	ds000243	ds000243/sub-087/anat/sub-087_T1w.nii.gz	23.34	f	1.0	3.0	siemens	trio	85.0	83.39	93.03	84.09	10.0	13.0	0.62	71.0	76.0	4.401758155044244	192.17032620176977	133.9434276206323	879.6591097046525	83.77763032913208	96.75042629241943	97.6072907447815
0243_sub-088	ds000243	ds000243/sub-088/anat/sub-088_T1w.nii.gz	22.62	f	0.99999994	3.0	siemens	trio	85.0	80.47	93.02	82.0	20.0	11.5	1.05	72.0	82.0	4.506332144445302	196.3532872268122	140.43261231281198	904.779574172692	88.51271271705627	96.70419692993164	97.68906235694884
0243_sub-089	ds000243	ds000243/sub-089/anat/sub-089_T1w.nii.gz	28.07	f	1.0	3.0	siemens	trio	85.0	85.37	94.08	85.18	105.5	105.5	0.3	66.0	64.0	4.427957924044862	193.21831696179447	137.60399334442596	925.8069558694802	83.85264277458191	96.65170311927795	97.41975665092468
0243_sub-090	ds000243	ds000243/sub-090/anat/sub-090_T1w.nii.gz	22.27	f	0.99999994	3.0	siemens	trio	85.0	82.68	93.24	83.62	24.0	14.0	0.43	68.0	66.0	4.4410483691157125	193.7419362136286	150.91514143094844	1043.8774932856197	84.95126366615295	96.78295850753784	97.72282838821413
0243_sub-091	ds000243	ds000243/sub-091/anat/sub-091_T1w.nii.gz	26.65	f	0.9999999	3.0	siemens	trio	85.0	81.46	93.17	82.75	10.0	14.0	0.12	64.0	63.0	4.596179456126933	199.9471806600776	144.59234608985025	822.3952835738825	90.44281840324402	96.6140627861023	97.62622714042664
0243_sub-092	ds000243	ds000243/sub-092/anat/sub-092_T1w.nii.gz	27.55	m	1.0	3.0	siemens	trio	85.0	82.5	92.8	83.5	20.0	10.5	0.41	64.0	64.0	4.155374059871752	182.3149623948701	118.46921797004993	679.2160205026441	89.0281081199646	96.4842677116394	97.58939743041992
0243_sub-093	ds000243	ds000243/sub-093/anat/sub-093_T1w.nii.gz	24.87	m	1.0	3.0	siemens	trio	85.0	80.11	92.27	81.72	22.0	13.5	0.73	67.0	66.0	4.622248435507015	200.9899374202806	119.80033277870217	809.4174463002231	85.81601977348328	96.40071988105774	97.8383243083954
0243_sub-094	ds000243	ds000243/sub-094/anat/sub-094_T1w.nii.gz	23.57	m	1.0000001	3.0	siemens	trio	85.0	79.66	93.0	81.35	26.0	16.5	0.84	66.0	67.0	4.937265649133798	213.59062355035223	129.28452579034942	734.9392705820169	83.90893340110779	96.33675813674928	97.91074395179749
0243_sub-095	ds000243	ds000243/sub-095/anat/sub-095_T1w.nii.gz	24.71	m	1.0	3.0	siemens	trio	85.0	79.96	92.46	81.59	14.0	12.5	0.39	64.0	61.0	4.400807108197894	192.13228432791576	112.31281198003329	713.9997401482186	86.32985353469849	96.03790640830994	97.69554138183594
0243_sub-096	ds000243	ds000243/sub-096/anat/sub-096_T1w.nii.gz	24.85	f	0.99999994	3.0	siemens	trio	85.0	79.47	93.71	81.2	28.0	23.0	1.21	0.07	71.0	4.245147705078125	185.9059096521251	125.29118136439268	736.8811553283214	86.78783774375916	96.70961499214172	97.52511978149414
0243_sub-097	ds000243	ds000243/sub-097/anat/sub-097_T1w.nii.gz	23.66	m	0.99999994	3.0	siemens	trio	85.0	80.35	94.07	81.91	18.0	15.0	0.51	67.0	65.0	4.586362936058823	199.554518891353	117.13810316139768	696.1711407685502	83.95794034004211	96.43187522888184	97.93781042099
0243_sub-098	ds000243	ds000243/sub-098/anat/sub-098_T1w.nii.gz	30.16	m	0.99999994	3.0	siemens	trio	85.0	83.99	94.17	84.45	10.0	10.0	0.18	0.06	59.0	4.336577337615344	189.56309495361387	112.81198003327788	754.3020965888832	88.740074634552	96.01168036460876	97.60555028915404
0243_sub-099	ds000243	ds000243/sub-099/anat/sub-099_T1w.nii.gz	26.4	m	1.0	3.0	siemens	trio	85.0	80.2	92.26	81.79	2411.5	2411.5	0.51	65.0	64.0	4.780512731902453	207.32050927609814	135.108153078203	761.0745546537423	85.69279909133911	96.28340005874634	97.62281775474548
0243_sub-100	ds000243	ds000243/sub-100/anat/sub-100_T1w.nii.gz	28.11	f	0.99999994	3.0	siemens	trio	85.0	84.68	94.45	84.83	8.0	10.5	0.22	62.0	58.0	4.013228416442871	176.62913810671495	118.96838602329451	827.5588855803808	91.26611948013306	96.72234654426576	97.46649265289308
0243_sub-101	ds000243	ds000243/sub-101/anat/sub-101_T1w.nii.gz	26.64	f	1.0	3.0	siemens	trio	85.0	84.72	94.56	84.86	16.0	6.0	0.57	62.0	66.0	4.192681604502152	183.80726418008607	111.3144758735441	693.352791070454	88.01448345184326	96.81777358055116	97.64216542243958
0243_sub-102	ds000243	ds000243/sub-102/anat/sub-102_T1w.nii.gz	29.24	m	0.99999994	3.0	siemens	trio	85.0	80.87	93.94	82.31	8.0	15.0	0.16	63.0	62.0	5.185535294669015	223.52141323576072	122.12978369384359	773.3806587814202	90.78777432441711	96.811842918396	97.64040112495422
0243_sub-103	ds000243	ds000243/sub-103/anat/sub-103_T1w.nii.gz	23.57	f	0.99999994	3.0	siemens	trio	85.0	82.02	93.93	83.16	2211.0	2211.0	0.66	67.0	67.0	4.14063599644875	181.7254413069501	133.11148086522462	850.4095927387384	85.47593355178833	96.67277932167052	97.71100878715517
0243_sub-104	ds000243	ds000243/sub-104/anat/sub-104_T1w.nii.gz	21.24	m	1.0	3.0	siemens	trio	85.0	80.45	93.02	81.98	2211.5	2211.5	0.34	63.0	61.0	4.978181488659917	215.22725954639668	157.57071547420966	1026.2998589158988	87.84148693084717	96.46708965301514	97.4817991256714
0243_sub-105	ds000243	ds000243/sub-105/anat/sub-105_T1w.nii.gz	23.26	f	1.0	3.0	siemens	trio	85.0	80.81	94.07	82.26	10.0	13.0	0.23	68.0	68.0	4.715379598189373	204.7151839275749	117.47088186356073	712.3893173245497	83.63260626792908	96.66295647621156	97.95715808868408
0243_sub-106	ds000243	ds000243/sub-106/anat/sub-106_T1w.nii.gz	25.94	f	1.0	3.0	siemens	trio	85.0	85.58	94.37	85.27	12.0	6.0	0.77	66.0	71.0	5.277214439547792	227.18857758191166	104.82529118136439	583.6114981126982	86.70070171356201	96.42348289489746	97.5950002670288
0243_sub-107	ds000243	ds000243/sub-107/anat/sub-107_T1w.nii.gz	23.49	m	1.0	3.0	siemens	trio	85.0	82.05	93.77	83.18	14.0	11.0	0.4	63.0	62.0	5.591945258938536	239.77781035754145	122.46256239600666	738.6837873332353	88.6603593826294	96.5808093547821	97.76657223701476
0243_sub-108	ds000243	ds000243/sub-108/anat/sub-108_T1w.nii.gz	25.05	f	1.0	3.0	siemens	trio	85.0	82.3	93.99	83.36	18.0	13.0	0.88	67.0	73.0	4.427980403510891	193.21921614043563	124.2928452579035	720.2194236045641	88.53608965873718	96.95348143577576	97.75614738464355
0243_sub-109	ds000243	ds000243/sub-109/anat/sub-109_T1w.nii.gz	25.1	m	0.99999994	3.0	siemens	trio	85.0	79.43	93.45	81.16	14.0	11.5	0.63	68.0	73.0	5.250953849481077	226.13815542824318	118.30282861896839	759.9096358900948	81.96544051170349	96.1003065109253	97.57776856422424
0243_sub-110	ds000243	ds000243/sub-110/anat/sub-110_T1w.nii.gz	26.68	f	1.0	3.0	siemens	trio	85.0	80.1	94.15	81.71	18.0	13.5	0.65	63.0	61.0	5.316131747498804	228.74526989995215	109.98336106489185	659.6387261920772	89.54265117645264	96.81549668312071	97.78668880462646
0243_sub-111	ds000243	ds000243/sub-111/anat/sub-111_T1w.nii.gz	22.11	f	1.0	3.0	siemens	trio	85.0	78.99	94.35	80.8	12.0	10.5	0.34	67.0	69.0	4.754539411895129	206.28157647580517	131.11480865224627	921.3774355986868	88.41816186904907	96.37306332588196	97.40705490112305
0243_sub-112	ds000243	ds000243/sub-112/anat/sub-112_T1w.nii.gz	21.94	f	0.9999999	3.0	siemens	trio	85.0	78.62	93.46	80.5	16.0	9.5	0.33	66.0	65.0	4.911212726515166	212.54851147560694	121.630615640599	862.8898555960561	86.99634671211243	96.6549038887024	97.654390335083
0243_sub-113	ds000243	ds000243/sub-113/anat/sub-113_T1w.nii.gz	24.61	f	0.99999994	3.0	siemens	trio	85.0	80.17	93.18	81.76	8.0	13.0	0.26	0.07	69.0	5.366942736567283	230.7777109116914	133.27787021630616	867.4781761136483	83.38474631309509	96.59527540206908	97.83132076263428
0243_sub-114	ds000243	ds000243/sub-114/anat/sub-114_T1w.nii.gz	26.95	m	1.0	3.0	siemens	trio	85.0	81.44	93.45	82.74	3415.5	3415.5	0.87	66.0	67.0	4.649963184278838	202.09852737115352	128.78535773710482	838.5214535334571	84.23305749893188	96.3334619998932	98.03768396377563
0243_sub-115	ds000243	ds000243/sub-115/anat/sub-115_T1w.nii.gz	23.96	f	0.99999994	3.0	siemens	trio	85.0	82.67	94.05	83.62	69.5	69.5	0.13	63.0	59.0	5.0141535973062314	216.66614534124938	115.1414309484193	825.7517129134211	89.00941610336304	96.8397855758667	97.8377878665924
0243_sub-116	ds000243	ds000243/sub-116/anat/sub-116_T1w.nii.gz	24.24	f	1.0	3.0	siemens	trio	85.0	85.04	92.84	85.02	12.0	9.5	0.43	63.0	62.0	5.902183785730478	252.18735142921912	127.45424292845259	884.0546302470372	91.6461944580078	96.80777788162231	97.453373670578
0243_sub-117	ds000243	ds000243/sub-117/anat/sub-117_T1w.nii.gz	24.46	m	1.0	3.0	siemens	trio	85.0	80.26	92.91	81.83	30.0	16.5	0.81	66.0	67.0	4.518078687239667	196.82314748958666	109.65058236272878	746.9409898316279	86.44441962242126	96.38748168945312	97.79305458068848
0243_sub-118	ds000243	ds000243/sub-118/anat/sub-118_T1w.nii.gz	26.1	f	1.0	3.0	siemens	trio	85.0	82.14	93.11	83.25	20.0	13.0	1.48	71.0	89.0	4.767700993284887	206.80803973139547	116.80532445923461	701.9241223485401	86.88586950302124	96.63023352622986	97.90326952934264
0243_sub-119	ds000243	ds000243/sub-119/anat/sub-119_T1w.nii.gz	21.74	m	1.0000001	3.0	siemens	trio	85.0	79.85	94.14	81.51	22.0	10.0	0.7	66.0	64.0	5.023813928876604	217.05255474006444	121.96339434276207	744.9568056236152	82.12288022041321	96.297949552536	97.8782594203949
0243_sub-120	ds000243	ds000243/sub-120/anat/sub-120_T1w.nii.gz	21.41	f	0.9999999	3.0	siemens	trio	85.0	80.69	94.17	82.17	89.0	89.0	0.18	67.0	63.0	4.676315930424904	203.15263963199646	112.14642262895175	649.975353152173	84.70216989517212	96.90730571746826	97.72610068321228
0245_sub-CTL01	ds000245	ds000245/sub-CTL01/anat/sub-CTL01_T1w.nii.gz	62.5	f	1.000001	3.0	siemens	verio	85.0	84.31	94.76	84.63	28.0	13.5	1.27	66.0	71.0	5.929791197484853	253.29162374942433	114.30948419301166	720.8406253834748	84.75318551063538	96.34796380996704	97.71742224693298
0245_sub-CTL02	ds000245	ds000245/sub-CTL02/anat/sub-CTL02_T1w.nii.gz	58.5	f	1.0000008	3.0	siemens	verio	85.0	84.73	95.01	84.86	10.0	12.5	0.28	59.0	58.0	4.991245075147979	215.74978368593847	120.63227953410983	861.4987044279159	85.90315580368042	96.54438495635986	97.85159826278688
0245_sub-CTL03	ds000245	ds000245/sub-CTL03/anat/sub-CTL03_T1w.nii.gz	62.5	m	0.99999684	3.0	siemens	verio	85.0	87.15	95.14	85.87	10.0	7.0	0.17	65.0	61.0	5.073934574516452	219.0574592949595	125.12479201331115	874.2861906023178	91.20309352874756	94.91422176361084	96.02256417274477
0245_sub-CTL04	ds000245	ds000245/sub-CTL04/anat/sub-CTL04_T1w.nii.gz	58.5	f	0.9999972	3.0	siemens	verio	85.0	86.78	94.63	85.75	22.0	12.0	0.47	63.0	64.0	4.5057420341336	196.32974898558066	117.97004991680532	670.2468868038939	88.86944651603699	95.4437255859375	97.32319712638856
0245_sub-CTL05	ds000245	ds000245/sub-CTL05/anat/sub-CTL05_T1w.nii.gz	65.5	m	1.000001	3.0	siemens	verio	85.0	81.52	94.45	82.8	65.5	65.5	0.06	57.0	55.0	4.427807185114646	193.212263254616	124.62562396006656	693.7350578581012	87.24952340126038	95.40791511535645	97.69158959388731
0245_sub-CTL06	ds000245	ds000245/sub-CTL06/anat/sub-CTL06_T1w.nii.gz	66.5	f	1.0000037	3.0	siemens	verio	85.0	85.13	94.48	85.06	149.5	149.5	0.33	67.0	68.0	4.215570955860371	184.72274887982812	132.9450915141431	921.0745336816532	86.33479475975037	93.0120050907135	95.91614007949828
0245_sub-CTL07	ds000245	ds000245/sub-CTL07/anat/sub-CTL07_T1w.nii.gz	68.5	f	0.9999948	3.0	siemens	verio	85.0	87.45	94.2	85.96	12.0	10.0	0.5	61.0	62.0	4.729993002755301	205.2998456910283	123.29450915141432	787.7070255897414	87.6354992389679	94.59748864173888	96.58005833625792
0245_sub-CTL08	ds000245	ds000245/sub-CTL08/anat/sub-CTL08_T1w.nii.gz	60.5	f	1.0000008	3.0	siemens	verio	85.0	82.7	94.93	83.64	18.0	17.0	0.59	65.0	77.0	4.902941840035575	212.2176542814423	112.14642262895175	649.7599776416912	85.91678142547607	96.35853171348572	97.79765009880066
0245_sub-CTL09	ds000245	ds000245/sub-CTL09/anat/sub-CTL09_T1w.nii.gz	62.5	m	1.0000049	3.0	siemens	verio	85.0	78.99	93.99	80.8	52.0	23.0	2.16	77.0	103.0	4.571547702867157	198.9617897804111	126.955074875208	838.169653916927	88.70781660079956	95.29818296432497	97.07894921302795
0245_sub-CTL10	ds000245	ds000245/sub-CTL10/anat/sub-CTL10_T1w.nii.gz	71.5	m	1.0	3.0	siemens	verio	85.0	86.82	94.57	85.76	16.0	7.0	0.71	56.0	59.0	4.622309061945701	200.992362477828	132.9450915141431	870.1916355859639	91.25571846961977	96.01407647132874	97.48284816741943
0245_sub-CTL11	ds000245	ds000245/sub-CTL11/anat/sub-CTL11_T1w.nii.gz	61.5	f	1.0	3.0	siemens	verio	85.0	83.69	94.55	84.27	148.5	148.5	0.81	66.0	77.0	4.722602610685387	205.00410442741546	128.45257903494178	737.3331213672934	88.26931118965149	96.1528182029724	97.49881029129028
0245_sub-CTL12	ds000245	ds000245/sub-CTL12/anat/sub-CTL12_T1w.nii.gz	58.5	f	1.0	3.0	siemens	verio	85.0	82.64	94.29	83.6	86.0	86.0	0.13	61.0	59.0	4.257373712500748	186.3949485000299	112.81198003327788	665.8540466995239	89.20224905014038	96.30578756332396	97.35757112503052
0245_sub-CTL13	ds000245	ds000245/sub-CTL13/anat/sub-CTL13_T1w.nii.gz	56.5	m	1.0	3.0	siemens	verio	85.0	78.95	94.37	80.77	10.0	6.5	0.34	63.0	64.0	4.688974789210728	203.65899156842912	123.7936772046589	695.4475928626515	87.93442845344543	95.23615837097168	97.11307883262634
0245_sub-CTL14	ds000245	ds000245/sub-CTL14/anat/sub-CTL14_T1w.nii.gz	72.5	m	0.99999845	3.0	siemens	verio	85.0	83.25	93.88	84.0	14.0	10.5	0.23	57.0	59.0	4.26962151819346	186.8848981603109	116.47254575707156	679.0720947740283	90.72139859199524	94.22012567520142	96.79462909698486
0245_sub-CTL15	ds000245	ds000245/sub-CTL15/anat/sub-CTL15_T1w.nii.gz	71.5	m	0.9999935	3.0	siemens	verio	85.0	75.52	92.69	77.82	18.0	13.0	0.45	61.0	61.0	5.513536492172552	236.6416166631775	108.98502495840266	616.1761349706125	88.86356353759766	94.64463591575624	96.30663990974426
0249_sub-01	ds000249	ds000249/sub-01/anat/sub-01_T1w.nii.gz	23.5	f	1.0000018	3.0	siemens	skyra	85.0	86.91	94.01	85.79	10.0	15.5	0.15	66.0	67.0	4.095055911005759	179.90219297032817	89.1846921797005	503.05525849491124	85.76196432113647	96.97642922401428	98.031747341156
0249_sub-02	ds000249	ds000249/sub-02/anat/sub-02_T1w.nii.gz	26.5	m	1.0000042	3.0	siemens	skyra	85.0	85.0	91.91	85.0	42.0	25.5	1.92	78.0	95.0	4.754583008435308	206.2832189079448	105.82362728785358	706.8014291826233	85.95827221870422	96.8321442604065	97.84954190254211
0249_sub-03	ds000249	ds000249/sub-03/anat/sub-03_T1w.nii.gz	24.5	m	1.0000045	3.0	siemens	skyra	85.0	82.82	95.44	83.71	3412.0	3412.0	1.15	66.0	76.0	3.892415007766412	171.79649163626777	111.64725457570717	616.4629488522136	89.9732232093811	96.8945860862732	98.0836570262909
0249_sub-04	ds000249	ds000249/sub-04/anat/sub-04_T1w.nii.gz	24.5	m	1.0000037	3.0	siemens	skyra	85.0	86.65	91.59	85.7	87.5	87.5	0.18	63.0	63.0	4.532512937273298	197.40042813634517	94.0099833610649	515.3159230496433	89.934641122818	96.57669067382812	97.69155383110046
0249_sub-05	ds000249	ds000249/sub-05/anat/sub-05_T1w.nii.gz	24.5	m	0.99999857	3.0	siemens	skyra	85.0	83.09	94.93	83.9	14.0	11.0	0.44	65.0	63.0	4.584548716642418	199.48198320025844	113.81031613976705	647.0867276156575	87.28403449058533	96.66090607643127	97.73332476615906
0249_sub-06	ds000249	ds000249/sub-06/anat/sub-06_T1w.nii.gz	23.5	f	0.9999987	3.0	siemens	skyra	85.0	85.76	96.04	85.35	2211.5	2211.5	0.76	64.0	63.0	4.2419163061648	185.77668364164302	103.99334442595675	621.4332241916268	85.54649353027344	97.03513979911804	98.08716773986816
0249_sub-07	ds000249	ds000249/sub-07/anat/sub-07_T1w.nii.gz	24.5	m	1.0000001	3.0	siemens	skyra	85.0	80.79	95.46	82.25	12.0	10.5	0.25	68.0	66.0	3.970898900713239	174.93595361352985	109.65058236272878	653.6770621703881	87.085622549057	97.0076322555542	97.9795217514038
0249_sub-08	ds000249	ds000249/sub-08/anat/sub-08_T1w.nii.gz	21.5	f	1.0000021	3.0	siemens	skyra	85.0	81.81	95.04	83.01	1211.5	1211.5	0.47	64.0	64.0	4.610939025878906	200.53751032028939	118.96838602329451	703.9077570633278	87.90245056152344	96.28456830978394	97.6316750049591
0249_sub-09	ds000249	ds000249/sub-09/anat/sub-09_T1w.nii.gz	29.5	f	1.0000001	3.0	siemens	skyra	85.0	80.99	96.29	82.4	146.5	146.5	0.95	66.0	78.0	3.8009958851094146	168.13983298937688	96.83860232945092	662.9533306864832	88.87714743614197	96.80094718933104	97.7042555809021
0249_sub-10	ds000249	ds000249/sub-10/anat/sub-10_T1w.nii.gz	25.5	f	1.0000015	3.0	siemens	skyra	85.0	83.68	95.28	84.27	22.0	13.5	0.53	67.0	69.0	4.911122614023636	212.54486833601337	97.67054908485858	717.7155575516201	87.54491806030273	97.16787934303284	97.9949712753296
0249_sub-11	ds000249	ds000249/sub-11/anat/sub-11_T1w.nii.gz	25.5	m	1.0000004	3.0	siemens	skyra	85.0	87.75	95.32	86.04	24.0	15.5	0.86	0.07	0.07	4.899828093392508	212.09311407570516	106.82196339434276	682.8215847257591	88.93815875053406	97.12665677070618	97.87766337394714
0249_sub-12	ds000249	ds000249/sub-12/anat/sub-12_T1w.nii.gz	30.5	m	0.99999493	3.0	siemens	skyra	85.0	79.6	95.45	81.3	18.0	13.0	1.16	72.0	86.0	4.700531570278868	204.1213852524307	114.47587354409318	813.3045435827884	85.79546809196472	96.1995542049408	97.87003993988036
0249_sub-13	ds000249	ds000249/sub-13/anat/sub-13_T1w.nii.gz	23.5	m	1.0000032	3.0	siemens	skyra	85.0	83.75	95.39	84.31	34.0	22.0	0.92	68.0	72.0	4.166747501918248	182.76982279703904	100.99833610648919	618.4930224252129	84.57638025283813	96.57589197158812	97.8587806224823
0249_sub-14	ds000249	ds000249/sub-14/anat/sub-14_T1w.nii.gz	26.5	f	1.0000048	3.0	siemens	skyra	85.0	85.47	95.11	85.22	16.0	14.0	0.46	62.0	0.06	3.9971749636591696	175.9868826270623	105.99001663893512	592.0974893605427	89.32440280914307	96.91452980041504	97.69203066825868
0249_sub-15	ds000249	ds000249/sub-15/anat/sub-15_T1w.nii.gz	23.5	f	0.999994	3.0	siemens	skyra	85.0	86.0	95.32	85.45	149.5	149.5	0.96	0.07	81.0	4.445685659136092	193.92757126653044	103.49417637271215	636.7207658939675	88.1239652633667	96.795654296875	97.43991494178772
0249_sub-16	ds000249	ds000249/sub-16/anat/sub-16_T1w.nii.gz	23.5	m	0.99999946	3.0	siemens	skyra	85.0	88.52	95.76	86.21	10.0	8.0	0.2	61.0	0.06	4.038219159963179	177.628779439536	109.31780366056573	651.0465546829386	86.57140135765076	96.55022621154784	98.1775999069214
0249_sub-17	ds000249	ds000249/sub-17/anat/sub-17_T1w.nii.gz	28.5	f	1.0000004	3.0	siemens	skyra	85.0	70.85	95.15	73.63	64.0	38.0	1.71	82.0	94.0	4.83264786856515	209.40590508261084	101.49750415973378	641.0113924578355	82.2191059589386	95.25511264801024	96.72952890396118
0249_sub-18	ds000249	ds000249/sub-18/anat/sub-18_T1w.nii.gz	37.5	f	0.99999475	3.0	siemens	skyra	85.0	88.75	95.32	86.26	12.0	12.5	0.2	59.0	57.0	4.429466578425193	193.27878992533977	112.31281198003329	742.1837353832846	90.07002115249634	96.80261611938477	97.8895366191864
0249_sub-19	ds000249	ds000249/sub-19/anat/sub-19_T1w.nii.gz	20.5	m	0.9999975	3.0	siemens	skyra	85.0	83.01	94.93	83.85	36.0	24.5	1.46	74.0	0.09	4.377385158928073	191.19546673231156	117.13810316139768	733.5220438304815	86.81244254112244	96.85953855514526	97.7556824684143
0249_sub-20	ds000249	ds000249/sub-20/anat/sub-20_T1w.nii.gz	29.5	m	1.0000048	3.0	siemens	skyra	85.0	83.1	95.43	83.9	28.0	12.0	0.47	65.0	0.07	3.9561172407500593	174.3445737106979	103.99334442595675	745.1571024155651	90.87250232696532	96.90266251564026	98.03480505943298
0249_sub-21	ds000249	ds000249/sub-21/anat/sub-21_T1w.nii.gz	45.5	m	1.0000023	3.0	siemens	skyra	85.0	88.64	95.64	86.24	128.5	128.5	0.65	0.07	0.08	3.9185599891506895	172.84234402118727	113.31114808652246	794.0459644598759	90.09432196617126	96.6462790966034	97.56492376327516
0249_sub-22	ds000249	ds000249/sub-22/anat/sub-22_T1w.nii.gz	21.5	f	0.79101336	3.0	siemens	skyra	86.5	56.95	92.86	60.94	176.0	60.5	6.05	93.0	119.0	4.455771056973204	201.11580177026045	155.2412645590682	1022.8445190332394	77.1210253238678	91.2068247795105	94.46577429771423
0249_sub-23	ds000249	ds000249/sub-23/anat/sub-23_T1w.nii.gz	23.5	m	0.9999988	3.0	siemens	skyra	85.0	79.66	95.63	81.35	2418.5	2418.5	0.95	73.0	78.0	4.544335384758151	197.8734443703695	125.62396006655574	792.9519824729098	79.68467473983765	94.55918073654176	97.30639457702635
[truncated: 6,838 more rows]
